# Supplementary material for: Proteomic Atlas of Atherosclerosis: The Contribution of Proteoglycans to Sex Differences, Plaque Phenotypes, and Outcomes
Source: Circ Res. 2023 Aug 30;133(7):542–58. doi: 10.1161/CIRCRESAHA.123.322590 (PMC10498884; doi:10.1161/CIRCRESAHA.123.322590)
Supplement: Supplementary file 1 [file res-133-542-s001.xlsx]

## Sheet: Sample 1
Supplementary File IV: Differential Expression Results Comparing Clusters of Spatial RNA-Sequencing Data From Carotid Plaques
Ensemble Gene ID	Gene Symbol	Cluster 1 Average Expression	Cluster 1 vs others Log2 Fold Change	Cluster 1 vs others P-Value	Cluster 2 Average Expression	Cluster 2 vs others Log2 Fold Change	Cluster 2 vs others P-Value	Cluster 3 Average Expression	Cluster 3 vs others Log2 Fold Change	Cluster 3 others P-Value
ENSG00000121410	A1BG	0.00402611	2.0843	0.588433	0	-1.45902	0.870957	0.00219988	1.03932	1
ENSG00000175899	A2M	0.446899	0.921107	0.00772358	0.246066	-0.441944	0.546398	0.206789	-0.650565	0.824401
ENSG00000128274	A4GALT	0.0228146	-0.172042	1	0.0230308	-0.172713	1	0.0329983	0.54747	1
ENSG00000118017	A4GNT	0	0.0842976	1	0	-0.137089	1	0	1.03932	1
ENSG00000094914	AAAS	0.0161045	-0.169459	1	0.0169701	-0.0881794	1	0.0263986	0.785567	1
ENSG00000081760	AACS	0.00536815	0.406226	1	0.00363644	-0.307014	1	0.00439977	0.302358	1
ENSG00000114771	AADAC	0	0.0842976	1	0	-0.137089	1	0.00219988	3.03932	0.971505
ENSG00000188984	AADACL3	0	0.0842976	1	0	-0.137089	1	0.00219988	3.03932	0.971505
ENSG00000204518	AADACL4	0	-0.500665	1	0	-0.722052	1	0	0.454361	1
ENSG00000109576	AADAT	0.00671019	2.66926	0.235591	0	-1.94444	0.597082	0.00219988	0.454361	1
ENSG00000103591	AAGAB	0.00536815	-0.681237	0.89117	0.0109093	0.599877	0.895704	0.00879954	0.273788	1
ENSG00000115977	AAK1	0.00671019	-0.652668	0.85484	0.0109093	0.184839	1	0.0153992	0.869398	1
ENSG00000087884	AAMDC	0.0201306	0.76237	0.747821	0.00969718	-0.722052	0.835151	0.0153992	0.231968	1
ENSG00000127837	AAMP	0.0201306	0.440441	0.966019	0.0145458	-0.244004	1	0.019799	0.407055	1
ENSG00000129673	AANAT	0	-0.500665	1	0.00121215	0.862911	0.996252	0	0.454361	1
ENSG00000131043	AAR2	0.0134204	1.3738	0.419706	0.00606074	-0.359481	1	0.00219988	-1.1306	1
ENSG00000205002	AARD	0.00268408	0.66926	1	0.00121215	-0.459017	1	0.00219988	0.717395	1
ENSG00000090861	AARS	0.0174465	0.247796	1	0.0145458	-0.137089	1	0.0153992	0.0851268	1
ENSG00000124608	AARS2	0.00268408	-0.790171	0.900318	0.00484859	0.0149141	1	0.00879954	1.19133	1
ENSG00000266967	AARSD1	0.00671019	-0.23763	1	0.0109093	0.725407	0.870957	0.00879954	0.361251	1
ENSG00000157426	AASDH	0	-0.500665	1	0	-0.722052	0.99669	0.00219988	2.03932	1
ENSG00000149313	AASDHPPT	0.0161045	0.140881	1	0.0169701	0.24624	1	0.00659965	-1.04814	0.971505
ENSG00000008311	AASS	0.00402611	-0.23763	1	0.0024243	-1.01156	0.865917	0.0109994	1.62429	0.946358
ENSG00000275700	AATF	0.00939426	-0.822593	0.783509	0.0181822	0.403479	0.996252	0.0241987	0.923846	0.971505
ENSG00000181409	AATK	0.00134204	-0.500665	1	0.00363644	0.862911	0.950077	0.00439977	1.30236	1
ENSG00000183044	ABAT	0.00134204	-0.723057	0.973464	0.00484859	1.18484	0.835151	0.00219988	0.231968	1
ENSG00000165029	ABCA1	0.0254987	-1.40113	0.0219899	0.082426	0.994156	0.0600732	0.0483975	-0.205299	1
ENSG00000154263	ABCA10	0.00134204	2.0843	0.842645	0	-0.137089	1	0	1.03932	1
ENSG00000107331	ABCA2	0.0187885	0.236301	1	0.00969718	-1.01156	0.544466	0.0241987	0.717395	1
ENSG00000167972	ABCA3	0.00536815	-0.841702	0.842645	0.00969718	0.125945	1	0.00879954	0.113324	1
ENSG00000154265	ABCA5	0	-0.915702	1	0.00121215	0.277948	1	0.00439977	2.62429	0.946358
ENSG00000154262	ABCA6	0.00402611	0.499335	1	0.00363644	0.277948	1	0	-1.1306	1
ENSG00000064687	ABCA7	0.00805223	-0.808787	0.783509	0.0193944	0.950374	0.516803	0.0109994	-0.130602	1
ENSG00000141338	ABCA8	0.0147624	0.96882	0.663875	0.0024243	-2.01156	0.15237	0.019799	1.45436	0.74498
ENSG00000154258	ABCA9	0.00536815	-0.593774	1	0.00484859	-0.815161	0.864741	0.0131993	1.03932	1
ENSG00000085563	ABCB1	0.00134204	-1.37513	0.772083	0.00363644	-0.307014	1	0.0131993	2.26172	0.530297
ENSG00000005471	ABCB4	0	-0.915702	1	0.00363644	2.86291	0.37224	0	0.0393231	1
ENSG00000004846	ABCB5	0	-2.23763	0.503595	0.00727289	1.67027	0.515254	0.00439977	0.624286	1
ENSG00000115657	ABCB6	0.00805223	0.432221	1	0.00363644	-0.944444	0.782444	0.0131993	1.38725	0.971505
ENSG00000131269	ABCB7	0.0107363	0.794791	0.90096	0.00484859	-0.722052	0.908436	0.00439977	-0.463177	1
ENSG00000197150	ABCB8	0.0147624	-0.500665	0.85201	0.0218187	0.252857	1	0.019799	0.113324	1
ENSG00000150967	ABCB9	0.00671019	1.66926	0.637482	0.0024243	-0.359481	1	0.00219988	0.0393231	1
ENSG00000103222	ABCC1	0.0187885	0.0842976	1	0.0133336	-0.596521	0.835151	0.0285985	0.892482	0.971505
ENSG00000124574	ABCC10	0.0187885	0.347332	1	0.0193944	0.426812	0.950077	0.0109994	-0.463177	1
ENSG00000023839	ABCC2	0	-0.500665	1	0.00121215	0.862911	0.996252	0	0.454361	1
ENSG00000108846	ABCC3	0.00671019	-1.50066	0.190529	0.0133336	-0.459017	0.887135	0.0417978	1.90182	0.0596781
ENSG00000125257	ABCC4	0	-3.37513	0.0300421	0.0121215	0.73738	0.864741	0.0175991	1.40189	0.840974
ENSG00000114770	ABCC5	0.0241567	-0.953177	0.276945	0.0521224	0.594422	0.611424	0.0505973	0.434461	1
ENSG00000091262	ABCC6	0	-1.50066	0.75015	0.00484859	2.18484	0.431046	0.00219988	0.717395	1
ENSG00000006071	ABCC8	0	-0.500665	1	0.00121215	0.862911	0.996252	0	0.454361	1
ENSG00000069431	ABCC9	0	-1.50066	0.905762	0.00363644	1.27795	0.908348	0.00219988	0.717395	1
ENSG00000101986	ABCD1	0.00671019	0.499335	1	0.00484859	-0.137089	1	0.00439977	0.0393231	1
ENSG00000173208	ABCD2	0	0.0842976	1	0	-0.137089	1	0	1.03932	1
ENSG00000117528	ABCD3	0.0134204	0.84329	0.763484	0.00848503	-0.137089	1	0.0109994	0.454361	1
ENSG00000119688	ABCD4	0.00805223	-0.567779	0.966417	0.0133336	0.360411	1	0.0153992	0.647006	1
ENSG00000164163	ABCE1	0.0174465	0.891653	0.647485	0.00969718	-0.359481	1	0.0131993	0.323116	1
ENSG00000204574	ABCF1	0.0120783	0.318763	1	0.0109093	0.0973762	1	0.00659965	-0.484239	1
ENSG00000033050	ABCF2	0.00805223	0.891653	0.842645	0.00484859	-0.137089	1	0.00219988	-0.661117	1
ENSG00000161204	ABCF3	0.0134204	-0.211158	1	0.0169701	0.24624	1	0.019799	0.553896	1
ENSG00000160179	ABCG1	0.0241567	-1.22236	0.0722592	0.0800018	1.40544	0.00239369	0.0285985	-0.782679	0.959063
ENSG00000118777	ABCG2	0.00268408	0.0842976	1	0.00121215	-0.944444	0.974836	0.00439977	1.03932	1
ENSG00000172350	ABCG4	0.00134204	1.0843	1	0.00121215	0.862911	1	0	0.454361	1
ENSG00000143994	ABHD1	0	-0.500665	1	0.0024243	2.44787	0.621789	0	0.454361	1
ENSG00000144827	ABHD10	0.00268408	0.347332	1	0.00363644	0.862911	0.950077	0	-0.768032	1
ENSG00000106077	ABHD11	0.00268408	0.347332	1	0.00363644	0.862911	0.950077	0	-0.768032	1
ENSG00000100997	ABHD12	0.036235	-0.902763	0.231217	0.0909111	1.13356	0.0172957	0.0395979	-0.61964	0.971505
ENSG00000131969	ABHD12B	0	0.0842976	1	0.00121215	1.86291	0.870957	0	1.03932	1
ENSG00000248487	ABHD14A	0.0107363	-0.446217	1	0.0193944	0.780449	0.717558	0.0153992	0.284436	1
ENSG00000114779	ABHD14B	0.00939426	-0.67059	0.842645	0.0193944	0.780449	0.717558	0.0131993	0.0393231	1
ENSG00000168792	ABHD15	0.00536815	-0.841702	0.842645	0.0157579	1.34834	0.318702	0.00439977	-0.768032	1
ENSG00000204427	ABHD16A	0.0120783	-0.915702	0.579449	0.0266673	0.631585	0.721212	0.0219988	0.213353	1
ENSG00000129968	ABHD17A	0.00805223	0.432221	1	0.00363644	-0.944444	0.782444	0.0131993	1.38725	0.971505
ENSG00000107362	ABHD17B	0.00805223	1.30669	0.637482	0.0024243	-0.874055	0.870957	0.00659965	0.869398	1
ENSG00000136379	ABHD17C	0	-0.915702	1	0.00121215	0.277948	1	0.00219988	1.45436	1
ENSG00000164074	ABHD18	0.00939426	-0.375134	1	0.0121215	0.0744151	1	0.0109994	0.0393231	1
ENSG00000140526	ABHD2	0.0563656	-0.217358	1	0.0642438	0.0479429	1	0.0703963	0.225736	1
ENSG00000158201	ABHD3	0.00536815	-0.294214	1	0.00848503	0.540983	1	0.00659965	0.231968	1
ENSG00000100439	ABHD4	0.0147624	0.421333	1	0.00848503	-0.660651	0.870957	0.0109994	-0.0195705	1
ENSG00000011198	ABHD5	0.00268408	-0.33074	1	0.00121215	-1.30701	0.723909	0.00879954	1.77629	0.923356
ENSG00000163686	ABHD6	0.00402611	-0.0856274	1	0.00484859	0.184839	1	0.00439977	0.302358	1
ENSG00000127220	ABHD8	0.0147624	0.347332	1	0.0145458	0.315423	1	0.00879954	-0.393636	1
ENSG00000136754	ABI1	0.0335509	0.0298499	1	0.0387887	0.352716	0.885031	0.0329983	0.0393231	1
ENSG00000138443	ABI2	0.0147624	0.421333	1	0.0133336	0.199946	1	0.00659965	-0.715564	1
ENSG00000108798	ABI3	0.00268408	-1.72306	0.3947	0.0121215	0.621903	0.951471	0.0153992	1.03932	1
ENSG00000154175	ABI3BP	0.0442872	0.217564	1	0.0387887	-0.0699748	1	0.0307984	-0.393636	1
ENSG00000097007	ABL1	0.0174465	0.247796	1	0.00848503	-1.09129	0.511765	0.0153992	0.0851268	1
ENSG00000143322	ABL2	0.00536815	0.0842976	1	0.00848503	1.05556	0.835151	0.00219988	-0.661117	1
ENSG00000099204	ABLIM1	0.00536815	-1.29421	0.464923	0.00848503	-0.660651	0.864741	0.0307984	1.94621	0.160096
ENSG00000163995	ABLIM2	0.00268408	-0.33074	1	0	-2.45902	0.424698	0.00439977	0.624286	1
ENSG00000173210	ABLIM3	0.0469713	0.526302	0.765642	0.0315158	-0.336398	0.940161	0.019799	-0.94253	0.958211
ENSG00000159842	ABR	0.0322089	-0.4813	0.833489	0.0521224	0.540983	0.646538	0.0461976	0.231968	1
ENSG00000146386	ABRACL	0.00805223	-1.4659	0.157481	0.0303037	1.10392	0.267463	0.0219988	0.289301	1
ENSG00000163322	ABRAXAS1	0.0228146	0.553783	0.842645	0.0206065	0.332396	0.996342	0.0109994	-0.623642	1
ENSG00000165660	ABRAXAS2	0.00536815	-0.401129	1	0.0109093	1.01491	0.71484	0.00219988	-1.04814	1
ENSG00000146109	ABT1	0.00402611	-0.375134	1	0.00727289	0.670266	0.936523	0.00659965	0.579892	1
ENSG00000114626	ABTB1	0.036235	-0.174437	1	0.0351523	-0.252566	0.996252	0.0483975	0.39296	1
ENSG00000166016	ABTB2	0.00805223	0.721728	0.937169	0.00363644	-0.722052	0.937146	0.00879954	0.90182	1
ENSG00000284638	AC005551.1	0.00268408	0.0842976	1	0.00484859	1.18484	0.835151	0.00219988	0.231968	1
ENSG00000277639	AC007906.2	0.00134204	0.0842976	1	0.0024243	0.862911	0.950077	0	-0.282605	1
ENSG00000261341	AC010325.1	0.00134204	1.0843	1	0	-0.722052	0.996252	0.00219988	2.03932	1
ENSG00000284526	AC015802.6	0	0.0842976	1	0.00121215	1.86291	0.870957	0	1.03932	1
ENSG00000283536	AC021072.1	0.00134204	1.0843	1	0	-0.722052	0.996252	0.00219988	2.03932	1
ENSG00000285480	AC021097.2	0.00402611	1.49934	0.771994	0.00121215	-0.459017	1	0	-0.545639	1
ENSG00000285329	AC025283.2	0.00134204	-1.37513	0.772083	0.00363644	-0.307014	1	0.00879954	1.36125	1
ENSG00000284934	AC048338.2	0	0.0842976	1	0	-0.137089	1	0	1.03932	1
ENSG00000286190	AC055839.2	0.0161045	-0.302725	1	0.0133336	-0.68141	0.811894	0.0307984	0.946214	0.971505
ENSG00000284691	AC073111.4	0.00268408	0.66926	1	0.0024243	0.447873	1	0.00219988	0.717395	1
ENSG00000285814	AC084121.9	0.00402611	0.76237	1	0.0024243	-0.137089	1	0.00219988	0.231968	1
ENSG00000267127	AC090360.1	0.00134204	2.0843	0.842645	0	-0.137089	1	0	1.03932	1
ENSG00000285077	AC091057.6	0	0.0842976	1	0.00121215	1.86291	0.870957	0	1.03932	1
ENSG00000170846	AC093323.1	0.00402611	0.499335	1	0.00121215	-1.13709	0.870957	0.00219988	0.0393231	1
ENSG00000285043	AC093512.2	0.00134204	2.0843	0.842645	0	-0.137089	1	0	1.03932	1
ENSG00000188897	AC099489.1	0	-1.23763	1	0.00363644	1.86291	0.712956	0	-0.282605	1
ENSG00000239920	AC104389.5	0.00134204	0.499335	1	0.00121215	0.277948	1	0	0.0393231	1
ENSG00000268799	AC106774.4	0	-1.23763	0.842645	0.00121215	-0.137089	1	0.00439977	2.03932	0.971505
ENSG00000036549	AC118549.1	0.0161045	1.19977	0.460969	0.00484859	-1.13709	0.580014	0.00879954	0.0393231	1
ENSG00000226490	AC138647.1	0.00134204	0.0842976	1	0	-1.45902	0.870957	0.00659965	3.03932	0.716407
ENSG00000262165	AC233723.1	0.00402611	-0.23763	1	0.00727289	0.862911	0.924176	0	-1.66112	0.971505
ENSG00000060971	ACAA1	0.0268408	0.0171834	1	0.0266673	-0.00584449	1	0.0263986	0.0393231	1
ENSG00000167315	ACAA2	0.0161045	-0.0226176	1	0.0206065	0.509274	0.870957	0.0131993	-0.240785	1
ENSG00000278540	ACACA	0.00134204	-1.50066	0.644068	0.00606074	0.447873	1	0.00879954	1.19133	1
ENSG00000076555	ACACB	0.00939426	-0.30802	1	0.00848503	-0.529406	0.95932	0.0263986	1.73976	0.376178
ENSG00000111271	ACAD10	0.00671019	0.499335	1	0.0024243	-1.13709	0.712401	0.00879954	1.03932	1
ENSG00000240303	ACAD11	0.0268408	0.119063	1	0.0133336	-1.19598	0.486803	0.0263986	0.125053	1
ENSG00000151498	ACAD8	0.00805223	-0.500665	0.976304	0.0121215	0.23488	1	0.0131993	0.454361	1
ENSG00000177646	ACAD9	0.0107363	-0.138095	1	0.0145458	0.475888	0.971456	0.00879954	-0.282605	1
ENSG00000115361	ACADL	0.00268408	0.0842976	1	0.0024243	-0.137089	1	0	-0.960677	1
ENSG00000117054	ACADM	0.0335509	0.784737	0.549376	0.0169701	-0.656463	0.732998	0.0175991	-0.405462	1
ENSG00000122971	ACADS	0.00134204	-1.23763	0.914001	0.00727289	1.34834	0.701889	0.00219988	-0.282605	1
ENSG00000196177	ACADSB	0.00402611	0.76237	1	0.0024243	-0.137089	1	0.00439977	1.03932	1
ENSG00000072778	ACADVL	0.069786	-0.317065	0.896985	0.0812139	-0.0154105	1	0.0857955	0.103863	1
ENSG00000157766	ACAN	0.00536815	1.0843	0.842645	0.00363644	0.277948	1	0	-1.1306	1
ENSG00000072818	ACAP1	0.00805223	-0.430276	1	0.0145458	0.755996	0.835151	0.00659965	-0.484239	1
ENSG00000114331	ACAP2	0.00939426	-1.04499	0.488288	0.0206065	0.38898	0.971456	0.0241987	0.670089	1
ENSG00000131584	ACAP3	0.0134204	0.0201673	1	0.00969718	-0.61102	0.870957	0.019799	0.776289	1
ENSG00000075239	ACAT1	0.0322089	0.301889	1	0.0169701	-0.958119	0.442532	0.0329983	0.338883	1
ENSG00000120437	ACAT2	0.00805223	1.30669	0.667562	0.00484859	0.184839	1	0	-1.54564	1
ENSG00000182827	ACBD3	0.0322089	1.02771	0.330454	0.0145458	-0.684577	0.749105	0.0175991	-0.183069	1
ENSG00000181513	ACBD4	0.00939426	-0.23763	1	0.0133336	0.447873	0.99669	0.0153992	0.717395	1
ENSG00000107897	ACBD5	0.0107363	-0.553132	0.851732	0.0193944	0.628446	0.837702	0.00879954	-0.638749	1
ENSG00000230124	ACBD6	0.0254987	0.236301	1	0.0218187	-0.0986149	1	0.0263986	0.313498	1
ENSG00000176244	ACBD7	0.00134204	2.0843	0.842645	0	-0.137089	1	0	1.03932	1
ENSG00000110455	ACCS	0.00536815	-0.401129	1	0.0121215	1.32234	0.519005	0.00659965	0.132433	1
ENSG00000205126	ACCSL	0	0.0842976	1	0	-0.137089	1	0.00219988	3.03932	0.971505
ENSG00000102977	ACD	0.00939426	1.0843	0.725752	0.00606074	0.125945	1	0	-1.86757	0.946358
ENSG00000159640	ACE	0.00402611	-1.72306	0.256062	0.0230308	1.59988	0.0986352	0.00659965	-0.768032	1
ENSG00000177076	ACER2	0.00268408	-0.138095	1	0.0024243	-0.359481	1	0.00439977	0.816931	1
ENSG00000078124	ACER3	0.00805223	-0.69331	0.994519	0.0206065	1.3324	0.444961	0.00219988	-1.81866	0.971505
ENSG00000087085	ACHE	0.00268408	-0.138095	1	0.00363644	0.277948	1	0.00439977	0.816931	1
ENSG00000100813	ACIN1	0.0254987	-0.783599	0.47816	0.0436373	0.265009	0.996252	0.057197	0.749817	0.918771
ENSG00000213088	ACKR1	0.00268408	-0.652668	1	0.0024243	-0.874055	0.870957	0.0153992	2.7174	0.243241
ENSG00000144648	ACKR2	0	-1.50066	0.75015	0.0024243	0.447873	1	0.00659965	2.45436	0.824401
ENSG00000144476	ACKR3	0.0147624	-0.284936	1	0.0109093	-0.859555	0.584457	0.0285985	0.988697	0.956914
ENSG00000131473	ACLY	0.0187885	-0.33074	1	0.0218187	-0.0590865	1	0.0307984	0.624286	1
ENSG00000122729	ACO1	0.00939426	0.276943	1	0.00848503	0.0555561	1	0.0109994	0.624286	1
ENSG00000100412	ACO2	0.0281828	0.373804	0.973464	0.0206065	-0.289092	0.996252	0.0351982	0.769234	0.971505
ENSG00000184227	ACOT1	0	-1.23763	0.896624	0.00121215	-0.137089	1	0.00219988	1.03932	1
ENSG00000162390	ACOT11	0.0120783	0.0842976	1	0.00848503	-0.596521	0.899659	0.0153992	0.579892	1
ENSG00000112304	ACOT13	0.00939426	-0.0031652	1	0.0133336	0.747434	0.870957	0.00439977	-0.835146	1
ENSG00000119673	ACOT2	0.00268408	-1.03118	0.842645	0.00727289	0.500341	1	0.00659965	0.454361	1
ENSG00000177465	ACOT4	0.00536815	0.236301	1	0.00606074	0.447873	1	0	-1.66112	1
ENSG00000097021	ACOT7	0.0107363	0.0842976	1	0.0109093	0.0973762	1	0.00879954	-0.0981804	1
ENSG00000101473	ACOT8	0.00536815	-0.681237	0.89117	0.0133336	1.12595	0.611334	0.00879954	0.273788	1
ENSG00000123130	ACOT9	0.0483134	0.38686	0.848136	0.0363644	-0.227287	1	0.0483975	0.353432	1
ENSG00000161533	ACOX1	0.00536815	-0.178737	1	0.00848503	0.692986	0.950077	0.00439977	-0.183069	1
ENSG00000168306	ACOX2	0.00402611	-0.723057	0.982547	0.00121215	-2.13709	0.278689	0.0131993	1.38725	0.971505
ENSG00000087008	ACOX3	0.0201306	0.624866	0.842645	0.00969718	-0.825145	0.700278	0.0219988	0.743867	1
ENSG00000143727	ACP1	0.0322089	0.301889	1	0.0290915	0.0805024	1	0.0263986	-0.0415969	1
ENSG00000134575	ACP2	0.00939426	-1.98179	0.00634058	0.0521224	1.36815	0.0181873	0.0307984	0.0393231	1
ENSG00000142513	ACP4	0	0.0842976	1	0.00121215	1.86291	0.870957	0	1.03932	1
ENSG00000102575	ACP5	0.0147624	-1.9601	0.00272419	0.0872746	1.80481	0.000164232	0.0219988	-1.1451	0.74498
ENSG00000162836	ACP6	0.00268408	-0.138095	1	0.0024243	-0.359481	1	0.00439977	0.816931	1
ENSG00000100312	ACR	0.00402611	1.0843	0.923045	0	-1.94444	0.569047	0.00219988	0.454361	1
ENSG00000111644	ACRBP	0.00134204	-0.915702	0.976304	0.00484859	0.862911	0.974836	0.00659965	1.45436	0.971505
ENSG00000167107	ACSF2	0.00402611	-1.00317	0.842645	0.00848503	0.162471	1	0.00659965	-0.0481397	1
ENSG00000176715	ACSF3	0.00671019	-0.854302	0.759852	0.0109093	-0.0630884	1	0.0175991	0.88732	1
ENSG00000151726	ACSL1	0.0214726	-1.73513	0.00181877	0.105457	1.70763	2.56012e-05	0.0483975	-0.270005	1
ENSG00000123983	ACSL3	0.0322089	0.370602	0.945535	0.0290915	0.149215	1	0.0263986	0.0118424	1
ENSG00000068366	ACSL4	0.0214726	-0.076167	1	0.0206065	-0.176617	1	0.0285985	0.489126	1
ENSG00000197142	ACSL5	0.00939426	-0.30802	1	0.0157579	0.763375	0.743056	0.00659965	-0.604533	1
ENSG00000164398	ACSL6	0.00134204	1.0843	1	0.00121215	0.862911	1	0	0.454361	1
ENSG00000166743	ACSM1	0	0.0842976	1	0	-0.137089	1	0.00219988	3.03932	0.971505
ENSG00000005187	ACSM3	0.00134204	2.0843	0.842645	0	-0.137089	1	0	1.03932	1
ENSG00000183549	ACSM5	0.00536815	0.236301	1	0.00727289	0.862911	0.948248	0	-1.66112	0.977383
ENSG00000154930	ACSS1	0.0228146	-0.33074	1	0.0375766	0.775448	0.489429	0.0175991	-0.623642	1
ENSG00000131069	ACSS2	0.00536815	0.236301	1	0.00363644	-0.459017	1	0.00879954	1.19133	1
ENSG00000111058	ACSS3	0.00939426	2.0843	0.268945	0.00121215	-1.45902	0.785129	0	-1.42011	1
ENSG00000107796	ACTA2	2.45593	1.86879	2.82967e-13	0.306673	-2.51473	3.21458e-17	1.09994	-0.216615	1
ENSG00000075624	ACTB	2.65321	0.185893	0.930772	2.45702	0.0202197	1	2.16689	-0.207218	1
ENSG00000159251	ACTC1	0.0147624	1.49934	0.43401	0.0024243	-1.72205	0.437844	0.00219988	-1.2086	1
ENSG00000163017	ACTG2	0.0469713	0.553783	0.697168	0.0145458	-1.66547	0.0079848	0.057197	0.863473	0.824401
ENSG00000136518	ACTL6A	0.00536815	0.406226	1	0.00363644	-0.307014	1	0.00439977	0.302358	1
ENSG00000181786	ACTL9	0	-0.500665	1	0.0024243	2.44787	0.621789	0	0.454361	1
ENSG00000072110	ACTN1	0.318063	0.829368	0.0309914	0.139397	-0.944444	0.0159203	0.233188	0.0838226	1
ENSG00000077522	ACTN2	0.00268408	0.66926	1	0	-1.72205	0.712956	0.00439977	1.62429	1
ENSG00000248746	ACTN3	0.00134204	1.0843	1	0	-0.722052	0.99669	0	0.454361	1
ENSG00000130402	ACTN4	0.132862	1.12824	0.00866029	0.0472738	-1.10978	0.0244524	0.0989948	0.32448	1
ENSG00000131966	ACTR10	0.0187885	0.66926	0.814931	0.0109093	-0.459017	0.926145	0.0109994	-0.233695	1
ENSG00000138107	ACTR1A	0.0402611	0.283606	1	0.0387887	0.206865	1	0.0285985	-0.303069	1
ENSG00000115073	ACTR1B	0.0563656	0.281744	0.966417	0.041213	-0.382845	0.870957	0.057197	0.286416	1
ENSG00000115091	ACTR3	0.128836	-0.123144	1	0.161216	0.382106	0.67638	0.116594	-0.266485	1
ENSG00000106526	ACTR3C	0	-1.72306	0.756236	0.00727289	3.67027	0.0471344	0	-0.768032	1
ENSG00000101442	ACTR5	0.00402611	-0.616142	0.961226	0.00363644	-0.837529	0.870957	0.019799	2.5539	0.155404
ENSG00000075089	ACTR6	0.00536815	0.236301	1	0.00606074	0.447873	1	0.00219988	-0.545639	1
ENSG00000113812	ACTR8	0.00671019	-0.23763	1	0.0109093	0.725407	0.870957	0.0109994	0.717395	1
ENSG00000169717	ACTRT2	0	0.0842976	1	0	-0.137089	1	0	1.03932	1
ENSG00000184378	ACTRT3	0	0.0842976	1	0.00121215	1.86291	0.870957	0	1.03932	1
ENSG00000115170	ACVR1	0.00671019	-0.23763	1	0.00727289	-0.137089	1	0.0153992	1.33888	0.946358
ENSG00000135503	ACVR1B	0.00402611	-1.00317	0.717641	0.0145458	1.56335	0.234504	0.00659965	-0.0481397	1
ENSG00000121989	ACVR2A	0.00134204	-1.37513	0.772083	0.00727289	1.0853	0.789828	0.00659965	0.869398	1
ENSG00000114739	ACVR2B	0.00939426	0.914373	0.842645	0.00484859	-0.400123	1	0.00219988	-0.867567	1
ENSG00000139567	ACVRL1	0.0120783	-1.57105	0.0387017	0.024243	-0.445211	0.869259	0.0813957	2.15797	0.000241866
ENSG00000243989	ACY1	0.00402611	-0.375134	1	0.00606074	0.277948	1	0.00219988	-0.661117	1
ENSG00000119640	ACYP1	0.00134204	-0.915702	0.997662	0	-2.30701	0.489821	0.00659965	1.45436	0.991087
ENSG00000170634	ACYP2	0.0295248	0.0532707	1	0.0266673	-0.168116	1	0.037398	0.508808	1
ENSG00000196839	ADA	0.00402611	-1.37513	0.466478	0.0193944	1.78045	0.0697256	0.00659965	-0.420108	1
ENSG00000093072	ADA2	0.00671019	-2.93065	5.27919e-06	0.0921232	2.42926	1.92575e-08	0.0285985	-0.629055	1
ENSG00000140955	ADAD2	0	-0.500665	1	0.00121215	0.862911	1	0.00219988	2.03932	1
ENSG00000168803	ADAL	0.0107363	1.66926	0.367568	0.00363644	-0.596521	1	0.00439977	0.0393231	1
ENSG00000137845	ADAM10	0.0214726	-0.528679	0.842645	0.0351523	0.484399	0.86047	0.0307984	0.191326	1
ENSG00000148848	ADAM12	0.00134204	1.0843	1	0	-0.722052	0.996252	0.00219988	2.03932	1
ENSG00000143537	ADAM15	0.0161045	-1.53719	0.0237369	0.0303037	-0.502738	0.767966	0.094595	1.88404	0.0009319
ENSG00000151694	ADAM17	0.00671019	-0.723057	0.842645	0.0133336	0.540983	0.950077	0.0109994	0.231968	1
ENSG00000135074	ADAM19	0.00536815	-0.0532059	1	0.00606074	0.125945	1	0.00879954	0.90182	1
ENSG00000134007	ADAM20	0.00536815	0.0842976	1	0.00606074	0.277948	1	0.00659965	0.579892	1
ENSG00000008277	ADAM22	0.00134204	1.0843	1	0.00121215	0.862911	1	0	0.454361	1
ENSG00000114948	ADAM23	0.00268408	-1.03118	0.842645	0.0109093	1.59988	0.408668	0.00439977	-0.0761541	1
ENSG00000042980	ADAM28	0.00805223	-0.278272	1	0.0133336	0.747434	0.870957	0.0109994	0.376358	1
ENSG00000197140	ADAM32	0.00134204	-0.723057	1	0.00606074	1.86291	0.505984	0	-0.960677	1
ENSG00000149451	ADAM33	0.0107363	1.0843	0.757663	0	-3.22455	0.0365999	0.0131993	1.38725	0.971505
ENSG00000151651	ADAM8	0.00134204	0.499335	1	0.00121215	0.277948	1	0.00219988	1.45436	1
ENSG00000168615	ADAM9	0.0496554	-0.971556	0.106754	0.103033	0.507816	0.569047	0.094595	0.250827	1
ENSG00000134028	ADAMDEC1	0	-0.915702	1	0.0024243	1.44787	0.864741	0.00219988	1.45436	1
ENSG00000154734	ADAMTS1	0.143598	1.01901	0.0173001	0.0375766	-1.69933	6.22896e-05	0.123194	0.514661	0.971505
ENSG00000142303	ADAMTS10	0.0308669	0.311708	1	0.0145458	-1.13709	0.221799	0.0395979	0.763689	0.971505
ENSG00000151388	ADAMTS12	0.00134204	-0.723057	1	0.00363644	0.540983	1	0.00659965	1.7174	0.971505
ENSG00000160323	ADAMTS13	0.00268408	1.66926	0.818393	0	-1.13709	0.996252	0.00219988	1.45436	1
ENSG00000138316	ADAMTS14	0	-2.50066	0.40504	0.00727289	1.0853	0.864741	0.00439977	0.302358	1
ENSG00000166106	ADAMTS15	0.00134204	0.0842976	1	0.00363644	1.86291	0.648045	0	-0.282605	1
ENSG00000140470	ADAMTS17	0.00134204	0.0842976	1	0.00363644	1.86291	0.628259	0	-0.282605	1
ENSG00000087116	ADAMTS2	0.0684439	0.325306	0.858901	0.0363644	-0.951077	0.138339	0.0791958	0.562276	0.971505
ENSG00000156140	ADAMTS3	0.00134204	1.0843	1	0	-0.722052	0.996252	0.00219988	2.03932	1
ENSG00000158859	ADAMTS4	0.00134204	-0.500665	1	0.0024243	0.125945	1	0.00439977	1.30236	1
ENSG00000154736	ADAMTS5	0.00402611	2.0843	0.588433	0	-1.45902	0.870957	0.00219988	1.03932	1
ENSG00000049192	ADAMTS6	0.00402611	0.499335	1	0.0024243	-0.359481	1	0.00219988	0.0393231	1
ENSG00000136378	ADAMTS7	0.0281828	0.0201673	1	0.0266673	-0.10538	1	0.0285985	0.0917906	1
ENSG00000134917	ADAMTS8	0.00671019	1.34733	0.716548	0.00484859	0.599877	1	0	-1.2826	1
ENSG00000163638	ADAMTS9	0.00268408	0.66926	1	0.00121215	-0.459017	1	0	-0.545639	1
ENSG00000178031	ADAMTSL1	0.00402611	-0.0856274	1	0.0024243	-0.874055	0.880659	0.00219988	-0.420108	1
ENSG00000197859	ADAMTSL2	0.00134204	0.499335	1	0	-1.13709	0.996252	0.00439977	2.62429	0.946358
ENSG00000156218	ADAMTSL3	0.0147624	2.34733	0.0475789	0.0024243	-1.35948	0.611334	0.00439977	-0.183069	1
ENSG00000143382	ADAMTSL4	0.00805223	-1.80879	0.0341981	0.0303037	0.518957	0.864741	0.0351982	0.734469	0.971505
ENSG00000185761	ADAMTSL5	0.00134204	0.0842976	1	0.00363644	1.86291	0.628259	0	-0.282605	1
ENSG00000105963	ADAP1	0.00134204	-0.500665	1	0.00363644	0.862911	0.950077	0.00219988	0.454361	1
ENSG00000184060	ADAP2	0.0134204	-1.60602	0.0242633	0.0545466	1.21655	0.042536	0.037398	0.209248	1
ENSG00000160710	ADAR	0.0496554	-0.53814	0.662553	0.0715167	0.199946	0.996252	0.0725962	0.207923	1
ENSG00000197381	ADARB1	0.0402611	0.9941	0.323366	0.00848503	-1.94444	0.0140102	0.0329983	0.454361	1
ENSG00000065457	ADAT1	0.00536815	-0.0532059	1	0.00606074	0.125945	1	0.00439977	-0.0761541	1
ENSG00000213638	ADAT3	0.00134204	-0.915702	0.976304	0.00606074	1.44787	0.660117	0.00439977	0.816931	1
ENSG00000063761	ADCK1	0.00402611	-0.822593	0.842645	0.00727289	0.0853034	1	0.0153992	1.57989	0.74498
ENSG00000133597	ADCK2	0.00402611	-1.00317	0.833234	0.00848503	0.162471	1	0.0131993	1.03932	1
ENSG00000173137	ADCK5	0.00536815	-0.500665	1	0.0133336	1.44787	0.577241	0.00219988	-1.1306	1
ENSG00000164742	ADCY1	0.00402611	2.0843	0.588433	0	-1.45902	0.870957	0.00219988	1.03932	1
ENSG00000143199	ADCY10	0	0.0842976	1	0.00121215	1.86291	0.870957	0	1.03932	1
ENSG00000078295	ADCY2	0.00134204	1.0843	1	0.00121215	0.862911	1	0	0.454361	1
ENSG00000138031	ADCY3	0.00939426	0.914373	0.842645	0.00363644	-0.837529	0.870957	0.0109994	1.16485	0.991087
ENSG00000129467	ADCY4	0.00134204	-2.43926	0.0918081	0.00727289	-0.499659	0.937146	0.0285985	2.38725	0.0477169
ENSG00000173175	ADCY5	0.0228146	1.66926	0.0825991	0.00363644	-1.83753	0.13086	0.0109994	0.0393231	1
ENSG00000174233	ADCY6	0.0442872	0.923833	0.291933	0.0266673	-0.228237	1	0.0263986	-0.14288	1
ENSG00000121281	ADCY7	0.0120783	-1.7023	0.0339164	0.0557588	1.4175	0.0200789	0.0285985	-0.17569	1
ENSG00000162104	ADCY9	0.0228146	1.55378	0.134133	0.00484859	-1.5156	0.280362	0.0109994	-0.0195705	1
ENSG00000141433	ADCYAP1	0	0.0842976	1	0	-0.137089	1	0.00219988	3.03932	0.971505
ENSG00000087274	ADD1	0.0536815	0.119922	1	0.0424252	-0.376555	0.870957	0.0593969	0.307519	1
ENSG00000075340	ADD2	0.00134204	-0.23763	1	0.00121215	-0.459017	1	0.00219988	0.717395	1
ENSG00000148700	ADD3	0.0335509	0.697275	0.662553	0.0169701	-0.722052	0.618444	0.019799	-0.282605	1
ENSG00000020181	ADGRA2	0.0322089	0.773958	0.574363	0.0133336	-1.01156	0.36694	0.0263986	0.313498	1
ENSG00000152990	ADGRA3	0.0107363	1.66926	0.367568	0.0024243	-1.13709	0.712401	0.00219988	-0.661117	1
ENSG00000181790	ADGRB1	0.00134204	0.0842976	1	0.00363644	1.86291	0.628259	0	-0.282605	1
ENSG00000121753	ADGRB2	0	0.0842976	1	0	-0.137089	1	0.00219988	3.03932	0.971505
ENSG00000135298	ADGRB3	0.00134204	0.499335	1	0	-1.13709	0.996252	0.00219988	1.45436	1
ENSG00000111452	ADGRD1	0.00268408	0.66926	0.994757	0.00363644	1.27795	0.86961	0	-0.545639	1
ENSG00000174837	ADGRE1	0.00134204	0.0842976	1	0.0024243	0.862911	1	0	-0.282605	1
ENSG00000127507	ADGRE2	0.0107363	-1.26934	0.228926	0.0387887	1.44787	0.0285331	0.0131993	-0.738284	1
ENSG00000123146	ADGRE5	0.0389191	0.209829	1	0.0363644	0.0622198	1	0.0263986	-0.430162	1
ENSG00000153292	ADGRF1	0	0.0842976	1	0	-0.137089	1	0.00219988	3.03932	0.971505
ENSG00000153294	ADGRF4	0	0.0842976	1	0	-0.137089	1	0.00219988	3.03932	0.971505
ENSG00000069122	ADGRF5	0.00671019	-0.790171	0.842645	0.00727289	-0.722052	0.860322	0.0219988	1.41129	0.74498
ENSG00000205336	ADGRG1	0.00134204	-0.915702	0.976304	0.00363644	0.277948	1	0.00879954	2.03932	0.824401
ENSG00000173698	ADGRG2	0.00134204	2.0843	0.842645	0	-0.137089	1	0	1.03932	1
ENSG00000182885	ADGRG3	0	-0.500665	1	0.0024243	2.44787	0.621789	0	0.454361	1
ENSG00000159618	ADGRG5	0.00134204	0.0842976	1	0	-1.45902	0.870957	0.00439977	2.03932	0.971505
ENSG00000112414	ADGRG6	0.00134204	-0.23763	1	0.00121215	-0.459017	1	0	-0.545639	1
ENSG00000072071	ADGRL1	0.00268408	1.0843	1	0	-1.45902	0.870957	0.00219988	1.03932	1
ENSG00000117114	ADGRL2	0.00671019	0.861905	0.881216	0.00363644	-0.307014	1	0.00659965	0.869398	1
ENSG00000150471	ADGRL3	0.0147624	1.34733	0.433134	0.0024243	-1.80005	0.318106	0.00439977	-0.623642	1
ENSG00000162618	ADGRL4	0.00268408	-1.23763	0.637482	0.0024243	-1.45902	0.501071	0.0219988	2.6914	0.0695076
ENSG00000164199	ADGRV1	0	0.0842976	1	0.00121215	1.86291	0.870957	0	1.03932	1
ENSG00000197894	ADH5	0.0563656	2.11824	0.000119407	0.00848503	-1.94444	0.00789005	0.019799	-0.393636	1
ENSG00000147576	ADHFE1	0.00939426	1.49934	0.503595	0.0024243	-1.01156	0.828934	0.00439977	0.164854	1
ENSG00000182551	ADI1	0.0603917	1.05327	0.153946	0.0169701	-1.5156	0.029757	0.0505973	0.515761	1
ENSG00000182035	ADIG	0	-0.915702	1	0.0024243	1.44787	0.864741	0	0.0393231	1
ENSG00000159346	ADIPOR1	0.0442872	-0.442949	0.827438	0.0703046	0.555729	0.580014	0.0505973	-0.130602	1
ENSG00000006831	ADIPOR2	0.00805223	-0.19581	1	0.00848503	-0.137089	1	0.0109994	0.454361	1
ENSG00000148671	ADIRF	0.630758	1.46803	3.44843e-07	0.155155	-1.58324	9.88415e-07	0.327783	-0.145486	1
ENSG00000156110	ADK	0.00805223	-0.915702	0.741086	0.0169701	0.447873	0.996252	0.0175991	0.508808	1
ENSG00000148926	ADM	0.00402611	-0.500665	1	0.00606074	0.125945	1	0.00879954	0.90182	1
ENSG00000224420	ADM5	0	-1.23763	1	0.00121215	-0.137089	1	0.00219988	1.03932	1
ENSG00000101126	ADNP	0.0577076	0.393982	0.842645	0.041213	-0.329734	0.908223	0.0593969	0.403735	1
ENSG00000101544	ADNP2	0.00939426	-0.16363	1	0.0109093	0.0973762	1	0.0109994	0.231968	1
ENSG00000181915	ADO	0.00671019	0.209829	1	0.00727289	0.348338	1	0.00439977	-0.183069	1
ENSG00000163485	ADORA1	0.00536815	1.0843	0.842645	0.00121215	-1.13709	0.864741	0.00659965	1.45436	0.971505
ENSG00000128271	ADORA2A	0.00536815	-0.0532059	1	0.00363644	-0.722052	0.937146	0.00879954	0.90182	1
ENSG00000170425	ADORA2B	0	-1.50066	0.75015	0.00484859	2.18484	0.431046	0.00219988	0.717395	1
ENSG00000282608	ADORA3	0.00268408	-2.4182	0.0309914	0.0290915	1.9218	0.0114312	0.0131993	-0.0602125	1
ENSG00000159322	ADPGK	0.00671019	-1.08563	0.592534	0.024243	1.67027	0.0506984	0.00659965	-0.818658	1
ENSG00000144843	ADPRH	0.0134204	1.0843	0.665775	0.00606074	-0.552127	0.996252	0.00219988	-1.2826	1
ENSG00000153531	ADPRHL1	0.00134204	1.0843	1	0	-0.722052	0.996252	0.00219988	2.03932	1
ENSG00000116863	ADPRHL2	0.00402611	-0.375134	1	0.00848503	1.05556	0.835151	0.00219988	-0.661117	1
ENSG00000170222	ADPRM	0.00402611	0.276943	1	0.0024243	-0.552127	1	0.00439977	0.624286	1
ENSG00000120907	ADRA1A	0	0.0842976	1	0	-0.137089	1	0	1.03932	1
ENSG00000170214	ADRA1B	0.00939426	1.49934	0.503595	0.00121215	-1.72205	0.493834	0.00879954	1.19133	1
ENSG00000150594	ADRA2A	0.00268408	0.66926	1	0	-1.72205	0.804614	0.00439977	1.62429	1
ENSG00000274286	ADRA2B	0	-0.500665	1	0	-0.722052	0.996252	0.00219988	2.03932	1
ENSG00000184160	ADRA2C	0.00134204	2.0843	0.842645	0	-0.137089	1	0	1.03932	1
ENSG00000169252	ADRB2	0.00671019	-1.18872	0.449329	0.0218187	1.11084	0.358881	0.019799	0.717395	1
ENSG00000130706	ADRM1	0.0147624	0.145698	1	0.0157579	0.277948	1	0.0175991	0.508808	1
ENSG00000239900	ADSL	0.0147624	-0.854302	0.629748	0.0266673	0.25719	1	0.0329983	0.647006	1
ENSG00000035687	ADSS	0.0147624	0.76237	0.818393	0.00727289	-0.651662	0.870957	0.0109994	0.231968	1
ENSG00000185100	ADSSL1	0.0120783	1.59887	0.324984	0.00484859	-0.400123	1	0.00219988	-0.867567	1
ENSG00000111863	ADTRP	0.00402611	-0.375134	1	0.00969718	1.44787	0.541299	0.00219988	-0.661117	1
ENSG00000106624	AEBP1	2.75655	1.25396	4.19464e-06	0.819412	-1.38019	2.65482e-06	1.45412	-0.242834	1
ENSG00000139154	AEBP2	0.036235	1.13677	0.181426	0.0109093	-1.30701	0.147168	0.0263986	0.347445	1
ENSG00000181026	AEN	0.00671019	1.34733	0.722343	0.00121215	-1.30701	0.741298	0	-1.2826	1
ENSG00000196526	AFAP1	0.0295248	0.563465	0.830627	0.0169701	-0.58775	0.779281	0.019799	-0.162311	1
ENSG00000157510	AFAP1L1	0.00402611	-1.72306	0.231533	0.0157579	0.500341	0.907727	0.0263986	1.49184	0.63046
ENSG00000169129	AFAP1L2	0.00134204	-0.500665	1	0.00121215	-0.722052	1	0.00879954	2.77629	0.617028
ENSG00000130396	AFDN	0.0107363	-1.03118	0.527602	0.0193944	-0.00382249	1	0.0241987	0.454361	1
ENSG00000172493	AFF1	0.0469713	0.254223	1	0.041213	-0.0301738	1	0.0483975	0.296099	1
ENSG00000155966	AFF2	0	0.0842976	1	0	-0.137089	1	0.00219988	3.03932	0.971505
ENSG00000144218	AFF3	0.00805223	2.30669	0.228926	0.00121215	-1.13709	0.864741	0.00219988	0.0393231	1
ENSG00000072364	AFF4	0.0295248	0.478577	0.845386	0.0218187	-0.174564	1	0.019799	-0.223711	1
ENSG00000135537	AFG1L	0	-0.500665	1	0	-0.722052	0.996252	0.00439977	3.62429	0.74498
ENSG00000141385	AFG3L2	0.0107363	0.347332	1	0.0121215	0.621903	0.916963	0.00659965	-0.282605	1
ENSG00000183077	AFMID	0.0161045	-0.259657	1	0.0169701	-0.184395	1	0.0219988	0.369472	1
ENSG00000119844	AFTPH	0.0107363	0.0842976	1	0.0145458	0.755996	0.813421	0.00659965	-0.484239	1
ENSG00000038002	AGA	0.00671019	-1.23763	0.459698	0.0206065	0.862911	0.630926	0.019799	0.660812	1
ENSG00000157985	AGAP1	0.0134204	-0.314252	1	0.0157579	-0.0301738	1	0.0219988	0.640774	1
ENSG00000135439	AGAP2	0.00134204	-0.915702	0.996311	0.00484859	0.862911	0.990636	0.00219988	0.0393231	1
ENSG00000133612	AGAP3	0.0241567	-0.3402	0.966417	0.032728	0.277948	0.996252	0.0307984	0.164854	1
ENSG00000188234	AGAP4	0.00536815	-0.986092	0.685078	0.0121215	0.415452	0.996252	0.0131993	0.598751	1
ENSG00000204172	AGAP9	0.0228146	-0.33074	1	0.0254551	-0.137089	1	0.0241987	-0.130602	1
ENSG00000084693	AGBL5	0.0107363	0.553783	1	0.00848503	0.0555561	1	0.00439977	-0.623642	1
ENSG00000204305	AGER	0.0120783	-0.348662	1	0.0145458	-0.0216118	1	0.0153992	0.181342	1
ENSG00000173744	AGFG1	0.0228146	0.209829	1	0.0181822	-0.266372	1	0.0241987	0.338883	1
ENSG00000106351	AGFG2	0.00805223	0.569724	1	0.0024243	-1.35948	0.678224	0.0131993	1.52475	0.923356
ENSG00000164252	AGGF1	0.0161045	-0.259657	1	0.024243	0.611372	0.802904	0.0131993	-0.438724	1
ENSG00000006530	AGK	0	-2.37513	0.371933	0.00848503	1.86291	0.37224	0.00439977	0.454361	1
ENSG00000162688	AGL	0.00134204	-1.08563	0.842645	0.00484859	0.599877	1	0.00439977	0.624286	1
ENSG00000116771	AGMAT	0.00134204	1.0843	1	0.00121215	0.862911	0.996252	0	0.454361	1
ENSG00000092847	AGO1	0.0241567	0.202942	1	0.0218187	-0.0184445	1	0.0241987	0.231968	1
ENSG00000123908	AGO2	0.0201306	0.0842976	1	0.0230308	0.377484	0.996252	0.0131993	-0.510874	1
ENSG00000126070	AGO3	0.0161045	-0.0226176	1	0.0218187	0.651407	0.789161	0.0109994	-0.504997	1
ENSG00000134698	AGO4	0.0147624	-0.375134	1	0.0254551	0.798781	0.635418	0.0109994	-0.661117	1
ENSG00000204310	AGPAT1	0.0456293	0.3556	0.881912	0.0424252	0.199946	1	0.0329983	-0.227463	1
ENSG00000169692	AGPAT2	0.0228146	-0.699974	0.640299	0.041213	0.500341	0.809924	0.0329983	0.0393231	1
ENSG00000160216	AGPAT3	0.0107363	-1.10333	0.419706	0.0303037	0.978388	0.355818	0.0263986	0.530309	1
ENSG00000026652	AGPAT4	0.00268408	-1.23763	0.842645	0.00606074	-0.137089	1	0.00659965	0.231968	1
ENSG00000155189	AGPAT5	0.00134204	-1.82259	0.513197	0.00727289	0.348338	1	0.0153992	1.8694	0.716407
ENSG00000018510	AGPS	0.0241567	0.287831	1	0.0169701	-0.439652	0.870957	0.0175991	-0.217017	1
ENSG00000188157	AGRN	0.0308669	0.145698	1	0.0206065	-0.667604	0.655032	0.0395979	0.614825	0.999659
ENSG00000135744	AGT	0.0268408	0.953053	0.50029	0.00969718	-1.09645	0.419751	0.0285985	0.939787	0.971505
ENSG00000135049	AGTPBP1	0.0120783	0.705786	0.94343	0.00606074	-0.639589	1	0.00659965	-0.208604	1
ENSG00000144891	AGTR1	0.00134204	1.0843	1	0	-0.722052	1	0	0.454361	1
ENSG00000177674	AGTRAP	0.0134204	-0.456271	0.973464	0.024243	0.795797	0.636041	0.0175991	0.121785	1
ENSG00000113492	AGXT2	0	0.0842976	1	0.00121215	1.86291	0.870957	0	1.03932	1
ENSG00000153207	AHCTF1	0.00805223	1.30669	0.637482	0.00363644	-0.307014	1	0.00219988	-0.420108	1
ENSG00000168710	AHCYL1	0.0281828	0.117465	1	0.0278794	0.0903215	1	0.0285985	0.174253	1
ENSG00000158467	AHCYL2	0.0147624	1.0843	0.637482	0.00848503	-0.137089	1	0.00439977	-0.768032	1
ENSG00000126705	AHDC1	0.0268408	0.191213	1	0.0218187	-0.246714	1	0.0241987	0.0393231	1
ENSG00000135541	AHI1	0.0174465	0.368091	1	0.0157579	0.146704	1	0.00879954	-0.638749	1
ENSG00000124942	AHNAK	0.233515	0.375637	0.67795	0.160004	-0.439359	0.597082	0.18699	-0.0851589	1
ENSG00000185567	AHNAK2	0.0322089	0.728154	0.67795	0.0145458	-0.896081	0.506407	0.0241987	0.132433	1
ENSG00000106546	AHR	0.0228146	-0.527137	0.818393	0.024243	-0.445211	0.869259	0.0505973	1.00958	0.716407
ENSG00000063438	AHRR	0.0147624	0.347332	1	0.00606074	-1.25257	0.391077	0.0241987	1.30236	0.814899
ENSG00000100591	AHSA1	0.0322089	0.0842976	1	0.0230308	-0.596521	0.753361	0.037398	0.376358	1
ENSG00000145192	AHSG	0	-0.500665	1	0	-0.722052	0.996252	0.00439977	3.62429	0.74498
ENSG00000169877	AHSP	0.00134204	1.0843	1	0	-0.722052	0.996252	0.00219988	2.03932	1
ENSG00000186063	AIDA	0.111389	0.454247	0.672516	0.0800018	-0.270672	0.937146	0.0747961	-0.31521	1
ENSG00000204472	AIF1	0.0496554	-1.28248	0.0100792	0.16364	1.33566	0.000362825	0.0703963	-0.567334	0.971505
ENSG00000126878	AIF1L	0.0120783	-0.0532059	1	0.00363644	-1.94444	0.10073	0.0351982	2.2199	0.0325903
ENSG00000156709	AIFM1	0.00536815	0.236301	1	0.00727289	0.862911	0.894262	0.00219988	-0.545639	1
ENSG00000042286	AIFM2	0.00402611	-1.23763	0.587484	0.0121215	0.621903	0.937146	0.0109994	0.454361	1
ENSG00000183773	AIFM3	0	-1.50066	0.881114	0.00484859	2.18484	0.44113	0	-0.545639	1
ENSG00000146416	AIG1	0.0523395	0.452029	0.818393	0.0266673	-0.917308	0.27452	0.0527972	0.416393	1
ENSG00000163568	AIM2	0.00134204	-1.08563	0.842645	0.00727289	1.67027	0.515254	0.00219988	-0.130602	1
ENSG00000164022	AIMP1	0.0120783	0.158298	1	0.0109093	-0.0630884	1	0.0153992	0.647006	1
ENSG00000106305	AIMP2	0.00671019	0.499335	1	0.0024243	-1.13709	0.712813	0.00659965	0.579892	1
ENSG00000110711	AIP	0.0496554	0.631785	0.618728	0.0315158	-0.359481	0.937146	0.0285985	-0.401249	1
ENSG00000160224	AIRE	0.00134204	2.0843	0.842645	0	-0.137089	1	0	1.03932	1
ENSG00000196581	AJAP1	0.00134204	2.0843	0.842645	0	-0.137089	1	0	1.03932	1
ENSG00000232434	AJM1	0.0120783	2.40623	0.079333	0.0024243	-1.01156	0.826764	0.00219988	-0.545639	1
ENSG00000129474	AJUBA	0.0134204	1.0843	0.637482	0.00121215	-2.45902	0.114323	0.0109994	0.624286	1
ENSG00000106992	AK1	0.0295248	0.437935	0.922191	0.0181822	-0.563354	0.809924	0.0285985	0.354825	1
ENSG00000162433	AK4	0.0201306	2.27694	0.0222171	0.0024243	-1.87405	0.214355	0.00439977	-0.697642	1
ENSG00000154027	AK5	0.00671019	3.66926	0.0797938	0	-1.72205	0.712956	0	-0.545639	1
ENSG00000165695	AK8	0	-1.23763	1	0.00121215	-0.137089	1	0	-0.282605	1
ENSG00000155085	AK9	0.00536815	0.821263	1	0.0024243	-0.552127	0.996252	0.00439977	0.624286	1
ENSG00000121057	AKAP1	0.0134204	0.736374	0.842645	0.00727289	-0.499659	0.937146	0.00659965	-0.352994	1
ENSG00000108599	AKAP10	0.0120783	-0.401129	1	0.0157579	0.0853034	1	0.0175991	0.351267	1
ENSG00000023516	AKAP11	0.0201306	-0.16363	1	0.0181822	-0.385017	0.971456	0.0285985	0.52475	1
ENSG00000131016	AKAP12	0.0442872	1.71233	0.0121544	0.00848503	-1.72205	0.0521489	0.0153992	-0.545639	1
ENSG00000170776	AKAP13	0.0174465	-0.631909	0.79384	0.0315158	0.573404	0.739456	0.0219988	-0.115955	1
ENSG00000197976	AKAP17A	0.00671019	-1.37513	0.290454	0.0157579	0.0264097	1	0.0241987	0.869398	0.971505
ENSG00000111254	AKAP3	0	0.0842976	1	0.00121215	1.86291	0.870957	0	1.03932	1
ENSG00000151320	AKAP6	0.0442872	1.00184	0.228926	0.0133336	-1.41011	0.0571922	0.0307984	0.164854	1
ENSG00000118507	AKAP7	0.00134204	0.0842976	1	0.00363644	1.86291	0.628259	0	-0.282605	1
ENSG00000105127	AKAP8	0.00671019	-0.0311796	1	0.00848503	0.403479	1	0.0109994	0.923846	1
ENSG00000011243	AKAP8L	0.0214726	-0.076167	1	0.0254551	0.277948	1	0.0307984	0.624286	1
ENSG00000127914	AKAP9	0.0241567	-0.0253268	1	0.0206065	-0.359481	0.974836	0.0351982	0.700521	0.971505
ENSG00000166452	AKIP1	0.00939426	-0.23763	1	0.0157579	0.862911	0.717558	0.0109994	0.164854	1
ENSG00000174574	AKIRIN1	0.0281828	0.373804	0.973951	0.0218187	-0.174564	1	0.019799	-0.223711	1
ENSG00000135334	AKIRIN2	0.0268408	-0.33074	0.982544	0.0484859	1.05054	0.114148	0.0241987	-0.398082	1
ENSG00000106948	AKNA	0.0107363	-1.62842	0.0457036	0.0375766	0.692986	0.563007	0.0329983	0.338883	1
ENSG00000117448	AKR1A1	0.036235	-0.500665	0.773884	0.0521224	0.23488	0.996252	0.057197	0.38482	1
ENSG00000187134	AKR1C1	0.00402611	-0.23763	1	0.00484859	0.0149141	1	0.00659965	0.717395	1
ENSG00000151632	AKR1C2	0.0375771	1.29842	0.0994033	0.00606074	-2.13709	0.00754687	0.0263986	0.382211	1
ENSG00000196139	AKR1C3	0.00402611	1.0843	0.923045	0.00363644	0.862911	0.950077	0	-0.768032	1
ENSG00000165568	AKR1E2	0.00671019	0.499335	1	0.00484859	-0.137089	1	0.00659965	0.579892	1
ENSG00000142208	AKT1	0.0442872	0.0220134	1	0.0436373	-0.0150985	1	0.0439977	0.0393231	1
ENSG00000204673	AKT1S1	0.0147624	-0.578667	0.842645	0.0218187	0.156642	1	0.0263986	0.530309	1
ENSG00000105221	AKT2	0.0402611	0.180513	1	0.0363644	-0.0408737	1	0.0175991	-1.11268	0.840974
ENSG00000117020	AKT3	0.0952847	1.1457	0.0214408	0.0315158	-1.21509	0.0317034	0.0483975	-0.319758	1
ENSG00000166971	AKTIP	0.0241567	0.474244	0.922248	0.0145458	-0.565932	0.851954	0.0175991	-0.0761541	1
ENSG00000284395	AL032819.3	0	0.0842976	1	0	-0.137089	1	0.00219988	3.03932	0.971505
ENSG00000285976	AL135905.2	0	-0.500665	1	0	-0.722052	1	0.00219988	2.03932	1
ENSG00000187186	AL162231.1	0.00268408	0.66926	1	0	-1.72205	0.712956	0.00219988	0.717395	1
ENSG00000236782	AL391650.1	0	-0.915702	1	0	-1.13709	0.996252	0.00659965	4.03932	0.416851
ENSG00000148218	ALAD	0.0174465	0.247796	1	0.0193944	0.490942	0.870957	0.0109994	-0.420108	1
ENSG00000023330	ALAS1	0	0.0842976	1	0	-0.137089	1	0	1.03932	1
ENSG00000158578	ALAS2	0	-0.500665	1	0	-0.722052	1	0.00219988	2.03932	1
ENSG00000170017	ALCAM	0.0644178	0.159849	1	0.0630317	0.115098	1	0.0527972	-0.187185	1
ENSG00000161618	ALDH16A1	0	-1.50066	0.951036	0.0024243	0.447873	1	0.00219988	0.717395	1
ENSG00000059573	ALDH18A1	0.00939426	0.0842976	1	0.00969718	0.125945	1	0.0109994	0.454361	1
ENSG00000165092	ALDH1A1	0.00671019	0.861905	0.881216	0.0024243	-0.874055	0.870957	0.00659965	0.869398	1
ENSG00000128918	ALDH1A2	0.00268408	0.66926	1	0.0024243	0.447873	1	0.00219988	0.717395	1
ENSG00000184254	ALDH1A3	0.00671019	-0.790171	0.848136	0.00969718	-0.215092	1	0.019799	1.19133	0.971505
ENSG00000137124	ALDH1B1	0.0885745	2.2435	4.49446e-07	0.00969718	-2.4266	4.21255e-05	0.0307984	-0.411338	1
ENSG00000144908	ALDH1L1	0.00536815	3.40623	0.169653	0	-1.45902	0.870957	0	-0.282605	1
ENSG00000136010	ALDH1L2	0.0107363	0.66926	0.881216	0.00606074	-0.459017	0.996252	0.0109994	0.717395	1
ENSG00000111275	ALDH2	0.0228146	0.12494	1	0.024243	0.255228	1	0.0219988	0.106437	1
ENSG00000108602	ALDH3A1	0	-0.915702	1	0.0024243	1.44787	0.864741	0.00219988	1.45436	1
ENSG00000072210	ALDH3A2	0.0335509	-0.169459	1	0.0375766	0.0555561	1	0.037398	0.0799651	1
ENSG00000006534	ALDH3B1	0.0187885	0.0369919	1	0.0218187	0.355951	0.990641	0.00879954	-0.996301	0.971505
ENSG00000159423	ALDH4A1	0	-1.50066	0.75015	0.00484859	2.18484	0.431046	0.00219988	0.717395	1
ENSG00000112294	ALDH5A1	0.00268408	0.347332	1	0	-1.94444	0.569047	0.00879954	2.77629	0.617028
ENSG00000119711	ALDH6A1	0.00268408	-0.500665	1	0.00363644	-0.137089	1	0.0109994	2.03932	0.743463
ENSG00000118514	ALDH8A1	0.00134204	0.0842976	1	0	-1.45902	0.870957	0.00439977	2.03932	0.971505
ENSG00000143149	ALDH9A1	0.0120783	0.0842976	1	0.0169701	0.862911	0.644613	0.00659965	-0.661117	1
ENSG00000109107	ALDOC	0.00536815	2.40623	0.371933	0.00121215	-0.459017	1	0	-0.545639	1
ENSG00000033011	ALG1	0.00671019	-0.23763	1	0.00848503	0.162471	1	0.0109994	0.717395	1
ENSG00000175548	ALG10B	0.00939426	0.499335	1	0.00484859	-0.722052	0.916963	0.00439977	-0.463177	1
ENSG00000253710	ALG11	0.0161045	-0.46319	0.972287	0.024243	0.348338	0.996252	0.0175991	-0.183069	1
ENSG00000182858	ALG12	0.0161045	-0.122153	1	0.0109093	-0.859555	0.712956	0.0153992	-0.0899599	1
ENSG00000101901	ALG13	0.0295248	-0.0359966	1	0.0254551	-0.350083	0.974836	0.0351982	0.319431	1
ENSG00000172339	ALG14	0.00134204	0.0842976	1	0.00121215	-0.137089	1	0.00439977	2.03932	0.971505
ENSG00000119523	ALG2	0.0107363	-0.0677054	1	0.0145458	0.563351	0.870957	0.00659965	-0.604533	1
ENSG00000214160	ALG3	0.0201306	-0.500665	0.842645	0.0375766	0.862911	0.417817	0.0219988	-0.229166	1
ENSG00000120697	ALG5	0.0161045	-0.122153	1	0.0206065	0.38898	0.996252	0.0109994	-0.585168	1
ENSG00000088035	ALG6	0.00805223	1.0843	0.814551	0.00363644	-0.459017	0.99669	0.00659965	0.717395	1
ENSG00000159063	ALG8	0.0161045	0.697275	0.842645	0.00969718	-0.359481	1	0.00219988	-1.76803	0.824401
ENSG00000086848	ALG9	0.00671019	-0.33074	1	0.0109093	0.599877	0.895704	0.0109994	0.624286	1
ENSG00000189292	ALKAL2	0	0.0842976	1	0	-0.137089	1	0	1.03932	1
ENSG00000100601	ALKBH1	0.00268408	-0.33074	1	0.00727289	1.67027	0.515254	0	-1.2826	1
ENSG00000189046	ALKBH2	0.00268408	-0.915702	0.842645	0.0024243	-1.13709	0.743056	0.0109994	1.45436	0.971505
ENSG00000166199	ALKBH3	0.00268408	-1.23763	0.701884	0.0024243	-1.45902	0.576142	0.0131993	1.38725	0.971505
ENSG00000160993	ALKBH4	0.00268408	0.66926	1	0.00363644	1.27795	0.870957	0	-0.545639	1
ENSG00000091542	ALKBH5	0.0429452	0.321337	0.9984	0.0363644	-0.0408737	1	0.0241987	-0.642501	1
ENSG00000239382	ALKBH6	0.0120783	-0.547971	0.900687	0.0157579	-0.0846216	1	0.0219988	0.591864	1
ENSG00000125652	ALKBH7	0.0187885	-0.294214	1	0.0230308	0.0973762	1	0.0263986	0.382211	1
ENSG00000116127	ALMS1	0.00536815	-1.11734	0.670435	0.0169701	1.06936	0.584784	0.00659965	-0.545639	1
ENSG00000012779	ALOX5	0.0174465	-1.94124	0.000695382	0.0933354	1.50446	0.000601526	0.0417978	-0.393636	1
ENSG00000132965	ALOX5AP	0.0120783	-1.74352	0.0160381	0.0630317	1.78348	0.00039189	0.0241987	-0.484239	1
ENSG00000163286	ALPG	0.00134204	2.0843	0.842645	0	-0.137089	1	0	1.03932	1
ENSG00000073331	ALPK1	0.00939426	0.177407	1	0.00848503	-0.0439796	1	0.00659965	-0.208604	1
ENSG00000198796	ALPK2	0	-0.915702	1	0.00363644	2.86291	0.37224	0	0.0393231	1
ENSG00000136383	ALPK3	0.0107363	1.25422	0.597239	0.0024243	-1.35948	0.611334	0.0109994	1.16485	0.991087
ENSG00000162551	ALPL	0.00268408	-0.138095	1	0.00121215	-1.13709	0.870957	0.00879954	2.03932	0.884056
ENSG00000003393	ALS2	0.00805223	0.0842976	1	0.00727289	-0.137089	1	0.0131993	1.03932	1
ENSG00000178038	ALS2CL	0.0107363	0.0842976	1	0.00606074	-0.944444	0.710935	0.0241987	1.7174	0.416851
ENSG00000183684	ALYREF	0.00805223	-1.15274	0.513275	0.0157579	-0.0301738	1	0.0241987	0.816931	1
ENSG00000242110	AMACR	0.0107363	-0.0677054	1	0.0121215	0.152418	1	0.0109994	0.100724	1
ENSG00000110497	AMBRA1	0.00939426	-0.500665	0.984337	0.0157579	0.500341	0.895704	0.0131993	0.202822	1
ENSG00000123505	AMD1	0.0429452	0.373804	0.866659	0.0339401	-0.137089	1	0.0307984	-0.223711	1
ENSG00000139344	AMDHD1	0	-0.500665	1	0.00121215	0.862911	1	0.00219988	2.03932	1
ENSG00000162066	AMDHD2	0.0147624	-1.18872	0.193196	0.0436373	1.02797	0.158167	0.0285985	0.0393231	1
ENSG00000184675	AMER1	0.00536815	3.40623	0.169653	0	-1.45902	0.870957	0	-0.282605	1
ENSG00000165566	AMER2	0	0.0842976	1	0	-0.137089	1	0	1.03932	1
ENSG00000178171	AMER3	0.00134204	2.0843	0.842645	0	-0.137089	1	0	1.03932	1
ENSG00000159461	AMFR	0.0322089	-0.129827	1	0.0363644	0.116668	1	0.0263986	-0.38952	1
ENSG00000181754	AMIGO1	0.00536815	0.598871	1	0	-2.59652	0.278689	0.00659965	1.03932	1
ENSG00000139211	AMIGO2	0.0147624	1.0843	0.670435	0.00363644	-1.45902	0.445811	0.00879954	0.113324	1
ENSG00000101935	AMMECR1	0.00134204	-0.23763	1	0.0024243	0.447873	1	0.00219988	0.717395	1
ENSG00000144233	AMMECR1L	0.00536815	-0.593774	0.9984	0.0121215	1.00041	0.710935	0.0109994	0.717395	1
ENSG00000166126	AMN	0.00805223	1.0843	0.814551	0.00363644	-0.459017	0.99669	0.00439977	0.164854	1
ENSG00000151743	AMN1	0.00134204	2.0843	0.842645	0	-0.137089	1	0	1.03932	1
ENSG00000126016	AMOT	0.00536815	1.82126	0.567527	0.0024243	0.125945	1	0	-0.768032	1
ENSG00000166025	AMOTL1	0.0187885	0.821263	0.692076	0.00848503	-0.780945	0.789161	0.0109994	-0.130602	1
ENSG00000114019	AMOTL2	0.0375771	0.620351	0.699601	0.0145458	-1.244	0.143554	0.0417978	0.746541	0.971505
ENSG00000116337	AMPD2	0.0187885	0.66926	0.814931	0.00606074	-1.41011	0.27452	0.019799	0.717395	1
ENSG00000133805	AMPD3	0	-1.23763	0.849001	0.0024243	0.862911	1	0.00219988	1.03932	1
ENSG00000078053	AMPH	0	-0.500665	1	0	-0.722052	0.996252	0.00219988	2.03932	1
ENSG00000145020	AMT	0.00805223	-0.863235	0.75015	0.0109093	-0.400123	0.996252	0.0131993	0.0917906	1
ENSG00000240038	AMY2B	0.0134204	0.456266	1	0.00969718	-0.215092	1	0.0109994	0.164854	1
ENSG00000174945	AMZ1	0.00134204	0.499335	1	0.00121215	0.277948	1	0	0.0393231	1
ENSG00000196704	AMZ2	0.0268408	0.618634	0.788737	0.0145458	-0.646103	0.789828	0.0263986	0.530309	1
ENSG00000153107	ANAPC1	0.0120783	1.0843	0.672516	0.00848503	0.277948	1	0	-2.2086	0.764383
ENSG00000141552	ANAPC11	0.0402611	0.366069	0.895985	0.0375766	0.219055	1	0.0329983	-0.00507098	1
ENSG00000129055	ANAPC13	0.0402611	0.646177	0.647485	0.0254551	-0.350083	0.971997	0.0307984	0.0882327	1
ENSG00000166295	ANAPC16	0.107363	0.723708	0.24304	0.0569709	-0.650159	0.380199	0.0747961	-0.0602125	1
ENSG00000176248	ANAPC2	0.0161045	0.261175	1	0.0133336	-0.137089	1	0.00879954	-0.592945	1
ENSG00000053900	ANAPC4	0.0161045	-0.344546	0.99866	0.024243	0.500341	0.870957	0.0153992	-0.282605	1
ENSG00000089053	ANAPC5	0.034893	-0.389634	0.866659	0.0460616	0.171033	1	0.0505973	0.338883	1
ENSG00000196510	ANAPC7	0.0254987	0.318763	1	0.0218187	-0.0184445	1	0.0131993	-0.707911	1
ENSG00000214274	ANG	0.00805223	-0.108347	1	0.00969718	0.225481	1	0.00659965	-0.208604	1
ENSG00000013523	ANGEL1	0.00268408	-2.23763	0.0721607	0.0169701	0.599877	0.870957	0.0219988	1.03932	0.971505
ENSG00000174606	ANGEL2	0.00805223	0.432221	1	0.00363644	-0.944444	0.810506	0.0109994	1.03932	1
ENSG00000154188	ANGPT1	0.0335509	0.977382	0.332697	0.0109093	-1.27459	0.179157	0.0241987	0.231968	1
ENSG00000091879	ANGPT2	0.0187885	0.903725	0.700808	0.00484859	-1.57005	0.258457	0.0153992	0.454361	1
ENSG00000101280	ANGPT4	0.00134204	2.0843	0.842645	0	-0.137089	1	0	1.03932	1
ENSG00000116194	ANGPTL1	0.00268408	0.66926	1	0.0024243	0.447873	1	0.00219988	0.717395	1
ENSG00000136859	ANGPTL2	0.0147624	0.025404	1	0.0133336	-0.195983	1	0.0131993	-0.0602125	1
ENSG00000167772	ANGPTL4	0.00134204	-2.08563	0.279298	0.0121215	1.15242	0.569047	0.0109994	0.816931	1
ENSG00000187151	ANGPTL5	0.00134204	2.0843	0.842645	0	-0.137089	1	0	1.03932	1
ENSG00000130812	ANGPTL6	0.00134204	0.499335	1	0.00121215	0.277948	1	0.00219988	1.45436	1
ENSG00000029534	ANK1	0.00671019	1.34733	0.716548	0	-2.45902	0.326251	0.00879954	1.77629	0.923356
ENSG00000145362	ANK2	0.00402611	-0.375134	1	0.00363644	-0.596521	1	0.0109994	1.45436	0.971505
ENSG00000151150	ANK3	0.0523395	0.791516	0.41915	0.0157579	-1.55855	0.0262722	0.057197	0.840014	0.898045
ENSG00000151687	ANKAR	0.0107363	1.66926	0.395587	0.00363644	-0.596521	1	0.00219988	-0.661117	1
ENSG00000166839	ANKDD1A	0.0120783	1.0843	0.672516	0.00727289	-0.0301738	1	0.00219988	-1.1306	1
ENSG00000189045	ANKDD1B	0	0.0842976	1	0.00121215	1.86291	0.870957	0	1.03932	1
ENSG00000185722	ANKFY1	0.0174465	0.984762	0.686163	0.0109093	-0.0630884	1	0.00219988	-1.71556	0.938711
ENSG00000154122	ANKH	0.118099	0.390106	0.759674	0.0787896	-0.476399	0.636366	0.0879954	-0.188087	1
ENSG00000131503	ANKHD1	0.036235	-0.0390848	1	0.0351523	-0.112841	1	0.0351982	-0.043139	1
ENSG00000001629	ANKIB1	0.0120783	0.0842976	1	0.0109093	-0.137089	1	0.0175991	0.816931	1
ENSG00000170209	ANKK1	0.00134204	2.0843	0.842645	0	-0.137089	1	0	1.03932	1
ENSG00000176915	ANKLE2	0.0295248	-0.0925801	1	0.0290915	-0.137089	1	0.0417978	0.579892	1
ENSG00000144504	ANKMY1	0.00402611	-0.375134	1	0.00363644	-0.596521	1	0.0153992	2.23197	0.416851
ENSG00000106524	ANKMY2	0.00268408	-0.790171	0.912978	0.0024243	-1.01156	0.835151	0.00659965	0.717395	1
ENSG00000164331	ANKRA2	0.00268408	-1.13809	0.842645	0.00727289	0.348338	1	0.00659965	0.338883	1
ENSG00000148677	ANKRD1	0.00536815	0.598871	1	0.00121215	-1.45902	0.621789	0.00879954	1.5539	0.971505
ENSG00000088448	ANKRD10	0.0509974	-0.424716	0.830796	0.0703046	0.237759	0.990636	0.0659965	0.0987017	1
ENSG00000167522	ANKRD11	0.0389191	0.290749	1	0.0278794	-0.410108	0.870957	0.0439977	0.500903	1
ENSG00000101745	ANKRD12	0.0174465	0.30669	1	0.0133336	-0.252566	1	0.0175991	0.351267	1
ENSG00000076513	ANKRD13A	0.0174465	0.499335	0.920563	0.0121215	-0.26262	1	0.0131993	0.0393231	1
ENSG00000198720	ANKRD13B	0.00939426	1.0843	0.753887	0.00363644	-0.722052	0.951404	0.00659965	0.454361	1
ENSG00000118454	ANKRD13C	0.00805223	0.432221	1	0.00727289	0.210834	1	0	-2.04814	0.909312
ENSG00000172932	ANKRD13D	0.0161045	-1.28135	0.105392	0.0375766	0.277948	0.987482	0.0461976	0.640774	0.971505
ENSG00000134461	ANKRD16	0.00402611	-0.0856274	1	0.0024243	-0.874055	0.870957	0.0131993	2.26172	0.530297
ENSG00000132466	ANKRD17	0.00805223	-1.01524	0.579449	0.0169701	0.31037	1	0.0219988	0.798315	1
ENSG00000180071	ANKRD18A	0	0.0842976	1	0	-0.137089	1	0.00219988	3.03932	0.971505
ENSG00000165887	ANKRD2	0.00402611	3.0843	0.506514	0	-1.13709	1	0	0.0393231	1
ENSG00000260691	ANKRD20A1	0	0.0842976	1	0	-0.137089	1	0.00219988	3.03932	0.971505
ENSG00000152766	ANKRD22	0.00268408	0.66926	1	0.00363644	1.27795	0.870957	0	-0.545639	1
ENSG00000107890	ANKRD26	0.00402611	-0.500665	1	0.0109093	1.59988	0.408668	0.00219988	-0.768032	1
ENSG00000105186	ANKRD27	0.00536815	-0.294214	1	0.00848503	0.540983	1	0.00659965	0.231968	1
ENSG00000206560	ANKRD28	0.0161045	0.697275	0.842645	0.00969718	-0.359481	1	0.0109994	0.0393231	1
ENSG00000154065	ANKRD29	0.0147624	1.0843	0.637482	0.00727289	-0.417197	0.996252	0.00439977	-0.768032	1
ENSG00000164236	ANKRD33B	0.00268408	-0.138095	1	0.00363644	0.277948	1	0.00659965	1.45436	0.971505
ENSG00000272031	ANKRD34A	0.00268408	-0.138095	1	0.00363644	0.277948	1	0.00439977	0.816931	1
ENSG00000198483	ANKRD35	0.00402611	-0.23763	1	0.00484859	0.0149141	1	0.00879954	1.19133	1
ENSG00000135976	ANKRD36	0.00805223	-0.430276	1	0.0121215	0.322343	1	0.0131993	0.52475	1
ENSG00000174501	ANKRD36C	0.0456293	0.0237561	1	0.0472738	0.0973762	1	0.0417978	-0.0981804	1
ENSG00000186352	ANKRD37	0.0214726	0.416873	0.976304	0.0109093	-0.902624	0.592724	0.019799	0.273788	1
ENSG00000213337	ANKRD39	0.0174465	0.984762	0.650697	0.00969718	-0.289092	1	0.00439977	-1.07615	0.971505
ENSG00000154945	ANKRD40	0.0254987	0.882664	0.631366	0.0121215	-0.677657	0.86198	0.0131993	-0.323247	1
ENSG00000137494	ANKRD42	0.0174465	0.499335	0.920563	0.0133336	-0.0756885	1	0.0175991	0.508808	1
ENSG00000065413	ANKRD44	0.00402611	-1.37513	0.579449	0.0109093	0.184839	1	0.0131993	0.598751	1
ENSG00000186106	ANKRD46	0.0120783	1.82126	0.256062	0.00484859	-0.274593	1	0.00219988	-0.768032	1
ENSG00000168876	ANKRD49	0.0107363	0.254223	1	0.00606074	-0.800054	0.789161	0.0131993	0.676753	1
ENSG00000151458	ANKRD50	0.0120783	0.236301	1	0.00484859	-1.33872	0.405573	0.0219988	1.41129	0.743463
ENSG00000139645	ANKRD52	0.0134204	-0.741673	0.745591	0.0206065	0.032836	1	0.0263986	0.530309	1
ENSG00000100124	ANKRD54	0.00268408	0.0842976	1	0.0024243	-0.137089	1	0.00439977	1.03932	1
ENSG00000135299	ANKRD6	0.00939426	-0.23763	1	0.00727289	-0.722052	0.835151	0.0153992	0.717395	1
ENSG00000235098	ANKRD65	0	0.0842976	1	0	-0.137089	1	0.00219988	3.03932	0.971505
ENSG00000156381	ANKRD9	0.0174465	-0.152742	1	0.024243	0.554789	0.84237	0.0131993	-0.47525	1
ENSG00000064999	ANKS1A	0.0174465	0.499335	0.940275	0.0169701	0.447873	0.996252	0.00439977	-1.37571	0.971505
ENSG00000185046	ANKS1B	0.0161045	1.19977	0.449329	0.00484859	-1.13709	0.569047	0.0131993	0.676753	1
ENSG00000168096	ANKS3	0.00536815	1.82126	0.567527	0	-1.94444	0.569047	0.00219988	0.454361	1
ENSG00000165138	ANKS6	0.00134204	-0.23763	1	0.00121215	-0.459017	1	0.00439977	1.62429	1
ENSG00000163516	ANKZF1	0.00671019	-0.790171	0.818393	0.0133336	0.447873	0.99669	0.0109994	0.164854	1
ENSG00000011426	ANLN	0.00134204	2.0843	0.842645	0	-0.137089	1	0	1.03932	1
ENSG00000131620	ANO1	0.0832063	1.15469	0.0229674	0.0290915	-1.10794	0.0647916	0.0461976	-0.159457	1
ENSG00000160746	ANO10	0.0120783	0.0139083	1	0.0133336	0.199946	1	0.0109994	-0.0195705	1
ENSG00000047617	ANO2	0.00134204	-1.61614	0.604228	0.00121215	-1.83753	0.466622	0.0219988	3.49875	0.0311323
ENSG00000171714	ANO5	0.00402611	0.499335	1	0.00363644	0.277948	1	0.00439977	0.816931	1
ENSG00000177119	ANO6	0.0456293	0.690019	0.563538	0.024243	-0.651662	0.644613	0.0395979	0.333054	1
ENSG00000146205	ANO7	0	-0.500665	1	0.0024243	2.44787	0.621789	0	0.454361	1
ENSG00000074855	ANO8	0.00671019	0.499335	1	0.00484859	-0.137089	1	0.00439977	0.0393231	1
ENSG00000185101	ANO9	0	-1.23763	0.842645	0.00363644	1.86291	0.628259	0	-0.282605	1
ENSG00000011201	ANOS1	0.0416032	0.624866	0.662553	0.0218187	-0.722052	0.569047	0.0439977	0.650281	0.971505
ENSG00000140350	ANP32A	0.0228146	-0.389634	0.967126	0.0303037	0.171033	1	0.0263986	-0.0415969	1
ENSG00000136938	ANP32B	0.0993108	0.571649	0.483922	0.0618195	-0.459017	0.700531	0.0791958	0.0688674	1
ENSG00000143401	ANP32E	0.069786	0.881481	0.190126	0.0339401	-0.688499	0.489009	0.0329983	-0.575387	1
ENSG00000166825	ANPEP	0.00671019	-1.79017	0.118439	0.024243	0.397247	0.971188	0.0219988	0.213353	1
ENSG00000103254	ANTKMT	0.0134204	-0.211158	1	0.0157579	0.0853034	1	0.0109994	-0.375714	1
ENSG00000169604	ANTXR1	0.577076	1.42221	1.05407e-06	0.140609	-1.62208	7.02099e-07	0.294785	-0.199011	1
ENSG00000163297	ANTXR2	0.00939426	-0.0856274	1	0.0121215	0.415452	0.996315	0.00439977	-0.899276	1
ENSG00000135046	ANXA1	0.208016	0.240417	0.881216	0.169701	-0.202109	0.978147	0.171591	-0.136676	1
ENSG00000109511	ANXA10	0	-0.500665	1	0.00121215	0.862911	1	0.00219988	2.03932	1
ENSG00000122359	ANXA11	0.13823	0.333526	0.818393	0.123639	0.0899799	1	0.0813957	-0.625639	0.946358
ENSG00000182718	ANXA2	0.13823	-0.555113	0.430167	0.225459	0.496916	0.406385	0.18479	0.0266493	1
ENSG00000138772	ANXA3	0.00536815	-0.500665	0.994757	0.00121215	-2.30701	0.120435	0.0285985	3.26172	0.00256484
ENSG00000196975	ANXA4	0.0590497	0.71817	0.399628	0.0460616	0.148313	1	0.0241987	-0.883509	0.923356
ENSG00000164111	ANXA5	0.170439	-0.242132	0.943519	0.225459	0.376382	0.655898	0.129793	-0.657413	0.884056
ENSG00000197043	ANXA6	0.0577076	0.736374	0.426616	0.0315158	-0.572026	0.657361	0.0263986	-0.703181	0.971505
ENSG00000138279	ANXA7	0.0590497	0.406226	0.842645	0.0484859	-0.0274645	1	0.0417978	-0.238662	1
ENSG00000136250	AOAH	0.00134204	-2.77368	0.0305686	0.0290915	2.9218	0.000309546	0.00439977	-1.18307	0.971505
ENSG00000131480	AOC2	0.00268408	0.0842976	1	0.0024243	-0.137089	1	0	-0.960677	1
ENSG00000131471	AOC3	0.0201306	1.49934	0.211268	0.0024243	-2.19598	0.0609917	0.0175991	0.961321	0.971505
ENSG00000148120	AOPEP	0.00671019	-1.18872	0.454083	0.0169701	0.447873	0.996252	0.0241987	1.10072	0.888727
ENSG00000138356	AOX1	0.00536815	1.0843	0.842645	0.00121215	-1.13709	0.864741	0.00659965	1.45436	0.971505
ENSG00000254469	AP002495.1	0.00268408	0.347332	1	0	-1.94444	0.569047	0.00879954	2.77629	0.617028
ENSG00000138660	AP1AR	0.00939426	1.76237	0.419706	0.00484859	0.184839	1	0	-1.54564	0.971505
ENSG00000166747	AP1G1	0.00671019	-0.854302	0.784129	0.0145458	0.563351	0.895704	0.00879954	-0.223711	1
ENSG00000213983	AP1G2	0.00671019	-1.72306	0.0811572	0.0375766	1.86291	0.0040436	0.0175991	-0.0761541	1
ENSG00000072958	AP1M1	0.0254987	-0.148363	1	0.0254551	-0.16951	1	0.0395979	0.702288	0.971505
ENSG00000106367	AP1S1	0.0120783	-0.401129	1	0.0193944	0.558056	0.87294	0.0109994	-0.375714	1
ENSG00000182287	AP1S2	0.0147624	-0.723057	0.71275	0.0303037	0.755996	0.585216	0.0109994	-0.960677	0.971505
ENSG00000152056	AP1S3	0	-0.500665	1	0	-0.722052	1	0.00219988	2.03932	1
ENSG00000196961	AP2A1	0.0308669	0.624866	0.760822	0.0181822	-0.494641	0.870957	0.0153992	-0.575387	1
ENSG00000183020	AP2A2	0.0416032	-0.697062	0.494221	0.0751532	0.53641	0.611334	0.0505973	-0.258357	1
ENSG00000006125	AP2B1	0.0214726	0.0842976	1	0.0181822	-0.266372	1	0.019799	0.00369923	1
ENSG00000161203	AP2M1	0.118099	-0.0249314	1	0.0993961	-0.391406	0.742134	0.162791	0.581641	0.880065
ENSG00000042753	AP2S1	0.108705	-0.27925	0.900318	0.150306	0.436378	0.621789	0.101195	-0.348603	1
ENSG00000132842	AP3B1	0.0134204	0.0842976	1	0.00969718	-0.552127	0.955553	0.0175991	0.624286	1
ENSG00000065000	AP3D1	0.0456293	-0.0343469	1	0.0509102	0.201713	1	0.0329983	-0.530532	1
ENSG00000185009	AP3M1	0.00939426	-1.00317	0.579449	0.0206065	0.447873	0.971456	0.0175991	0.164854	1
ENSG00000070718	AP3M2	0.00536815	0.0842976	1	0.00606074	0.277948	1	0.00439977	0.0393231	1
ENSG00000157823	AP3S2	0.0147624	-0.578667	0.842645	0.0218187	0.156642	1	0.0219988	0.213353	1
ENSG00000134262	AP4B1	0.0214726	0.586798	0.863073	0.0109093	-0.769357	0.795469	0.0153992	-0.00507098	1
ENSG00000081014	AP4E1	0.00134204	-0.500665	1	0.00363644	0.862911	0.950077	0.00219988	0.454361	1
ENSG00000221838	AP4M1	0.0134204	0.456266	1	0.00727289	-0.722052	0.833564	0.0175991	0.961321	0.971505
ENSG00000254470	AP5B1	0.0147624	-0.23763	1	0.0181822	0.162471	1	0.0153992	-0.0481397	1
ENSG00000053770	AP5M1	0.0147624	0.209829	1	0.0169701	0.521874	0.908493	0.0131993	0.0917906	1
ENSG00000125843	AP5S1	0.00268408	-1.33074	0.645063	0.0109093	1.01491	0.670767	0.00879954	0.553896	1
ENSG00000242802	AP5Z1	0.0254987	0.236301	1	0.0230308	0.0149141	1	0.0109994	-1.01957	0.946358
ENSG00000120868	APAF1	0.00536815	0.0842976	1	0.00606074	0.277948	1	0.00439977	0.0393231	1
ENSG00000107282	APBA1	0.00536815	-0.0532059	1	0.00727289	0.500341	1	0.00879954	0.90182	1
ENSG00000034053	APBA2	0.00134204	-0.23763	1	0.00363644	1.27795	0.870957	0.00219988	0.717395	1
ENSG00000011132	APBA3	0.00671019	-0.0311796	1	0.00727289	0.0853034	1	0.00659965	0.132433	1
ENSG00000166313	APBB1	0.00939426	0.0842976	1	0.00969718	0.125945	1	0.0109994	0.454361	1
ENSG00000077420	APBB1IP	0.00805223	-1.69331	0.105955	0.0315158	0.810444	0.584784	0.0175991	-0.314314	1
ENSG00000163697	APBB2	0.0268408	0.721728	0.694558	0.00969718	-1.25257	0.216048	0.0263986	0.61048	1
ENSG00000113108	APBB3	0.0201306	-0.588128	0.842645	0.0266673	-0.0729587	1	0.0417978	0.806662	0.971505
ENSG00000134982	APC	0.0120783	-0.0532059	1	0.0133336	0.125945	1	0.0153992	0.454361	1
ENSG00000115266	APC2	0	0.0842976	1	0	-0.137089	1	0	1.03932	1
ENSG00000154856	APCDD1	0.00536815	-0.294214	1	0.00121215	-2.13709	0.231238	0.0219988	2.6914	0.0695076
ENSG00000198768	APCDD1L	0.00134204	-0.500665	1	0.00121215	-0.722052	1	0.00439977	1.30236	1
ENSG00000132703	APCS	0	0.0842976	1	0	-0.137089	1	0	1.03932	1
ENSG00000164062	APEH	0.0134204	0.0842976	1	0.00727289	-1.03017	0.632588	0.019799	0.837689	1
ENSG00000100823	APEX1	0.0228146	-0.527137	0.818393	0.0278794	-0.166836	1	0.0505973	1.00958	0.716407
ENSG00000169188	APEX2	0.00402611	0.499335	1	0.0024243	-0.359481	1	0.00659965	1.45436	0.971505
ENSG00000117362	APH1A	0.0268408	-0.381366	0.937169	0.0387887	0.383743	0.87722	0.0307984	-0.0537863	1
ENSG00000138613	APH1B	0.0134204	-0.314252	1	0.024243	1.0073	0.515254	0.00879954	-0.768032	1
ENSG00000166181	API5	0.0523395	0.7338	0.483834	0.0266673	-0.70099	0.540624	0.037398	0.0194236	1
ENSG00000149089	APIP	0.00939426	-0.822593	0.842645	0.0230308	1.01491	0.621789	0.00439977	-1.505	0.971505
ENSG00000171388	APLN	0.00134204	0.0842976	1	0.00121215	-0.137089	1	0.00439977	2.03932	0.971505
ENSG00000134817	APLNR	0.00268408	2.66926	0.588433	0	-0.722052	0.996252	0	0.454361	1
ENSG00000105290	APLP1	0.00805223	1.30669	0.664545	0.00121215	-1.59652	0.638355	0.00439977	0.302358	1
ENSG00000084234	APLP2	0.139572	-0.143971	1	0.170913	0.305299	0.826944	0.116594	-0.420108	1
ENSG00000101474	APMAP	0.00402611	0.276943	1	0.0024243	-0.552127	1	0.00659965	1.23197	1
ENSG00000084674	APOB	0.00402611	3.0843	0.332116	0	-1.13709	0.996252	0	0.0393231	1
ENSG00000124701	APOBEC2	0	0.0842976	1	0	-0.137089	1	0.00219988	3.03932	0.971505
ENSG00000128383	APOBEC3A	0	-1.50066	0.75015	0.00121215	-0.459017	1	0.00879954	3.36125	0.416851
ENSG00000179750	APOBEC3B	0	-0.500665	1	0.0024243	2.44787	0.621789	0	0.454361	1
ENSG00000244509	APOBEC3C	0.0107363	-0.603758	0.848657	0.0133336	-0.252566	1	0.0263986	1.09591	0.90971
ENSG00000128394	APOBEC3F	0.00268408	-0.915702	0.842645	0.00727289	0.670266	0.936523	0.0109994	1.45436	0.971505
ENSG00000239713	APOBEC3G	0.00402611	-0.375134	1	0.00848503	1.05556	0.835151	0.00439977	0.0393231	1
ENSG00000100298	APOBEC3H	0.00134204	-0.915702	0.976304	0.00363644	0.277948	1	0.00879954	2.03932	0.824401
ENSG00000184730	APOBR	0	-3.67059	0.0150707	0.0169701	1.06936	0.580605	0.00879954	-0.162311	1
ENSG00000130208	APOC1	0.0254987	-3.0976	6.61019e-13	0.324856	2.10148	9.84356e-12	0.0923952	-0.943803	0.545063
ENSG00000234906	APOC2	0.00268408	-2.4182	0.0309914	0.0351523	2.96245	1.66195e-05	0.00659965	-1.00507	0.971505
ENSG00000267467	APOC4	0	-0.500665	1	0.0024243	2.44787	0.621789	0	0.454361	1
ENSG00000189058	APOD	0.00402611	0.499335	1	0.00363644	0.277948	1	0.00439977	0.816931	1
ENSG00000130203	APOE	0.069786	-2.54313	1.76747e-12	0.62668	2.30986	5.60214e-17	0.178191	-0.893144	0.460427
ENSG00000100342	APOL1	0.0214726	-0.351801	0.994661	0.0290915	0.25884	0.99669	0.0329983	0.484734	1
ENSG00000128284	APOL3	0.0228146	0.499335	0.900687	0.00969718	-1.13709	0.35848	0.019799	0.231968	1
ENSG00000221963	APOL6	0.0120783	-0.451755	0.980525	0.0157579	0.0264097	1	0.019799	0.50327	1
ENSG00000178878	APOLD1	0.00268408	1.66926	0.818393	0.00121215	0.277948	1	0	0.0393231	1
ENSG00000204444	APOM	0	-0.500665	1	0.0024243	2.44787	0.621789	0	0.454361	1
ENSG00000184831	APOO	0.00134204	0.499335	1	0.00121215	0.277948	1	0	0.0393231	1
ENSG00000155008	APOOL	0.0120783	0.946794	0.818393	0.0024243	-1.72205	0.330454	0.00879954	0.361251	1
ENSG00000142192	APP	0.271092	0.699785	0.114846	0.138185	-0.755123	0.0986352	0.204589	0.0470175	1
ENSG00000062725	APPBP2	0.0107363	0.254223	1	0.0109093	0.277948	1	0.00659965	-0.352994	1
ENSG00000157500	APPL1	0.0228146	-0.0311796	1	0.0266673	0.29901	0.996252	0.0219988	-0.0248072	1
ENSG00000136044	APPL2	0.0134204	0.543729	0.952049	0.00484859	-1.27459	0.487933	0.0153992	0.791396	1
ENSG00000198931	APRT	0.0254987	-0.23763	1	0.0351523	0.447873	0.864741	0.0263986	-0.0931272	1
ENSG00000137074	APTX	0.00268408	-0.652668	1	0.00484859	0.184839	1	0.00659965	0.869398	1
ENSG00000240583	AQP1	0.43482	0.866351	0.014913	0.179398	-1.03166	0.00411248	0.343182	0.241187	1
ENSG00000143595	AQP10	0	-0.500665	1	0	-0.722052	0.996252	0.00439977	3.62429	0.74498
ENSG00000184945	AQP12A	0.00134204	2.0843	0.842645	0	-0.137089	1	0	1.03932	1
ENSG00000165272	AQP3	0.00402611	-0.375134	1	0.00727289	0.670266	0.936523	0.00659965	0.579892	1
ENSG00000161798	AQP5	0	-0.915702	1	0.00121215	0.277948	1	0.00439977	2.62429	0.946358
ENSG00000103375	AQP8	0.00134204	0.499335	1	0.00121215	0.277948	1	0.00219988	1.45436	1
ENSG00000103569	AQP9	0.00268408	-2.28494	0.0524614	0.0290915	2.33684	0.00149303	0.00659965	-0.867567	1
ENSG00000021776	AQR	0.0187885	0.743261	0.836778	0.0121215	-0.201219	1	0.00439977	-1.32991	0.971505
ENSG00000169083	AR	0.00268408	1.0843	1	0.00121215	-0.137089	1	0	-0.282605	1
ENSG00000078061	ARAF	0.0295248	0.563465	0.826001	0.0157579	-0.722052	0.628259	0.0285985	0.454361	1
ENSG00000186635	ARAP1	0.0375771	-0.324508	0.92632	0.0569709	0.589892	0.569047	0.0395979	-0.155693	1
ENSG00000047365	ARAP2	0	-1.9157	0.633141	0.0024243	-0.137089	1	0.00659965	1.7174	0.971505
ENSG00000120318	ARAP3	0.0107363	-0.389634	1	0.0121215	-0.201219	1	0.0285985	1.52475	0.491858
ENSG00000198576	ARC	0	0.0842976	1	0	-0.137089	1	0.00219988	3.03932	0.971505
ENSG00000095139	ARCN1	0.0630758	0.519513	0.663875	0.0375766	-0.580033	0.626273	0.0505973	0.05443	1
ENSG00000109321	AREG	0	0.0842976	1	0	-0.137089	1	0.00219988	3.03932	0.971505
ENSG00000119682	AREL1	0.00671019	0.499335	1	0.0024243	-1.13709	0.712401	0.0131993	1.84668	0.74191
ENSG00000143761	ARF1	0.120783	0.344165	0.818393	0.0921232	-0.245342	0.939	0.0967949	-0.0981804	1
ENSG00000134287	ARF3	0.0952847	0.434044	0.703361	0.0690924	-0.267793	0.930594	0.0615968	-0.388098	1
ENSG00000168374	ARF4	0.0657598	0.188995	1	0.0581831	-0.076968	1	0.057197	-0.0637704	1
ENSG00000004059	ARF5	0.0174465	-0.015238	1	0.0157579	-0.236625	1	0.019799	0.273788	1
ENSG00000101199	ARFGAP1	0.0201306	-0.125156	1	0.0218187	0.0233757	1	0.0263986	0.417835	1
ENSG00000149182	ARFGAP2	0.00536815	-1.68124	0.165364	0.0218187	0.78891	0.710935	0.019799	0.50327	1
ENSG00000242247	ARFGAP3	0.0107363	-0.138095	1	0.0109093	-0.137089	1	0.0109994	0.0393231	1
ENSG00000066777	ARFGEF1	0.00805223	-0.278272	1	0.0133336	0.747434	0.870957	0.00659965	-0.352994	1
ENSG00000124198	ARFGEF2	0.0120783	-0.638168	0.842645	0.0206065	0.38898	0.971456	0.0153992	-0.0899599	1
ENSG00000112379	ARFGEF3	0	0.0842976	1	0	-0.137089	1	0.00219988	3.03932	0.971505
ENSG00000164144	ARFIP1	0.00671019	2.0843	0.371933	0.0024243	-0.137089	1	0	-0.960677	1
ENSG00000132254	ARFIP2	0.0174465	0.80419	0.756236	0.0109093	-0.207478	1	0.00879954	-0.339188	1
ENSG00000101246	ARFRP1	0.0107363	-0.446217	1	0.0121215	-0.26262	1	0.019799	0.717395	1
ENSG00000081181	ARG2	0	-1.23763	0.842645	0.00363644	1.86291	0.628259	0	-0.282605	1
ENSG00000134884	ARGLU1	0.112731	0.303864	0.842645	0.073941	-0.583772	0.454691	0.125393	0.462676	0.971505
ENSG00000071205	ARHGAP10	0.0550235	0.66926	0.513275	0.0254551	-0.925585	0.257663	0.0439977	0.164854	1
ENSG00000198826	ARHGAP11A	0	-0.915702	1	0.0024243	1.44787	0.870957	0	0.0393231	1
ENSG00000165322	ARHGAP12	0.0120783	0.158298	1	0.0157579	0.763375	0.835151	0.00439977	-1.07615	1
ENSG00000075884	ARHGAP15	0.00402611	-1.55956	0.342142	0.0169701	0.962447	0.639831	0.0175991	0.88732	1
ENSG00000140750	ARHGAP17	0.0254987	0.0139083	1	0.0254551	0.000414505	1	0.0285985	0.261716	1
ENSG00000146376	ARHGAP18	0.0281828	-0.964065	0.259408	0.0642438	0.735155	0.375911	0.0505973	0.148552	1
ENSG00000213390	ARHGAP19	0.00134204	0.499335	1	0.0024243	1.44787	0.864741	0	0.0393231	1
ENSG00000107863	ARHGAP21	0.0228146	0.300026	1	0.0206065	0.0786397	1	0.0219988	0.250827	1
ENSG00000128805	ARHGAP22	0.00939426	-0.915702	0.603972	0.0218187	0.718521	0.705352	0.0153992	0.0393231	1
ENSG00000275832	ARHGAP23	0.0322089	0.268722	1	0.0181822	-0.865009	0.437753	0.0395979	0.643394	0.971505
ENSG00000138639	ARHGAP24	0.0214726	1.36441	0.36008	0.00606074	-1.19598	0.562431	0.00879954	-0.339188	1
ENSG00000163219	ARHGAP25	0.00671019	-0.854302	0.782617	0.0157579	0.763375	0.789161	0.00879954	-0.223711	1
ENSG00000145819	ARHGAP26	0.0228146	0.00629513	1	0.0278794	0.447873	0.870957	0.0219988	0.00690166	1
ENSG00000137962	ARHGAP29	0.00671019	0.209829	1	0.00484859	-0.400123	1	0.00879954	0.776289	1
ENSG00000186517	ARHGAP30	0.00805223	-1.23763	0.419706	0.0290915	1.4193	0.116942	0.00879954	-0.848202	1
ENSG00000031081	ARHGAP31	0.00402611	-0.723057	0.966417	0.00969718	0.862911	0.870957	0.00879954	0.660812	1
ENSG00000134909	ARHGAP32	0.00536815	1.82126	0.567527	0	-1.94444	0.569047	0.00219988	0.454361	1
ENSG00000004777	ARHGAP33	0.00671019	-0.652668	0.842645	0.0157579	1.0853	0.582037	0.00879954	-0.0310662	1
ENSG00000160007	ARHGAP35	0.0241567	-0.0253268	1	0.024243	-0.0301738	1	0.0263986	0.185174	1
ENSG00000147799	ARHGAP39	0.00134204	-0.23763	1	0.0024243	0.447873	1	0.00219988	0.717395	1
ENSG00000089820	ARHGAP4	0.0147624	-1.05866	0.332116	0.0339401	0.550967	0.770999	0.0395979	0.763689	0.971505
ENSG00000165895	ARHGAP42	0.00805223	2.30669	0.228926	0.00121215	-1.13709	0.864741	0.00219988	0.0393231	1
ENSG00000006740	ARHGAP44	0.00536815	0.821263	1	0	-2.45902	0.326251	0.00439977	0.624286	1
ENSG00000180448	ARHGAP45	0.0147624	-0.974596	0.483834	0.0400009	1.14302	0.169689	0.019799	-0.339188	1
ENSG00000100852	ARHGAP5	0.0120783	0.0842976	1	0.0145458	0.475888	0.971456	0.00879954	-0.282605	1
ENSG00000047648	ARHGAP6	0.0174465	0.721728	0.779366	0.0121215	-0.0699748	1	0.00879954	-0.393636	1
ENSG00000241484	ARHGAP8	0	-0.915702	1	0.0024243	1.44787	0.864741	0.00219988	1.45436	1
ENSG00000123329	ARHGAP9	0.0134204	-1.9157	0.00741133	0.0642438	1.12595	0.0823015	0.0285985	-0.562713	1
ENSG00000141522	ARHGDIA	0.136888	0.0159107	1	0.143033	0.113873	1	0.140793	0.0730063	1
ENSG00000111348	ARHGDIB	0.139572	-0.278272	0.880095	0.213338	0.70116	0.113106	0.123194	-0.44067	1
ENSG00000242173	ARHGDIG	0	0.0842976	1	0.00121215	1.86291	0.870957	0	1.03932	1
ENSG00000076928	ARHGEF1	0.0389191	-0.841702	0.285632	0.0775775	0.581498	0.500486	0.0637967	0.113324	1
ENSG00000104728	ARHGEF10	0.0214726	0.779443	0.672516	0.0121215	-0.432545	0.9457	0.0153992	0.132433	1
ENSG00000074964	ARHGEF10L	0.0375771	-0.450039	0.842645	0.0509102	0.159893	1	0.0527972	0.223748	1
ENSG00000132694	ARHGEF11	0.0187885	-0.652668	0.712492	0.0387887	0.907305	0.293172	0.0241987	-0.103635	1
ENSG00000196914	ARHGEF12	0.0214726	0.586798	0.842645	0.00969718	-0.967164	0.58961	0.0131993	-0.240785	1
ENSG00000198844	ARHGEF15	0	-3.08563	0.0969224	0.0024243	-1.55213	0.431276	0.0285985	3.52475	0.00204165
ENSG00000130762	ARHGEF16	0.00134204	-0.23763	1	0.0024243	0.447873	1	0	-0.545639	1
ENSG00000110237	ARHGEF17	0.0577076	0.76237	0.379866	0.0181822	-1.51213	0.0142084	0.0593969	0.696931	0.946358
ENSG00000104880	ARHGEF18	0.00536815	0.598871	1	0.00363644	-0.137089	1	0.00439977	0.454361	1
ENSG00000142632	ARHGEF19	0	-0.500665	1	0.00121215	0.862911	1	0	0.454361	1
ENSG00000116584	ARHGEF2	0.0241567	-0.368215	0.982544	0.0351523	0.41225	0.870957	0.0175991	-0.744948	1
ENSG00000240771	ARHGEF25	0.0308669	0.715064	0.673634	0.0121215	-1.13709	0.361323	0.0241987	0.198021	1
ENSG00000114790	ARHGEF26	0.0147624	1.66926	0.210137	0.00121215	-2.30701	0.120435	0.00879954	0.454361	1
ENSG00000214944	ARHGEF28	0.00805223	0.569724	1	0.00484859	-0.400123	1	0.00879954	0.776289	1
ENSG00000163947	ARHGEF3	0	-2.23763	0.503595	0.00727289	1.67027	0.515254	0.00659965	1.23197	1
ENSG00000214694	ARHGEF33	0.00134204	0.0842976	1	0.00121215	-0.137089	1	0.00219988	1.03932	1
ENSG00000213214	ARHGEF35	0.00536815	1.0843	0.842645	0.00121215	-1.13709	0.864741	0.00439977	0.816931	1
ENSG00000183111	ARHGEF37	0.00939426	0.383858	1	0.0024243	-1.72205	0.330454	0.019799	1.90182	0.422282
ENSG00000137135	ARHGEF39	0	0.0842976	1	0.00121215	1.86291	0.870957	0	1.03932	1
ENSG00000136002	ARHGEF4	0.00805223	1.56972	0.570468	0.00121215	-1.45902	0.613322	0.00659965	1.03932	1
ENSG00000165801	ARHGEF40	0.0147624	-0.460023	0.925566	0.0206065	0.174855	1	0.0175991	-0.0386794	1
ENSG00000050327	ARHGEF5	0.00268408	1.0843	1	0	-1.45902	0.870957	0.00439977	2.03932	0.971505
ENSG00000129675	ARHGEF6	0.0241567	0.244762	1	0.0230308	0.140445	1	0.0241987	0.266734	1
ENSG00000102606	ARHGEF7	0.0254987	0.0486737	1	0.0133336	-1.16684	0.292608	0.037398	0.782983	0.971505
ENSG00000131089	ARHGEF9	0.036235	1.13677	0.19507	0.00969718	-1.49073	0.0868636	0.0241987	0.198021	1
ENSG00000117713	ARID1A	0.0295248	0.398406	0.929993	0.024243	-0.0301738	1	0.0131993	-0.881242	0.971505
ENSG00000049618	ARID1B	0.0201306	0.177407	1	0.0121215	-0.80694	0.61827	0.0285985	0.846678	0.971505
ENSG00000189079	ARID2	0.0120783	0.705786	0.900318	0.0109093	0.484399	0.996252	0.00659965	-0.208604	1
ENSG00000116017	ARID3A	0.00536815	0.406226	1	0.00727289	1.0853	0.789828	0	-1.54564	0.971505
ENSG00000179361	ARID3B	0.00939426	0.383858	1	0.0024243	-1.72205	0.330454	0.0131993	1.03932	1
ENSG00000032219	ARID4A	0.0134204	-0.704198	0.808894	0.0193944	-0.0496262	1	0.0263986	0.569838	1
ENSG00000054267	ARID4B	0.0134204	-0.0412332	1	0.0133336	-0.0756885	1	0.019799	0.717395	1
ENSG00000196843	ARID5A	0.0201306	-0.439264	0.86641	0.0303037	0.393426	0.931373	0.0219988	-0.173671	1
ENSG00000150347	ARID5B	0.0523395	0.705786	0.470737	0.0351523	-0.184395	1	0.0351982	-0.102033	1
ENSG00000166233	ARIH1	0.0322089	-0.129827	1	0.0278794	-0.43477	0.878666	0.0505973	0.741643	0.971505
ENSG00000177479	ARIH2	0.0214726	-0.220557	1	0.0266673	0.216548	1	0.019799	-0.253459	1
ENSG00000221883	ARIH2OS	0.00134204	-0.723057	0.973464	0.00363644	0.540983	1	0.00659965	1.7174	0.971505
ENSG00000120805	ARL1	0.0228146	0.499335	0.900687	0.0109093	-0.944444	0.51594	0.0241987	0.579892	1
ENSG00000175414	ARL10	0.00671019	-0.33074	1	0.00727289	-0.236625	1	0.0109994	0.624286	1
ENSG00000152213	ARL11	0	-1.50066	0.759674	0.00484859	2.18484	0.437753	0	-0.545639	1
ENSG00000169379	ARL13B	0.00671019	0.861905	0.894209	0.00484859	0.184839	1	0.00219988	-0.420108	1
ENSG00000152219	ARL14EP	0.0161045	0.199775	1	0.0193944	0.628446	0.870957	0.00439977	-1.46318	0.971505
ENSG00000268223	ARL14EPL	0	0.0842976	1	0	-0.137089	1	0.00219988	3.03932	0.971505
ENSG00000185305	ARL15	0.00268408	-2.03118	0.155139	0.00727289	-0.789166	0.864741	0.0307984	2.13886	0.152269
ENSG00000214087	ARL16	0.0120783	-0.117336	1	0.0133336	0.0555561	1	0.00659965	-0.818658	1
ENSG00000185829	ARL17A	0.00671019	-0.418203	1	0.00969718	0.225481	1	0.0109994	0.536823	1
ENSG00000213465	ARL2	0.0254987	-0.915702	0.334037	0.0569709	0.747434	0.38387	0.0351982	-0.248253	1
ENSG00000102931	ARL2BP	0.0603917	0.437935	0.791453	0.0387887	-0.502086	0.713413	0.0461976	-0.0862077	1
ENSG00000138175	ARL3	0.0509974	1.12177	0.130295	0.0193944	-0.956517	0.331641	0.0219988	-0.545639	1
ENSG00000122644	ARL4A	0.0214726	0.26487	1	0.0169701	-0.230198	1	0.0241987	0.495003	1
ENSG00000188042	ARL4C	0.0322089	-0.972286	0.198274	0.0690924	0.571145	0.588468	0.0681964	0.43941	1
ENSG00000175906	ARL4D	0.00268408	-0.33074	1	0.00121215	-1.30701	0.723909	0.0131993	2.84668	0.311162
ENSG00000165997	ARL5B	0.00805223	0.721728	0.937169	0.00363644	-0.722052	0.937146	0.00659965	0.454361	1
ENSG00000141748	ARL5C	0	0.0842976	1	0.00121215	1.86291	0.870957	0	1.03932	1
ENSG00000113966	ARL6	0.00805223	1.56972	0.570468	0.00121215	-1.45902	0.613322	0.00659965	1.03932	1
ENSG00000182196	ARL6IP4	0.127494	0.0326355	1	0.11879	-0.122442	1	0.127593	0.0393231	1
ENSG00000144746	ARL6IP5	0.139572	0.274981	0.842645	0.127276	0.0751316	1	0.094595	-0.437883	1
ENSG00000177917	ARL6IP6	0.0107363	-0.33074	1	0.0145458	0.241423	1	0.0131993	0.146238	1
ENSG00000143862	ARL8A	0.0389191	0.781735	0.483834	0.0290915	0.11445	1	0.0131993	-1.06021	0.90971
ENSG00000104442	ARMC1	0.0214726	0.849832	0.672516	0.0145458	-0.0216118	1	0.00659965	-1.00507	0.971505
ENSG00000170632	ARMC10	0.00671019	0.209829	1	0.00606074	-0.0115581	1	0.0109994	1.16485	0.991087
ENSG00000157343	ARMC12	0	0.0842976	1	0	-0.137089	1	0	1.03932	1
ENSG00000118690	ARMC2	0	0.0842976	1	0	-0.137089	1	0.00219988	3.03932	0.971505
ENSG00000169126	ARMC4	0.00134204	1.0843	1	0	-0.722052	0.996252	0	0.454361	1
ENSG00000140691	ARMC5	0	-1.72306	0.756236	0.00363644	0.862911	0.950077	0.00659965	2.03932	0.946358
ENSG00000105676	ARMC6	0.00805223	0.191213	1	0.00848503	0.277948	1	0.00659965	0.0393231	1
ENSG00000125449	ARMC7	0.0107363	-0.389634	1	0.0121215	-0.201219	1	0.0153992	0.338883	1
ENSG00000114098	ARMC8	0.0187885	0.406226	1	0.0121215	-0.485012	0.950077	0.0241987	0.869398	0.971505
ENSG00000135931	ARMC9	0.0241567	0.0842976	1	0.024243	0.0853034	1	0.0241987	0.132433	1
ENSG00000126947	ARMCX1	0.0228146	0.254223	1	0.0230308	0.277948	1	0.0131993	-0.579587	1
ENSG00000184867	ARMCX2	0.0120783	-0.401129	1	0.0121215	-0.432545	0.950795	0.0263986	1.09591	0.935225
ENSG00000102401	ARMCX3	0.0241567	0.202942	1	0.0145458	-0.794201	0.644737	0.0219988	0.07249	1
ENSG00000196440	ARMCX4	0.00402611	0.499335	1	0.0024243	-0.359481	1	0.00219988	0.0393231	1
ENSG00000125962	ARMCX5	0.00268408	-0.33074	1	0.00727289	1.67027	0.515254	0.00219988	-0.130602	1
ENSG00000286237	ARMCX5-GPRASP2	0.00402611	2.0843	0.588433	0	-1.45902	0.870957	0.00219988	1.03932	1
ENSG00000198960	ARMCX6	0.00402611	0.499335	1	0.0024243	-0.359481	1	0.00659965	1.45436	0.971505
ENSG00000198520	ARMH1	0.00268408	0.0842976	1	0.00363644	0.540983	1	0.00219988	0.231968	1
ENSG00000120029	ARMH3	0.0201306	-0.0449854	1	0.0218187	0.110838	1	0.0263986	0.491835	1
ENSG00000139971	ARMH4	0.00134204	0.499335	1	0.0024243	1.44787	0.864741	0	0.0393231	1
ENSG00000254636	ARMS2	0	0.0842976	1	0	-0.137089	1	0	1.03932	1
ENSG00000146476	ARMT1	0.00268408	-1.33074	0.687319	0.0109093	1.01491	0.712956	0.00439977	-0.375714	1
ENSG00000143437	ARNT	0.0228146	0.0447693	1	0.0218187	-0.0590865	1	0.0175991	-0.314314	1
ENSG00000172379	ARNT2	0	-1.23763	1	0.0024243	0.862911	1	0.00219988	1.03932	1
ENSG00000133794	ARNTL	0.00671019	0.499335	1	0.00363644	-0.596521	1	0.00439977	0.0393231	1
ENSG00000029153	ARNTL2	0	-0.500665	1	0	-0.722052	1	0	0.454361	1
ENSG00000241685	ARPC1A	0.0858904	0.766815	0.254484	0.0424252	-0.748524	0.32546	0.0659965	0.148029	1
ENSG00000130429	ARPC1B	0.128836	-0.750418	0.162474	0.244854	0.621356	0.205141	0.175991	-0.120673	1
ENSG00000163466	ARPC2	0.238883	-0.236018	0.92632	0.287279	0.157816	0.996252	0.261786	-0.0367798	1
ENSG00000111229	ARPC3	0.0590497	-0.593774	0.55075	0.10182	0.571862	0.429288	0.0901953	0.231968	1
ENSG00000241553	ARPC4	0.101995	-0.423703	0.734844	0.127276	0.0209758	1	0.173791	0.606364	0.824401
ENSG00000162704	ARPC5	0.0845484	-0.16363	1	0.107881	0.377484	0.776102	0.076996	-0.282605	1
ENSG00000136950	ARPC5L	0.0161045	0.140881	1	0.0145458	-0.0805055	1	0.0109994	-0.375714	1
ENSG00000242498	ARPIN	0.0308669	0.96882	0.36008	0.0157579	-0.499659	0.870957	0.019799	0.0393231	1
ENSG00000128989	ARPP19	0.127494	1.0399	0.0216278	0.0593952	-0.673142	0.354956	0.0637967	-0.420108	1
ENSG00000137486	ARRB1	0.0120783	-0.915702	0.617468	0.0206065	0.032836	1	0.0241987	0.376358	1
ENSG00000141480	ARRB2	0.0254987	-1.34866	0.0242569	0.0921232	1.45727	0.000909338	0.0439977	-0.309826	1
ENSG00000197070	ARRDC1	0.0187885	-1.05321	0.439789	0.0436373	0.612933	0.717558	0.037398	0.231968	1
ENSG00000105643	ARRDC2	0.0201306	0.276943	1	0.0157579	-0.236625	1	0.0241987	0.624286	1
ENSG00000113369	ARRDC3	0.0375771	0.187391	1	0.0375766	0.190486	1	0.0263986	-0.38952	1
ENSG00000140450	ARRDC4	0.0254987	0.0139083	1	0.024243	-0.102324	1	0.0219988	-0.173671	1
ENSG00000205784	ARRDC5	0	-1.23763	0.842645	0.00363644	1.86291	0.628259	0	-0.282605	1
ENSG00000100299	ARSA	0.0308669	-0.480487	0.818393	0.041213	0.0853034	1	0.0461976	0.30893	1
ENSG00000113273	ARSB	0.0228146	-1.03118	0.24746	0.0533345	0.682339	0.46964	0.0417978	0.113324	1
ENSG00000157399	ARSE	0.00402611	0.499335	1	0.00363644	0.277948	1	0.00439977	0.816931	1
ENSG00000141337	ARSG	0.00536815	2.40623	0.371933	0.00121215	-0.459017	1	0	-0.545639	1
ENSG00000180801	ARSJ	0.00939426	0.383858	1	0.00606074	-0.459017	0.996252	0.00659965	-0.0481397	1
ENSG00000164291	ARSK	0.00268408	0.347332	1	0.00484859	1.59988	0.754508	0	-0.768032	1
ENSG00000111339	ART4	0.071128	0.839185	0.228926	0.0266673	-1.18338	0.0518718	0.0549971	0.216201	1
ENSG00000167311	ART5	0	0.0842976	1	0.00121215	1.86291	0.870957	0	1.03932	1
ENSG00000117407	ARTN	0.00134204	0.499335	1	0.0024243	1.44787	0.864741	0	0.0393231	1
ENSG00000173409	ARV1	0.00268408	-0.500665	1	0.00363644	-0.137089	1	0.0109994	2.03932	0.743463
ENSG00000099889	ARVCF	0.0281828	1.2958	0.169014	0.00727289	-1.4172	0.180551	0.0175991	0.209248	1
ENSG00000214435	AS3MT	0.00268408	1.0843	1	0.0024243	0.862911	1	0	-0.282605	1
ENSG00000104763	ASAH1	0.126152	-0.698994	0.220032	0.280006	1.15104	0.000431226	0.134193	-0.498334	0.971505
ENSG00000153317	ASAP1	0.0147624	-1.1121	0.273083	0.0339401	0.472964	0.864534	0.0351982	0.48293	1
ENSG00000151693	ASAP2	0.0791802	0.276943	0.934825	0.0472738	-0.780945	0.278689	0.0967949	0.624286	0.946358
ENSG00000088280	ASAP3	0.0147624	1.66926	0.210137	0.00363644	-1.13709	0.678106	0.00879954	0.454361	1
ENSG00000065802	ASB1	0.00268408	-1.23763	0.842645	0.00484859	-0.515601	1	0.0175991	2.03932	0.655504
ENSG00000146926	ASB10	0.00134204	1.0843	1	0.00121215	0.862911	1	0	0.454361	1
ENSG00000196372	ASB13	0.0134204	0.456266	1	0.0121215	0.23488	1	0.00439977	-1.01957	1
ENSG00000161664	ASB16	0.00268408	0.66926	1	0.0024243	0.447873	1	0.00219988	0.717395	1
ENSG00000100628	ASB2	0.0120783	2.0843	0.140656	0.00121215	-1.83753	0.385048	0.00659965	0.579892	1
ENSG00000115239	ASB3	0.00268408	-0.138095	1	0.00363644	0.277948	1	0.00219988	0.0393231	1
ENSG00000148331	ASB6	0.00671019	0.66926	1	0.00484859	0.0149141	1	0.00219988	-0.545639	1
ENSG00000183475	ASB7	0.00402611	-0.723057	0.973464	0.00848503	0.540983	1	0.00659965	0.231968	1
ENSG00000177981	ASB8	0.0228146	1.16676	0.348465	0.0109093	-0.459017	0.926145	0.00879954	-0.545639	1
ENSG00000102048	ASB9	0	-0.500665	1	0	-0.722052	0.996252	0.00439977	3.62429	0.74498
ENSG00000138303	ASCC1	0.00402611	-0.915702	0.814931	0.00969718	0.573404	0.981692	0.0109994	0.816931	1
ENSG00000100325	ASCC2	0.0107363	0.254223	1	0.00727289	-0.499659	0.99669	0.00879954	0.0393231	1
ENSG00000112249	ASCC3	0.0281828	0.334276	1	0.0181822	-0.563354	0.864741	0.0153992	-0.633102	1
ENSG00000183734	ASCL2	0.00268408	0.66926	1	0	-1.72205	0.712956	0.00659965	2.45436	0.824401
ENSG00000187855	ASCL4	0.00268408	-0.138095	1	0	-2.30701	0.563811	0.00659965	1.45436	1
ENSG00000232237	ASCL5	0	0.0842976	1	0	-0.137089	1	0	1.03932	1
ENSG00000111875	ASF1A	0.00268408	-1.33074	0.645063	0.0121215	1.32234	0.519005	0.0109994	0.923846	1
ENSG00000105011	ASF1B	0.00134204	1.0843	1	0.00121215	0.862911	0.996252	0	0.454361	1
ENSG00000141505	ASGR1	0	-2.23763	0.647312	0.00484859	0.599877	1	0.00439977	0.624286	1
ENSG00000161944	ASGR2	0	-1.50066	0.75015	0.00484859	2.18484	0.431046	0.00219988	0.717395	1
ENSG00000116539	ASH1L	0.0241567	-0.282485	1	0.0254551	-0.201219	1	0.0395979	0.672541	0.971505
ENSG00000129691	ASH2L	0.0174465	0.643725	0.853962	0.00606074	-1.30701	0.419751	0.0175991	0.624286	1
ENSG00000110881	ASIC1	0.00268408	0.0842976	1	0.00363644	0.540983	1	0	-0.960677	1
ENSG00000213199	ASIC3	0.00402611	0.0842976	1	0.00121215	-1.45902	0.870957	0.00879954	1.5539	0.971505
ENSG00000072182	ASIC4	0	-0.500665	1	0.00121215	0.862911	1	0.00219988	2.03932	1
ENSG00000256394	ASIC5	0.00134204	2.0843	0.842645	0	-0.137089	1	0	1.03932	1
ENSG00000101440	ASIP	0	0.0842976	1	0.00121215	1.86291	0.870957	0	1.03932	1
ENSG00000126522	ASL	0.00536815	-1.11734	0.603972	0.0145458	0.65646	0.870957	0.0109994	0.164854	1
ENSG00000169093	ASMTL	0.00939426	1.0843	0.725752	0.00484859	-0.274593	1	0.00219988	-0.768032	1
ENSG00000138381	ASNSD1	0.0120783	0.0842976	1	0.0145458	0.475888	0.996252	0.00659965	-0.661117	1
ENSG00000108381	ASPA	0	0.0842976	1	0	-0.137089	1	0	1.03932	1
ENSG00000198363	ASPH	0.0590497	0.100417	1	0.0751532	0.690444	0.348451	0.0241987	-1.30645	0.463127
ENSG00000174939	ASPHD1	0.00268408	2.66926	0.588433	0	-0.722052	0.996252	0	0.454361	1
ENSG00000128203	ASPHD2	0.00134204	1.0843	1	0.00121215	0.862911	1	0	0.454361	1
ENSG00000106819	ASPN	0.134204	1.83562	1.56301e-06	0.0206065	-2.12704	7.50718e-06	0.0593969	-0.208604	1
ENSG00000244617	ASPRV1	0.00268408	0.66926	1	0.00121215	-0.459017	1	0.00439977	1.62429	1
ENSG00000169696	ASPSCR1	0.00536815	-1.50066	0.280104	0.0133336	-0.0756885	1	0.0241987	1.10072	0.895682
ENSG00000162174	ASRGL1	0.00134204	0.499335	1	0	-1.13709	1	0.00219988	1.45436	1
ENSG00000130707	ASS1	0.0120783	0.0139083	1	0.00606074	-1.19598	0.527427	0.0285985	1.75922	0.40149
ENSG00000034533	ASTE1	0.00805223	1.0843	0.814551	0.00363644	-0.459017	0.99669	0.00439977	0.164854	1
ENSG00000148219	ASTN2	0.00402611	0.276943	1	0.00121215	-1.30701	0.918291	0.00219988	-0.130602	1
ENSG00000171456	ASXL1	0.0174465	0.643725	0.842645	0.00848503	-0.780945	0.789161	0.0153992	0.395467	1
ENSG00000143970	ASXL2	0.0107363	0.347332	1	0.00848503	-0.137089	1	0.00439977	-0.768032	1
ENSG00000141431	ASXL3	0.00134204	2.0843	0.842645	0	-0.137089	1	0	1.03932	1
ENSG00000138138	ATAD1	0.0241567	0.244762	1	0.024243	0.255228	1	0.0175991	-0.250183	1
ENSG00000156802	ATAD2	0.00805223	1.56972	0.590205	0	-2.59652	0.267673	0.00439977	0.454361	1
ENSG00000119778	ATAD2B	0.00805223	-0.430276	1	0.0157579	0.969826	0.611334	0.0109994	0.231968	1
ENSG00000176208	ATAD5	0	0.0842976	1	0.00121215	1.86291	0.870957	0	1.03932	1
ENSG00000137343	ATAT1	0.00268408	-0.33074	1	0.0024243	-0.552127	1	0.00439977	0.624286	1
ENSG00000107669	ATE1	0.00671019	0.861905	0.881216	0.00484859	0.184839	1	0.00439977	0.302358	1
ENSG00000123268	ATF1	0.00939426	0.276943	1	0.00848503	0.0555561	1	0.00439977	-0.623642	1
ENSG00000115966	ATF2	0.0335509	-0.169459	1	0.0363644	-0.0157827	1	0.0439977	0.365551	1
ENSG00000162772	ATF3	0.0120783	0.406226	1	0.0109093	0.184839	1	0.00439977	-0.899276	1
ENSG00000128272	ATF4	0.136888	0.231639	0.929481	0.10182	-0.400123	0.712956	0.138593	0.225542	1
ENSG00000169136	ATF5	0.00939426	-1.47029	0.163855	0.0351523	1.12595	0.214355	0.019799	-0.130602	1
ENSG00000118217	ATF6	0.0187885	-0.841702	0.533043	0.0387887	0.621903	0.631681	0.0307984	0.113324	1
ENSG00000213676	ATF6B	0.0308669	-0.213383	1	0.0339401	-0.0339955	1	0.0483975	0.655995	0.971505
ENSG00000170653	ATF7	0.0187885	-0.532374	0.842645	0.0206065	-0.393429	0.926145	0.0461976	1.21335	0.532519
ENSG00000171681	ATF7IP	0.0402611	0.205604	1	0.032728	-0.236625	1	0.0351982	-0.0229611	1
ENSG00000166669	ATF7IP2	0.00939426	1.76237	0.419706	0.00121215	-1.59652	0.620178	0.00659965	0.869398	1
ENSG00000152348	ATG10	0	-2.08563	0.483834	0.00484859	0.862911	0.974836	0.00879954	2.03932	0.824401
ENSG00000123395	ATG101	0.0107363	-0.553132	0.860629	0.0145458	-0.0216118	1	0.019799	0.606364	1
ENSG00000145782	ATG12	0.0442872	0.849832	0.368709	0.024243	-0.472692	0.870039	0.0285985	-0.0602125	1
ENSG00000175224	ATG13	0.0389191	0.406226	0.894599	0.0278794	-0.307014	0.993429	0.0329983	0.0851268	1
ENSG00000126775	ATG14	0.0187885	0.406226	1	0.0145458	-0.137089	1	0.0131993	-0.153322	1
ENSG00000085978	ATG16L1	0.00671019	-0.0311796	1	0.00606074	-0.252566	1	0.0131993	1.26172	0.971505
ENSG00000168010	ATG16L2	0.0134204	-1.04123	0.389183	0.0290915	0.419304	0.911531	0.0285985	0.354825	1
ENSG00000110046	ATG2A	0.00671019	0.347332	1	0.00848503	0.862911	0.870957	0.00219988	-0.768032	1
ENSG00000066739	ATG2B	0.0120783	-0.178737	1	0.0121215	-0.201219	1	0.0219988	0.975193	0.971505
ENSG00000144848	ATG3	0.0134204	-0.0412332	1	0.00969718	-0.667604	0.849763	0.0175991	0.508808	1
ENSG00000101844	ATG4A	0.00268408	-0.33074	1	0.0024243	-0.552127	0.996252	0.00879954	1.77629	0.923356
ENSG00000168397	ATG4B	0.0268408	-0.304745	1	0.0339401	0.166303	1	0.037398	0.351267	1
ENSG00000125703	ATG4C	0.00536815	0.0842976	1	0.00727289	0.670266	0.936523	0.00659965	0.579892	1
ENSG00000130734	ATG4D	0.00402611	-0.375134	1	0.00606074	0.277948	1	0.00659965	0.579892	1
ENSG00000057663	ATG5	0.0214726	0.217564	1	0.0193944	-0.00382249	1	0.0219988	0.289301	1
ENSG00000197548	ATG7	0.00805223	-1.66294	0.0713271	0.0375766	1.40348	0.0381648	0.0219988	0.07249	1
ENSG00000198925	ATG9A	0.0308669	0.76237	0.603972	0.0193944	-0.25908	1	0.0153992	-0.484239	1
ENSG00000181652	ATG9B	0	0.0842976	1	0.00121215	1.86291	0.870957	0	1.03932	1
ENSG00000138363	ATIC	0.00939426	-0.439264	0.984337	0.0145458	0.393426	1	0.00879954	-0.339188	1
ENSG00000198513	ATL1	0.00402611	1.49934	0.791453	0.00121215	-0.459017	1	0	-0.545639	1
ENSG00000119787	ATL2	0.00805223	-0.356275	1	0.0109093	0.184839	1	0.0153992	0.869398	1
ENSG00000184743	ATL3	0.134204	1.1426	0.00652454	0.0593952	-0.702686	0.302812	0.0681964	-0.335716	1
ENSG00000149311	ATM	0.0147624	-0.822593	0.636543	0.0290915	0.506767	0.870957	0.0219988	-0.0248072	1
ENSG00000166454	ATMIN	0.0241567	0.939908	0.548856	0.0121215	-0.535638	0.870957	0.0131993	-0.197716	1
ENSG00000111676	ATN1	0.0979688	0.834319	0.140915	0.0509102	-0.605642	0.500021	0.0791958	0.282992	1
ENSG00000179774	ATOH7	0	0.0842976	1	0	-0.137089	1	0.00219988	3.03932	0.971505
ENSG00000168874	ATOH8	0.0402611	1.39464	0.0481851	0.00848503	-1.72205	0.0335945	0.0131993	-0.768032	1
ENSG00000177556	ATOX1	0.0509974	-0.230213	1	0.0642438	0.260246	0.956049	0.0681964	0.338883	1
ENSG00000206190	ATP10A	0.0389191	0.991188	0.253994	0.0133336	-1.19598	0.169739	0.0285985	0.261716	1
ENSG00000145246	ATP10D	0.0375771	0.812996	0.456026	0.0169701	-0.844908	0.453257	0.0285985	0.202822	1
ENSG00000068650	ATP11A	0.00671019	-0.915702	0.793973	0.0169701	0.862911	0.712956	0.00879954	-0.282605	1
ENSG00000058063	ATP11B	0.0187885	-0.294214	1	0.0290915	0.648786	0.686781	0.0219988	0.07249	1
ENSG00000101974	ATP11C	0.00805223	-0.015238	1	0.00969718	0.332396	1	0.00659965	-0.130602	1
ENSG00000075673	ATP12A	0	0.0842976	1	0.00121215	1.86291	0.870957	0	1.03932	1
ENSG00000105726	ATP13A1	0.0134204	-0.263626	1	0.0218187	0.78891	0.678106	0.0153992	0.0851268	1
ENSG00000159363	ATP13A2	0.00268408	-2.18872	0.145794	0.0193944	1.04348	0.613322	0.0153992	0.454361	1
ENSG00000133657	ATP13A3	0.0603917	0.398406	0.842645	0.0533345	0.125945	1	0.0483975	-0.0370277	1
ENSG00000163399	ATP1A1	0.0590497	-0.435077	0.78945	0.0848503	0.326158	0.870957	0.101195	0.605227	0.946358
ENSG00000018625	ATP1A2	0.00671019	2.66926	0.21718	0	-1.94444	0.569047	0.00219988	0.454361	1
ENSG00000143153	ATP1B1	0.0120783	-1.2662	0.196876	0.0448495	1.58728	0.00806225	0.0153992	-0.688597	1
ENSG00000129244	ATP1B2	0.00134204	1.0843	1	0	-0.722052	0.996252	0.00219988	2.03932	1
ENSG00000166896	ATP23	0.00268408	1.0843	1	0.0024243	0.862911	1	0	-0.282605	1
ENSG00000196296	ATP2A1	0.00134204	2.0843	0.842645	0	-0.137089	1	0	1.03932	1
ENSG00000174437	ATP2A2	0.0603917	0.132126	1	0.0460616	-0.436649	0.811448	0.076996	0.579892	0.971505
ENSG00000074370	ATP2A3	0.00939426	-1.04499	0.548856	0.00969718	-1.05463	0.461489	0.0461976	2.10644	0.028596
ENSG00000070961	ATP2B1	0.00939426	-1.00317	0.56474	0.0254551	1.00041	0.390038	0.0131993	-0.282605	1
ENSG00000157087	ATP2B2	0	-1.50066	0.893238	0.0024243	0.447873	1	0.00219988	0.717395	1
ENSG00000058668	ATP2B4	0.0496554	-0.0940396	1	0.0351523	-0.784787	0.391957	0.0703963	0.575923	0.971505
ENSG00000017260	ATP2C1	0.0120783	-0.915702	0.637482	0.024243	0.397247	0.969576	0.0307984	0.816931	0.971505
ENSG00000152234	ATP5F1A	0.034893	0.254223	1	0.0339401	0.19733	1	0.0219988	-0.501245	1
ENSG00000110955	ATP5F1B	0.0832063	-0.251305	0.980899	0.11273	0.4175	0.669279	0.0923952	-0.0182279	1
ENSG00000099624	ATP5F1D	0.0577076	0.0518762	1	0.0666681	0.384864	0.84319	0.0439977	-0.388538	1
ENSG00000124172	ATP5F1E	0.339536	-0.179683	1	0.427888	0.336163	0.67265	0.327783	-0.211638	1
ENSG00000130770	ATP5IF1	0.0751541	0.559636	0.574863	0.0569709	-0.0599212	1	0.0439977	-0.451002	1
ENSG00000135390	ATP5MC2	0.115415	0.538556	0.497865	0.0848503	-0.147213	1	0.0593969	-0.692481	0.946358
ENSG00000154518	ATP5MC3	0.0375771	-0.28654	1	0.0557588	0.58461	0.611062	0.0307984	-0.52952	1
ENSG00000169020	ATP5ME	0.0885745	-0.0295223	1	0.098184	0.198095	0.996252	0.0813957	-0.155693	1
ENSG00000241468	ATP5MF	0.0456293	-0.763699	0.368709	0.082426	0.447873	0.717558	0.0857955	0.442388	1
ENSG00000167283	ATP5MG	0.165071	-0.0113546	1	0.178186	0.159475	0.996252	0.167191	0.0207075	1
ENSG00000156411	ATP5MPL	0.00805223	-0.015238	1	0.0121215	0.862911	0.844079	0	-2.35299	0.718997
ENSG00000116459	ATP5PB	0.034893	-0.248278	1	0.0424252	0.150193	1	0.0439977	0.222187	1
ENSG00000167863	ATP5PD	0.0872325	-0.0904768	1	0.109093	0.416509	0.712401	0.0637967	-0.585168	0.971505
ENSG00000154723	ATP5PF	0.0845484	0.641354	0.406277	0.0593952	-0.151444	1	0.0505973	-0.364399	1
ENSG00000071553	ATP6AP1	0.0550235	-0.898424	0.13658	0.132124	1.02956	0.0146241	0.0725962	-0.316158	1
ENSG00000205464	ATP6AP1L	0.00402611	1.0843	0.959704	0	-1.94444	0.628259	0.00439977	1.30236	1
ENSG00000182220	ATP6AP2	0.0402611	-0.742866	0.388857	0.0884868	1.00628	0.0452828	0.037398	-0.733266	0.956914
ENSG00000033627	ATP6V0A1	0.0335509	-0.915702	0.231912	0.0860625	1.17485	0.0116863	0.0417978	-0.420108	1
ENSG00000117410	ATP6V0B	0.0738121	-0.356275	0.842645	0.107881	0.472121	0.589648	0.0923952	0.0992657	1
ENSG00000159720	ATP6V0D1	0.0416032	-0.588128	0.611078	0.0775775	0.776754	0.232961	0.0549971	-0.0151246	1
ENSG00000113732	ATP6V0E1	0.0429452	-0.665724	0.483834	0.0909111	1.02338	0.0356449	0.0505973	-0.282605	1
ENSG00000171130	ATP6V0E2	0.0134204	0.958767	0.742611	0.00727289	-0.329734	1	0.00439977	-0.697642	1
ENSG00000114573	ATP6V1A	0.0174465	0.432221	1	0.0145458	0.0397887	1	0.0109994	-0.282605	1
ENSG00000147416	ATP6V1B2	0.0563656	-1.31599	0.00432938	0.190307	1.35934	9.65931e-05	0.0791958	-0.61541	0.971505
ENSG00000155097	ATP6V1C1	0.00536815	-1.17874	0.613762	0.0193944	1.36541	0.336475	0.00879954	-0.223711	1
ENSG00000100554	ATP6V1D	0.0161045	0.199775	1	0.0121215	-0.378097	0.996252	0.0175991	0.401893	1
ENSG00000131100	ATP6V1E1	0.0483134	0.123826	1	0.0424252	-0.156989	1	0.0505973	0.214895	1
ENSG00000250565	ATP6V1E2	0	0.0842976	1	0	-0.137089	1	0	1.03932	1
ENSG00000128524	ATP6V1F	0.0375771	-0.483986	0.818393	0.0666681	0.787623	0.271049	0.0329983	-0.590033	1
ENSG00000272899	ATP6V1FNB	0	-0.915702	1	0.00121215	0.277948	1	0.00439977	2.62429	0.946358
ENSG00000136888	ATP6V1G1	0.00536815	0.0842976	1	0.00484859	-0.137089	1	0.00219988	-0.661117	1
ENSG00000213760	ATP6V1G2	0.00134204	1.0843	1	0	-0.722052	0.99669	0	0.454361	1
ENSG00000047249	ATP6V1H	0.0201306	0.130101	1	0.0181822	-0.0912853	1	0.0175991	-0.0386794	1
ENSG00000165240	ATP7A	0.00402611	1.49934	0.780303	0	-1.72205	0.770907	0.00219988	0.717395	1
ENSG00000123191	ATP7B	0.00134204	1.0843	1	0	-0.722052	1	0	0.454361	1
ENSG00000124406	ATP8A1	0.00402611	0.276943	1	0.00606074	1.12595	0.870957	0.00219988	-0.130602	1
ENSG00000081923	ATP8B1	0.0603917	0.99315	0.132622	0.0218187	-1.13709	0.110529	0.0461976	0.30893	1
ENSG00000143515	ATP8B2	0.0684439	1.23015	0.0266715	0.0218187	-1.21109	0.0708879	0.0417978	0.0574705	1
ENSG00000130270	ATP8B3	0.00268408	0.347332	1	0.00363644	0.862911	0.950077	0	-0.768032	1
ENSG00000104043	ATP8B4	0.00805223	-1.72306	0.0640016	0.0424252	1.71091	0.00671019	0.0153992	-0.545639	1
ENSG00000054793	ATP9A	0.0241567	1.1623	0.347824	0.00606074	-1.50632	0.214355	0.0131993	-0.0602125	1
ENSG00000166377	ATP9B	0.0187885	-0.435077	0.905969	0.024243	0.045775	1	0.0395979	1.00185	0.824401
ENSG00000123472	ATPAF1	0.0147624	-0.723057	0.724442	0.024243	0.210834	1	0.0219988	0.07249	1
ENSG00000171953	ATPAF2	0.00671019	1.0843	0.842645	0.00363644	-0.137089	1	0.00439977	0.454361	1
ENSG00000150756	ATPSCKMT	0.00536815	-0.681237	0.89117	0.0133336	1.12595	0.611334	0.00439977	-0.623642	1
ENSG00000175054	ATR	0.00536815	-1.29421	0.549376	0.00969718	-0.426596	0.996252	0.0175991	0.749817	1
ENSG00000138085	ATRAID	0.0389191	0.406226	0.905557	0.0278794	-0.307014	0.996252	0.0263986	-0.282605	1
ENSG00000164053	ATRIP	0.00268408	0.347332	1	0.00363644	0.862911	0.977287	0	-0.768032	1
ENSG00000088812	ATRN	0.0214726	-0.150168	1	0.0290915	0.506767	0.870039	0.0219988	-0.0248072	1
ENSG00000107518	ATRNL1	0.0389191	1.82126	0.00634058	0.00727289	-1.68729	0.0591865	0.0131993	-0.510874	1
ENSG00000085224	ATRX	0.0107363	-0.269339	1	0.00606074	-1.25257	0.440874	0.0285985	1.67675	0.494694
ENSG00000124788	ATXN1	0.0281828	0.636839	0.745591	0.0206065	-0.0546269	1	0.0109994	-0.899276	0.971505
ENSG00000130638	ATXN10	0.0308669	-0.396829	0.876247	0.0448495	0.382918	0.870957	0.0461976	0.39023	1
ENSG00000224470	ATXN1L	0.0268408	0.776175	0.607952	0.0121215	-0.847582	0.621789	0.0241987	0.495003	1
ENSG00000204842	ATXN2	0.0134204	0.0842976	1	0.0133336	0.0555561	1	0.0219988	1.03932	0.971505
ENSG00000168488	ATXN2L	0.0402611	0.038494	1	0.0400009	0.0196365	1	0.0395979	0.0393231	1
ENSG00000066427	ATXN3	0.0201306	0.177407	1	0.0193944	0.0923928	1	0.0219988	0.369472	1
ENSG00000163635	ATXN7	0.0147624	-0.790171	0.632083	0.0290915	0.552571	0.835151	0.0285985	0.454361	1
ENSG00000146776	ATXN7L1	0.0120783	0.406226	1	0.0121215	0.415452	0.99669	0.00439977	-0.899276	1
ENSG00000162650	ATXN7L2	0	-2.72306	0.279298	0.00848503	1.05556	0.870957	0.0109994	1.45436	0.971505
ENSG00000087152	ATXN7L3	0.0161045	-0.122153	1	0.0181822	0.108023	1	0.0109994	-0.585168	1
ENSG00000253719	ATXN7L3B	0.0187885	-0.294214	1	0.0157579	-0.651662	0.753361	0.0439977	1.38725	0.370945
ENSG00000148090	AUH	0.00536815	-0.0532059	1	0.00484859	-0.274593	1	0.00659965	0.454361	1
ENSG00000127423	AUNIP	0	0.0842976	1	0.00121215	1.86291	0.870957	0	1.03932	1
ENSG00000115307	AUP1	0.0228146	-0.745777	0.604228	0.0436373	0.580511	0.712956	0.0285985	-0.240785	1
ENSG00000175756	AURKAIP1	0.0322089	0.143191	1	0.032728	0.178413	1	0.0219988	-0.455442	1
ENSG00000178999	AURKB	0	-0.500665	1	0.0024243	2.44787	0.621789	0	0.454361	1
ENSG00000105146	AURKC	0	-0.500665	1	0.00121215	0.862911	1	0.00219988	2.03932	1
ENSG00000158321	AUTS2	0.0214726	1.0843	0.449329	0.00606074	-1.35948	0.356603	0.0109994	-0.183069	1
ENSG00000169857	AVEN	0.0563656	1.15301	0.062846	0.0230308	-0.815161	0.408651	0.0307984	-0.162311	1
ENSG00000135407	AVIL	0.00268408	-1.33074	0.717641	0.00727289	0.0853034	1	0.00439977	-0.375714	1
ENSG00000105778	AVL9	0.0107363	-0.33074	1	0.0133336	0.0555561	1	0.0175991	0.624286	1
ENSG00000119986	AVPI1	0.00402611	0.0842976	1	0.00484859	0.377484	1	0	-1.42011	1
ENSG00000126895	AVPR2	0	0.0842976	1	0.00121215	1.86291	0.870957	0	1.03932	1
ENSG00000147160	AWAT2	0.00134204	2.0843	0.842645	0	-0.137089	1	0	1.03932	1
ENSG00000103126	AXIN1	0.00268408	-1.03118	0.842645	0.00848503	0.862911	0.864741	0.00879954	0.90182	1
ENSG00000168646	AXIN2	0.00805223	0.432221	1	0.0024243	-1.45902	0.501071	0.0109994	1.03932	1
ENSG00000167601	AXL	0.0563656	0.340637	0.881216	0.0351523	-0.639589	0.564892	0.0439977	-0.122948	1
ENSG00000163512	AZI2	0.0174465	1.0843	0.513275	0.00606074	-1.01156	0.621789	0.00879954	-0.162311	1
ENSG00000155096	AZIN1	0.0738121	0.136765	1	0.0666681	-0.0846216	1	0.0615968	-0.179511	1
ENSG00000142920	AZIN2	0.00268408	0.0842976	1	0.00363644	0.540983	1	0.00219988	0.231968	1
ENSG00000172232	AZU1	0	0.0842976	1	0	-0.137089	1	0	1.03932	1
ENSG00000166710	B2M	1.02129	-0.593538	0.21718	1.82549	0.695008	0.0396415	1.26493	-0.148304	1
ENSG00000169255	B3GALNT1	0.0187885	0.236301	1	0.0109093	-0.815161	0.628259	0.037398	1.62429	0.265502
ENSG00000162885	B3GALNT2	0.0161045	0.877847	0.720907	0.00727289	-0.722052	0.835151	0.0109994	0.164854	1
ENSG00000235863	B3GALT4	0.0187885	-0.138095	1	0.0193944	-0.0940203	1	0.0241987	0.376358	1
ENSG00000176022	B3GALT6	0.0134204	-0.314252	1	0.0169701	0.125945	1	0.0109994	-0.463177	1
ENSG00000109956	B3GAT1	0	0.0842976	1	0	-0.137089	1	0	1.03932	1
ENSG00000187676	B3GLCT	0.00268408	-0.652668	1	0.00484859	0.184839	1	0.00879954	1.36125	1
ENSG00000214654	B3GNT10	0	-0.500665	1	0	-0.722052	0.996252	0.00439977	3.62429	0.74498
ENSG00000170340	B3GNT2	0.00671019	-0.0311796	1	0.00484859	-0.622516	0.973831	0.0153992	1.57989	0.74498
ENSG00000176597	B3GNT5	0.00402611	0.499335	1	0.00484859	0.862911	0.974836	0.00219988	0.0393231	1
ENSG00000156966	B3GNT7	0.00536815	-0.763699	0.842645	0.0121215	0.73738	0.870957	0.00879954	0.191326	1
ENSG00000177191	B3GNT8	0.00134204	-1.08563	0.848657	0.00363644	0.0555561	1	0.00659965	1.23197	1
ENSG00000237172	B3GNT9	0.0228146	1.44687	0.156548	0.00969718	-0.490726	0.979468	0.00879954	-0.393636	1
ENSG00000175711	B3GNTL1	0.00268408	0.66926	1	0.0024243	0.447873	1	0	-0.545639	1
ENSG00000135454	B4GALNT1	0.00671019	1.0843	0.842645	0.00121215	-1.45902	0.613322	0.00659965	1.03932	1
ENSG00000139044	B4GALNT3	0.0120783	2.40623	0.079333	0.00121215	-1.72205	0.493834	0.00439977	0.164854	1
ENSG00000182272	B4GALNT4	0.00268408	1.66926	0.842645	0	-1.13709	1	0	0.0393231	1
ENSG00000086062	B4GALT1	0.0268408	-1.10835	0.131777	0.0618195	0.540983	0.626273	0.0659965	0.567255	0.971505
ENSG00000117411	B4GALT2	0.0322089	0.236301	1	0.0193944	-0.777547	0.542285	0.0395979	0.614825	1
ENSG00000158850	B4GALT3	0.00805223	0.432221	1	0.00606074	-0.137089	1	0.00879954	0.660812	1
ENSG00000121578	B4GALT4	0.00536815	0.236301	1	0.00363644	-0.459017	0.99669	0.00879954	1.19133	1
ENSG00000158470	B4GALT5	0.0147624	0.145698	1	0.0133336	-0.0756885	1	0.0219988	0.913792	0.971505
ENSG00000027847	B4GALT7	0.0228146	0.300026	1	0.0230308	0.326858	0.996252	0.0109994	-0.801979	1
ENSG00000174684	B4GAT1	0.00402611	0.0842976	1	0.00484859	0.377484	1	0.00219988	-0.282605	1
ENSG00000108641	B9D1	0.00402611	0.276943	1	0	-2.45902	0.354793	0.0131993	2.84668	0.370945
ENSG00000123810	B9D2	0.00134204	0.499335	1	0.00121215	0.277948	1	0.00219988	1.45436	1
ENSG00000164929	BAALC	0.00134204	-0.915702	0.976304	0.00363644	0.277948	1	0.00879954	2.03932	0.824401
ENSG00000105393	BABAM1	0.0228146	0.209829	1	0.0181822	-0.266372	1	0.0219988	0.176827	1
ENSG00000158019	BABAM2	0.00536815	-0.500665	0.994757	0.00969718	0.573404	0.981692	0.00879954	0.454361	1
ENSG00000186318	BACE1	0.0147624	0.145698	1	0.00848503	-0.891977	0.709564	0.019799	0.717395	1
ENSG00000182240	BACE2	0.0966267	0.587622	0.460969	0.0630317	-0.351683	0.870957	0.0725962	-0.0229611	1
ENSG00000156273	BACH1	0.00402611	-1.08563	0.732474	0.0109093	0.599877	0.902707	0.0109994	0.624286	1
ENSG00000002330	BAD	0.034893	0.629732	0.729391	0.0206065	-0.490726	0.870957	0.0307984	0.331504	1
ENSG00000107262	BAG1	0.0429452	-0.0412332	1	0.0460616	0.103919	1	0.0307984	-0.545639	1
ENSG00000112208	BAG2	0.0147624	1.20983	0.574363	0.00727289	-0.329734	1	0.00219988	-1.35299	1
ENSG00000151929	BAG3	0.0228146	0.254223	1	0.0145458	-0.646103	0.805713	0.0263986	0.530309	1
ENSG00000156735	BAG4	0.00939426	0.177407	1	0.00848503	-0.0439796	1	0.00439977	-0.697642	1
ENSG00000166170	BAG5	0.0134204	-0.741673	0.745591	0.0230308	0.277948	1	0.0241987	0.376358	1
ENSG00000204463	BAG6	0.0563656	0.0842976	1	0.0618195	0.296564	0.9046	0.0505973	-0.0899599	1
ENSG00000266074	BAHCC1	0.00939426	1.27694	0.691667	0.0024243	-1.13709	0.721212	0.00439977	0.0393231	1
ENSG00000140320	BAHD1	0.00939426	-0.500665	0.984337	0.00969718	-0.490726	0.979468	0.0263986	1.49184	0.584924
ENSG00000175866	BAIAP2	0.00268408	-0.790171	0.923045	0.00363644	-0.459017	1	0.00659965	0.717395	1
ENSG00000128298	BAIAP2L2	0	-0.915702	1	0.0024243	1.44787	0.864741	0.00219988	1.45436	1
ENSG00000007516	BAIAP3	0	0.0842976	1	0	-0.137089	1	0.00219988	3.03932	0.971505
ENSG00000030110	BAK1	0	-0.915702	1	0	-1.13709	0.996252	0.00659965	4.03932	0.416851
ENSG00000095739	BAMBI	0.00671019	0.0842976	1	0.00121215	-2.13709	0.231238	0.0131993	1.38725	0.971505
ENSG00000175334	BANF1	0.0442872	0.149393	1	0.0254551	-0.944444	0.257663	0.0483975	0.314958	1
ENSG00000125888	BANF2	0	0.0842976	1	0	-0.137089	1	0.00219988	3.03932	0.971505
ENSG00000153064	BANK1	0	-0.500665	1	0.00121215	0.862911	0.996252	0	0.454361	1
ENSG00000172530	BANP	0.00268408	-1.72306	0.341471	0.0157579	1.34834	0.355639	0.00659965	-0.282605	1
ENSG00000163930	BAP1	0.0134204	0.0842976	1	0.0133336	0.0555561	1	0.0153992	0.395467	1
ENSG00000138376	BARD1	0.00268408	2.66926	0.588433	0	-0.722052	0.996252	0	0.454361	1
ENSG00000131668	BARX1	0.0134204	0.0842976	1	0.0145458	0.241423	1	0.00879954	-0.446104	1
ENSG00000043039	BARX2	0.00268408	1.66926	0.818393	0	-1.13709	0.996252	0.00219988	1.45436	1
ENSG00000156127	BATF	0.00134204	-0.915702	0.976304	0.00848503	2.86291	0.0799433	0	-1.1306	1
ENSG00000168062	BATF2	0.00671019	2.66926	0.21718	0	-1.94444	0.569047	0.00219988	0.454361	1
ENSG00000123685	BATF3	0.00134204	2.0843	0.842645	0	-0.137089	1	0	1.03932	1
ENSG00000087088	BAX	0.0268408	-0.523385	0.842645	0.0339401	-0.0864629	1	0.0549971	0.85712	0.824401
ENSG00000198604	BAZ1A	0	-2.23763	0.503595	0.0109093	4.18484	0.00471045	0	-1.2826	1
ENSG00000009954	BAZ1B	0.0268408	0.66926	0.716548	0.0206065	0.0786397	1	0.0109994	-0.801979	1
ENSG00000076108	BAZ2A	0.0295248	-0.0925801	1	0.0303037	-0.0513591	1	0.0263986	-0.214433	1
ENSG00000123636	BAZ2B	0.00402611	-0.500665	1	0.0024243	-1.25257	0.753473	0.0153992	2.03932	0.632412
ENSG00000105327	BBC3	0.00402611	-0.915702	0.814931	0.00606074	-0.359481	1	0.019799	2.03932	0.376731
ENSG00000214413	BBIP1	0.0120783	1.82126	0.256062	0.00121215	-1.94444	0.299001	0.00879954	0.90182	1
ENSG00000119636	BBOF1	0.00671019	3.66926	0.0797938	0	-1.72205	0.712956	0	-0.545639	1
ENSG00000174483	BBS1	0.0174465	0.191213	1	0.0109093	-0.722052	0.781188	0.0285985	1.14624	0.825443
ENSG00000179941	BBS10	0.00402611	0.276943	1	0.00121215	-1.30701	0.723909	0.00879954	1.77629	0.923356
ENSG00000181004	BBS12	0.00402611	0.499335	1	0.00606074	1.44787	0.660117	0	-1.1306	1
ENSG00000125124	BBS2	0.00939426	-0.375134	1	0.0121215	0.0744151	1	0.0109994	0.0393231	1
ENSG00000140463	BBS4	0.0107363	0.00629513	1	0.00969718	-0.215092	1	0.0109994	0.164854	1
ENSG00000163093	BBS5	0.00536815	-0.0532059	1	0.00848503	0.862911	0.864741	0.00219988	-0.768032	1
ENSG00000138686	BBS7	0.00671019	0.499335	1	0.00484859	-0.137089	1	0.00439977	0.0393231	1
ENSG00000122507	BBS9	0.00134204	-0.23763	1	0.0024243	0.447873	1	0.00439977	1.62429	1
ENSG00000114439	BBX	0.036235	0.465388	0.842645	0.0278794	-0.106715	1	0.0285985	0.013788	1
ENSG00000187244	BCAM	0.0563656	0.556366	0.637482	0.0133336	-2.09129	0.00024765	0.0967949	1.62429	0.00711491
ENSG00000075790	BCAP29	0.0335509	-0.0481527	1	0.0436373	0.548802	0.712956	0.0329983	-0.026766	1
ENSG00000185825	BCAP31	0.0764961	-0.525327	0.590205	0.121215	0.455033	0.621789	0.0857955	-0.246079	1
ENSG00000050820	BCAR1	0.0228146	0.66926	0.79384	0.00727289	-1.45902	0.186541	0.0285985	1.03932	0.884056
ENSG00000137936	BCAR3	0.00402611	0.499335	1	0	-2.30701	0.622501	0.00439977	0.816931	1
ENSG00000141376	BCAS3	0.0134204	-0.15671	1	0.0169701	0.31037	1	0.0153992	0.181342	1
ENSG00000124243	BCAS4	0.00402611	-0.375134	1	0.00363644	-0.596521	1	0.00879954	1.03932	1
ENSG00000060982	BCAT1	0.0429452	-0.691487	0.456178	0.0969718	1.18039	0.00800507	0.0329983	-0.983045	0.74191
ENSG00000105552	BCAT2	0.00805223	1.0843	0.842645	0.00121215	-1.72205	0.588468	0.00439977	0.164854	1
ENSG00000107949	BCCIP	0.0107363	0.0842976	1	0.00727289	-0.651662	0.870957	0.0131993	0.52475	1
ENSG00000186666	BCDIN3D	0.00134204	-0.23763	1	0.00121215	-0.459017	1	0.00659965	2.45436	0.824401
ENSG00000248098	BCKDHA	0.0161045	0.784737	0.822762	0.00969718	-0.289092	1	0.0109994	0.100724	1
ENSG00000083123	BCKDHB	0.00805223	0.191213	1	0.00727289	-0.0301738	1	0.0109994	0.816931	1
ENSG00000103507	BCKDK	0.0268408	0.154687	1	0.0254551	0.0369404	1	0.0219988	-0.145101	1
ENSG00000142867	BCL10	0.00134204	-1.08563	0.871641	0.0024243	-0.552127	1	0.00439977	0.624286	1
ENSG00000119866	BCL11A	0.00134204	2.0843	0.842645	0	-0.137089	1	0	1.03932	1
ENSG00000171791	BCL2	0.0187885	0.347332	1	0.0206065	0.573404	0.864741	0.0131993	-0.197716	1
ENSG00000140379	BCL2A1	0.00268408	-1.4182	0.56474	0.0133336	1.44787	0.322005	0.00879954	0.454361	1
ENSG00000171552	BCL2L1	0.0563656	-0.189877	1	0.0569709	-0.181483	1	0.057197	-0.11268	1
ENSG00000153094	BCL2L11	0.00268408	-0.915702	0.842645	0.00969718	1.44787	0.569047	0.00219988	-0.661117	1
ENSG00000126453	BCL2L12	0.00805223	1.30669	0.637482	0.00121215	-1.59652	0.620178	0.00879954	1.36125	1
ENSG00000099968	BCL2L13	0.036235	0.247796	1	0.0278794	-0.307014	0.996252	0.0329983	0.0851268	1
ENSG00000188761	BCL2L15	0	0.0842976	1	0	-0.137089	1	0.00219988	3.03932	0.971505
ENSG00000129473	BCL2L2	0.071128	0.347332	0.842645	0.0521224	-0.321514	0.870957	0.0549971	-0.14288	1
ENSG00000069399	BCL3	0.0107363	-1.30037	0.221598	0.0339401	0.966004	0.334657	0.019799	-0.162311	1
ENSG00000113916	BCL6	0.0281828	-0.0108596	1	0.0351523	0.484399	0.856269	0.0175991	-0.697642	1
ENSG00000161940	BCL6B	0.00671019	-0.500665	1	0.0024243	-1.94444	0.148093	0.0307984	2.77629	0.0081133
ENSG00000110987	BCL7A	0.00268408	0.0842976	1	0.00363644	0.540983	1	0.00439977	1.03932	1
ENSG00000106635	BCL7B	0.0254987	0.120824	1	0.0206065	-0.324716	0.979481	0.0263986	0.216201	1
ENSG00000099385	BCL7C	0.0738121	1.36809	0.00672268	0.0278794	-0.837529	0.318702	0.0263986	-0.735971	0.971505
ENSG00000116128	BCL9	0.00402611	0.276943	1	0.00484859	0.599877	1	0.00439977	0.624286	1
ENSG00000186174	BCL9L	0.0187885	0.0842976	1	0.0157579	-0.28393	0.99669	0.0219988	0.411292	1
ENSG00000029363	BCLAF1	0.00939426	-1.47029	0.212605	0.0315158	0.810444	0.576142	0.0219988	0.0393231	1
ENSG00000173681	BCLAF3	0.00671019	-0.418203	1	0.00848503	-0.0439796	1	0.0175991	1.40189	0.840974
ENSG00000135697	BCO1	0.00134204	2.0843	0.842645	0	-0.137089	1	0	1.03932	1
ENSG00000197580	BCO2	0.00134204	-0.23763	1	0.0024243	0.447873	1	0.00439977	1.62429	1
ENSG00000183337	BCOR	0.00402611	-0.500665	1	0.00606074	0.125945	1	0.00439977	-0.0761541	1
ENSG00000085185	BCORL1	0.00268408	0.347332	1	0.0024243	0.125945	1	0.00439977	1.30236	1
ENSG00000186716	BCR	0.0201306	-0.23763	1	0.0169701	-0.58775	0.775945	0.0439977	1.30236	0.428574
ENSG00000074582	BCS1L	0.00268408	-1.79017	0.238554	0.0157579	1.21083	0.435683	0.0109994	0.376358	1
ENSG00000161267	BDH1	0	0.0842976	1	0	-0.137089	1	0	1.03932	1
ENSG00000100739	BDKRB1	0	0.0842976	1	0	-0.137089	1	0	1.03932	1
ENSG00000176697	BDNF	0.00671019	1.66926	0.637482	0	-2.30701	0.437753	0.00439977	0.816931	1
ENSG00000145734	BDP1	0.0214726	0.849832	0.647485	0.0145458	-0.0216118	1	0.00879954	-0.638749	1
ENSG00000166546	BEAN1	0.00134204	1.0843	1	0.00121215	0.862911	1	0	0.454361	1
ENSG00000126581	BECN1	0.0295248	0.181595	1	0.024243	-0.236625	1	0.0241987	-0.130602	1
ENSG00000178409	BEND3	0.00268408	2.66926	0.588433	0	-0.722052	0.996252	0	0.454361	1
ENSG00000162373	BEND5	0.00536815	1.82126	0.567527	0.0024243	0.125945	1	0	-0.768032	1
ENSG00000151917	BEND6	0.00536815	0.821263	1	0.0024243	-0.552127	0.996252	0.00219988	-0.130602	1
ENSG00000165626	BEND7	0.00134204	-0.723057	0.973951	0.00121215	-0.944444	0.951404	0.00879954	2.36125	0.74498
ENSG00000167995	BEST1	0	-1.72306	0.756236	0.00727289	3.67027	0.0471344	0	-0.768032	1
ENSG00000127325	BEST3	0.00134204	2.0843	0.842645	0	-0.137089	1	0	1.03932	1
ENSG00000142959	BEST4	0	-0.915702	1	0.00121215	0.277948	1	0.00219988	1.45436	1
ENSG00000105829	BET1	0.0281828	0.543729	0.842645	0.0206065	-0.137089	1	0.0263986	0.382211	1
ENSG00000177951	BET1L	0.07247	0.525807	0.624236	0.0375766	-0.837529	0.244076	0.0725962	0.454361	1
ENSG00000133134	BEX2	0.00134204	1.0843	1	0.00121215	0.862911	1	0	0.454361	1
ENSG00000166681	BEX3	0.128836	0.876856	0.0703573	0.0569709	-0.883043	0.101965	0.0923952	0.0905485	1
ENSG00000102409	BEX4	0.0161045	-0.344546	1	0.0218187	0.252857	1	0.0219988	0.289301	1
ENSG00000184515	BEX5	0.00268408	2.66926	0.665775	0	-0.722052	1	0	0.454361	1
ENSG00000103429	BFAR	0.0107363	0.254223	1	0.00969718	0.032836	1	0.00879954	0.0393231	1
ENSG00000125864	BFSP1	0.00536815	0.406226	1	0.00121215	-1.59652	0.769901	0.0109994	1.81693	0.946358
ENSG00000242252	BGLAP	0.00268408	0.0842976	1	0.00363644	0.540983	1	0.00439977	1.03932	1
ENSG00000182492	BGN	1.84933	1.17274	3.13987e-05	0.499405	-1.59111	6.64057e-08	1.27813	0.192153	1
ENSG00000125533	BHLHE23	0.00536815	-0.294214	1	0.00484859	-0.515601	0.981692	0.0109994	1.03932	1
ENSG00000134107	BHLHE40	0.0201306	-0.588128	0.794521	0.0387887	0.819842	0.437602	0.019799	-0.471639	1
ENSG00000123095	BHLHE41	0.00536815	-1.17874	0.59342	0.0133336	0.360411	1	0.0131993	0.387246	1
ENSG00000132840	BHMT2	0.00671019	0.499335	1	0.00484859	-0.137089	1	0.00439977	0.0393231	1
ENSG00000122870	BICC1	0.0147624	1.0843	0.675143	0.00363644	-1.45902	0.461191	0.0109994	0.454361	1
ENSG00000151746	BICD1	0.0174465	-0.108347	1	0.0109093	-0.985086	0.547606	0.019799	0.191326	1
ENSG00000185963	BICD2	0.0375771	0.269853	1	0.0339401	0.0484666	1	0.0285985	-0.197716	1
ENSG00000135127	BICDL1	0	-0.500665	1	0.00121215	0.862911	0.996252	0.00219988	2.03932	1
ENSG00000162069	BICDL2	0.00268408	1.66926	0.818393	0	-1.13709	0.996252	0	0.0393231	1
ENSG00000063169	BICRA	0.00402611	-1.00317	0.717641	0.00606074	-0.459017	0.996252	0.019799	1.90182	0.422282
ENSG00000112624	BICRAL	0.0201306	0.499335	0.876845	0.0145458	-0.191537	1	0.0131993	-0.197716	1
ENSG00000015475	BID	0.00939426	-0.559559	0.900318	0.0169701	0.599877	0.870957	0.0109994	-0.130602	1
ENSG00000136717	BIN1	0.0295248	0.0532707	1	0.0424252	0.945373	0.240649	0.00879954	-1.66112	0.416851
ENSG00000110934	BIN2	0.0134204	-1.04123	0.419706	0.0387887	1.20687	0.122258	0.0175991	-0.434608	1
ENSG00000147439	BIN3	0.00671019	-1.08563	0.592534	0.0157579	0.422338	0.987482	0.0175991	0.624286	1
ENSG00000110330	BIRC2	0.0161045	-0.46319	0.868059	0.0254551	0.464362	0.870957	0.0219988	0.176827	1
ENSG00000023445	BIRC3	0.0107363	0.66926	0.887927	0.00606074	-0.459017	0.996252	0.00439977	-0.545639	1
ENSG00000089685	BIRC5	0	-0.500665	1	0.00121215	0.862911	1	0	0.454361	1
ENSG00000115760	BIRC6	0.0134204	-0.665724	0.771994	0.0303037	1.10392	0.267463	0.019799	0.113324	1
ENSG00000101197	BIRC7	0	-2.08563	0.483834	0.00727289	2.0853	0.292608	0.00219988	0.0393231	1
ENSG00000134897	BIVM	0.0134204	0.151412	1	0.0109093	-0.274593	1	0.0219988	1.10644	0.923356
ENSG00000166619	BLCAP	0.0281828	-0.211158	1	0.0400009	0.558056	0.722053	0.0329983	0.132433	1
ENSG00000259571	BLID	0.0281828	0.334276	1	0.0121215	-1.26262	0.186933	0.0329983	0.613058	1
ENSG00000197299	BLM	0	0.0842976	1	0	-0.137089	1	0	1.03932	1
ENSG00000108578	BLMH	0.0161045	0.53681	0.918093	0.00727289	-0.97359	0.626273	0.0131993	0.202822	1
ENSG00000095585	BLNK	0.00671019	0.0842976	1	0.00606074	-0.137089	1	0.0131993	1.38725	0.971505
ENSG00000135441	BLOC1S1	0.0295248	-0.199495	1	0.0472738	0.899437	0.270893	0.0153992	-1.11042	0.824401
ENSG00000196072	BLOC1S2	0.0201306	-1.34197	0.0521683	0.073941	1.49518	0.00150376	0.0285985	-0.612754	1
ENSG00000189114	BLOC1S3	0.00939426	0.914373	0.842645	0.00484859	-0.400123	1	0.00879954	0.776289	1
ENSG00000186222	BLOC1S4	0.00402611	0.276943	1	0.00484859	0.599877	1	0.00439977	0.624286	1
ENSG00000188428	BLOC1S5	0.0134204	0.151412	1	0.0145458	0.315423	1	0.0109994	-0.0761541	1
ENSG00000104164	BLOC1S6	0.0187885	0.236301	1	0.0181822	0.162471	1	0.0219988	0.544558	1
ENSG00000106605	BLVRA	0.0147624	-0.23763	1	0.024243	0.862911	0.564892	0.019799	0.361251	1
ENSG00000090013	BLVRB	0.0201306	-0.341967	0.976304	0.0278794	0.31859	0.996252	0.0329983	0.613058	1
ENSG00000117475	BLZF1	0.0174465	0.0842976	1	0.0181822	0.162471	1	0.0131993	-0.282605	1
ENSG00000166780	BMERB1	0.0254987	1.01391	0.453352	0.00969718	-0.967164	0.54574	0.019799	0.407055	1
ENSG00000104081	BMF	0.00805223	-1.23763	0.379866	0.0278794	1.27795	0.142223	0.0175991	0.164854	1
ENSG00000168283	BMI1	0.0671019	1.26487	0.0275419	0.0254551	-0.887111	0.302436	0.019799	-1.06501	0.808058
ENSG00000168487	BMP1	0.0174465	-0.317801	1	0.0218187	0.110838	1	0.0263986	0.491835	1
ENSG00000125845	BMP2	0.00268408	-0.790171	0.900318	0.00363644	-0.459017	0.99669	0.0109994	1.62429	0.895682
ENSG00000138756	BMP2K	0.0187885	-1.8417	0.00125589	0.0872746	1.24538	0.00695388	0.057197	0.121785	1
ENSG00000125378	BMP4	0.00939426	-0.0856274	1	0.00484859	-1.20748	0.697973	0.0175991	1.12179	0.971505
ENSG00000101144	BMP7	0.00134204	2.0843	0.842645	0	-0.137089	1	0	1.03932	1
ENSG00000116985	BMP8B	0.00134204	2.0843	0.842645	0	-0.137089	1	0	1.03932	1
ENSG00000164619	BMPER	0	-1.9157	0.873899	0.00363644	0.540983	1	0.00659965	1.7174	0.971505
ENSG00000107779	BMPR1A	0.0268408	1.66926	0.0592238	0.00848503	-0.891977	0.628259	0.00219988	-2.00507	0.668205
ENSG00000138696	BMPR1B	0.00939426	0.914373	0.865376	0.00606074	-0.0115581	1	0	-1.96068	0.971505
ENSG00000204217	BMPR2	0.036235	0.0336716	1	0.032728	-0.187715	1	0.037398	0.121785	1
ENSG00000165733	BMS1	0.0147624	0.66926	0.914001	0.00848503	-0.459017	1	0.00439977	-1.01957	1
ENSG00000164603	BMT2	0.0187885	1.29075	0.30879	0.00848503	-0.459017	0.956049	0.00659965	-0.545639	1
ENSG00000102010	BMX	0	-1.50066	0.968975	0	-1.72205	0.85538	0.00659965	2.45436	0.946358
ENSG00000173068	BNC2	0.00402611	-0.375134	1	0.00727289	0.670266	0.936523	0.00659965	0.579892	1
ENSG00000113734	BNIP1	0.00268408	0.0842976	1	0.0024243	-0.137089	1	0.00659965	1.7174	0.971505
ENSG00000140299	BNIP2	0.0429452	0.60513	0.697168	0.0254551	-0.510547	0.811538	0.0285985	-0.17569	1
ENSG00000176171	BNIP3	0.00134204	1.0843	1	0.00121215	0.862911	1	0	0.454361	1
ENSG00000104765	BNIP3L	0.0536815	-0.365505	0.842645	0.0751532	0.348338	0.864741	0.0747961	0.285963	1
ENSG00000144857	BOC	0.00134204	0.0842976	1	0	-1.45902	0.903996	0.00439977	2.03932	0.971505
ENSG00000145919	BOD1	0.0201306	0.0399035	1	0.0218187	0.203948	1	0.0263986	0.569838	1
ENSG00000038219	BOD1L1	0.00939426	-0.375134	1	0.0181822	1.05556	0.453257	0.0109994	0.0393231	1
ENSG00000176720	BOK	0	-1.72306	0.756236	0.0024243	0.125945	1	0.00659965	2.03932	0.946358
ENSG00000178096	BOLA1	0.00671019	-0.138095	1	0.0121215	1.15242	0.569047	0.00659965	0.0393231	1
ENSG00000163170	BOLA3	0.00402611	-1.16363	0.626414	0.0145458	1.24142	0.408295	0.0109994	0.536823	1
ENSG00000261236	BOP1	0.00805223	0.432221	1	0.00606074	-0.137089	1	0.0109994	1.03932	1
ENSG00000136122	BORA	0.00536815	1.40623	0.842645	0.0024243	-0.137089	1	0.00219988	0.231968	1
ENSG00000165714	BORCS5	0.00536815	-0.500665	1	0.0109093	0.862911	0.870957	0.00439977	-0.463177	1
ENSG00000196544	BORCS6	0.00134204	-0.23763	1	0.00363644	1.27795	0.870957	0	-0.545639	1
ENSG00000166275	BORCS7	0.0174465	0.30669	1	0.0109093	-0.622516	0.851954	0.0175991	0.351267	1
ENSG00000172331	BPGM	0.0120783	1.0843	0.672516	0.00606074	-0.359481	1	0.00659965	0.0393231	1
ENSG00000137274	BPHL	0.00402611	0.76237	1	0.00484859	1.18484	0.835151	0	-0.960677	1
ENSG00000198183	BPIFA1	0	-1.72306	0.818393	0.0024243	0.125945	1	0.00659965	2.03932	0.971505
ENSG00000186191	BPIFB4	0	0.0842976	1	0.00121215	1.86291	0.870957	0	1.03932	1
ENSG00000162813	BPNT1	0.00671019	-0.500665	1	0.00606074	-0.722052	0.870957	0.0175991	1.30236	0.923356
ENSG00000171634	BPTF	0.0107363	-0.993705	0.548242	0.0290915	1.04734	0.318106	0.0219988	0.32883	1
ENSG00000157764	BRAF	0.00805223	0.891653	0.914001	0.00484859	-0.137089	1	0.00439977	0.0393231	1
ENSG00000089234	BRAP	0.00671019	-0.33074	1	0.00848503	0.0555561	1	0.0131993	0.939787	1
ENSG00000106009	BRAT1	0.00939426	-0.23763	1	0.0145458	0.65646	0.894118	0.00879954	-0.162311	1
ENSG00000012048	BRCA1	0.00268408	1.0843	1	0	-1.45902	0.870957	0	-0.282605	1
ENSG00000139618	BRCA2	0	-0.915702	1	0.00363644	2.86291	0.37224	0	0.0393231	1
ENSG00000100425	BRD1	0.00939426	-0.616142	0.843044	0.0121215	-0.201219	1	0.0219988	0.975193	0.971505
ENSG00000204256	BRD2	0.0684439	0.112312	1	0.0630317	-0.06738	1	0.0681964	0.108586	1
ENSG00000169925	BRD3	0.0134204	-0.0412332	1	0.0193944	0.780449	0.717558	0.0109994	-0.233695	1
ENSG00000235106	BRD3OS	0.0120783	0.598871	0.929993	0.00848503	-0.137089	1	0.00659965	-0.282605	1
ENSG00000141867	BRD4	0.0442872	0.063236	1	0.0387887	-0.221978	0.996252	0.0549971	0.472976	1
ENSG00000112983	BRD8	0.0214726	1.00184	0.546474	0.0133336	-0.0756885	1	0.00879954	-0.545639	1
ENSG00000028310	BRD9	0.0174465	0.30669	1	0.0133336	-0.252566	1	0.0131993	-0.107518	1
ENSG00000185024	BRF1	0.0107363	0.446868	1	0.00727289	-0.329734	1	0.00879954	0.191326	1
ENSG00000104221	BRF2	0.00671019	-0.33074	1	0.00848503	0.0555561	1	0.00659965	-0.130602	1
ENSG00000164713	BRI3	0.242909	-0.537191	0.38935	0.401221	0.55847	0.230896	0.281585	-0.209193	1
ENSG00000184992	BRI3BP	0.00402611	-0.500665	1	0.00727289	0.500341	1	0	-1.86757	0.961362
ENSG00000182685	BRICD5	0.00134204	-0.500665	1	0.0024243	0.125945	1	0.00659965	2.03932	0.946358
ENSG00000078725	BRINP1	0.00671019	0.66926	1	0.00363644	-0.459017	1	0.00659965	0.717395	1
ENSG00000198797	BRINP2	0.00134204	2.0843	0.842645	0	-0.137089	1	0	1.03932	1
ENSG00000136492	BRIP1	0	0.0842976	1	0	-0.137089	1	0	1.03932	1
ENSG00000113460	BRIX1	0.00536815	0.236301	1	0.00363644	-0.459017	0.99669	0.00659965	0.717395	1
ENSG00000254999	BRK1	0.120783	0.23454	0.959193	0.105457	-0.0613617	1	0.105594	-0.0324675	1
ENSG00000174744	BRMS1	0.00671019	-0.138095	1	0.00727289	-0.0301738	1	0.00659965	0.0393231	1
ENSG00000100916	BRMS1L	0.0161045	1.32531	0.429029	0.00606074	-0.722052	0.870957	0.0109994	0.454361	1
ENSG00000162819	BROX	0.0174465	-0.015238	1	0.0133336	-0.552127	0.870957	0.0219988	0.454361	1
ENSG00000156983	BRPF1	0.0147624	0.0842976	1	0.0145458	0.0397887	1	0.0175991	0.454361	1
ENSG00000096070	BRPF3	0.0120783	0.946794	0.818393	0.00606074	-0.459017	0.996252	0.00879954	0.361251	1
ENSG00000160469	BRSK1	0.00134204	-0.723057	1	0.00121215	-0.944444	0.988921	0.00659965	1.7174	0.971505
ENSG00000174672	BRSK2	0	-0.915702	1	0.0024243	1.44787	0.870957	0	0.0393231	1
ENSG00000185658	BRWD1	0.0161045	-0.60758	0.818393	0.0303037	0.70537	0.622501	0.0241987	0.198021	1
ENSG00000165288	BRWD3	0.00536815	1.0843	0.842645	0.00363644	0.277948	1	0.00219988	0.0393231	1
ENSG00000168000	BSCL2	0.036235	0.643725	0.648537	0.024243	-0.236625	1	0.019799	-0.446104	1
ENSG00000160058	BSDC1	0.034893	0.884989	0.460969	0.0133336	-1.07569	0.28534	0.0219988	-0.0558341	1
ENSG00000172270	BSG	0.173123	0.331878	0.81821	0.122427	-0.413031	0.70436	0.149592	0.0185646	1
ENSG00000164061	BSN	0.00134204	2.0843	0.842645	0	-0.137089	1	0	1.03932	1
ENSG00000119411	BSPRY	0.00134204	0.0842976	1	0.00121215	-0.137089	1	0.00439977	2.03932	0.971505
ENSG00000109743	BST1	0.00536815	0.598871	1	0.00606074	0.862911	0.924314	0	-1.42011	1
ENSG00000130303	BST2	0.0993108	-0.709251	0.258005	0.176974	0.507994	0.443579	0.129793	-0.157074	1
ENSG00000188909	BSX	0	0.0842976	1	0.00121215	1.86291	0.870957	0	1.03932	1
ENSG00000095564	BTAF1	0.0120783	-1.02004	0.53868	0.0206065	-0.096447	1	0.0351982	0.956861	0.910757
ENSG00000064726	BTBD1	0.0147624	-0.460023	0.919096	0.0278794	0.924312	0.455718	0.0153992	-0.246079	1
ENSG00000148925	BTBD10	0.00805223	-1.10835	0.579449	0.0145458	-0.137089	1	0.0175991	0.302358	1
ENSG00000138152	BTBD16	0.00268408	2.66926	0.588433	0	-0.722052	0.996252	0	0.454361	1
ENSG00000222009	BTBD19	0.0161045	-0.60758	0.818393	0.0218187	-0.0590865	1	0.0285985	0.489126	1
ENSG00000133243	BTBD2	0.0469713	0.209829	1	0.041213	-0.0738952	1	0.0329983	-0.386942	1
ENSG00000132640	BTBD3	0.00805223	-0.430276	1	0.0169701	1.18484	0.390038	0.00879954	-0.0981804	1
ENSG00000184887	BTBD6	0.0214726	0.0424775	1	0.0206065	-0.0546269	1	0.019799	-0.0310662	1
ENSG00000011114	BTBD7	0.034893	-0.0677054	1	0.0266673	-0.613527	0.643599	0.057197	0.88732	0.770671
ENSG00000189195	BTBD8	0	-1.50066	0.75015	0.0024243	0.447873	1	0.00219988	0.717395	1
ENSG00000183826	BTBD9	0.0107363	-0.0677054	1	0.00969718	-0.289092	1	0.0131993	0.387246	1
ENSG00000174808	BTC	0.00268408	2.66926	0.588433	0	-0.722052	0.996252	0	0.454361	1
ENSG00000169814	BTD	0.0201306	1.27694	0.335097	0.00727289	-0.853296	0.747027	0.0131993	0.323116	1
ENSG00000145741	BTF3	0.0161045	0.199775	1	0.0109093	-0.570048	0.870957	0.0153992	0.181342	1
ENSG00000134717	BTF3L4	0.0174465	0.136765	1	0.0133336	-0.410108	0.974836	0.019799	0.407055	1
ENSG00000159388	BTG2	0.0134204	-1.47864	0.0979197	0.032728	0.0853034	1	0.0483975	0.834965	0.918771
ENSG00000154640	BTG3	0.00805223	-0.19581	1	0.0121215	0.621903	0.916963	0.00659965	-0.282605	1
ENSG00000010671	BTK	0.00402611	-1.77368	0.182698	0.024243	1.67027	0.057621	0.00879954	-0.446104	1
ENSG00000124557	BTN1A1	0.00134204	2.0843	0.842645	0	-0.137089	1	0	1.03932	1
ENSG00000112763	BTN2A1	0.0120783	-0.178737	1	0.0121215	-0.201219	1	0.0219988	0.975193	0.971505
ENSG00000124508	BTN2A2	0.0134204	-0.263626	1	0.0181822	0.339349	0.996252	0.0219988	0.6914	1
ENSG00000026950	BTN3A1	0.00671019	-0.500665	1	0.00969718	0.125945	1	0.0175991	1.30236	0.893593
ENSG00000186470	BTN3A2	0.0174465	0.247796	1	0.00969718	-0.874055	0.611424	0.0307984	1.36125	0.650631
ENSG00000111801	BTN3A3	0.0147624	0.025404	1	0.0230308	1.09738	0.389436	0.00879954	-0.638749	1
ENSG00000204290	BTNL2	0	0.0842976	1	0	-0.137089	1	0	1.03932	1
ENSG00000166167	BTRC	0.00268408	-0.790171	0.900318	0.00606074	0.447873	1	0.00439977	0.164854	1
ENSG00000169679	BUB1	0.00134204	1.0843	1	0	-0.722052	1	0	0.454361	1
ENSG00000154473	BUB3	0.0335509	0.140881	1	0.0278794	-0.252566	1	0.0285985	-0.107518	1
ENSG00000137656	BUD13	0.00671019	0.499335	1	0.00484859	-0.137089	1	0.00439977	0.0393231	1
ENSG00000071462	BUD23	0.0335509	0.575284	0.788737	0.0157579	-0.944444	0.432835	0.0285985	0.231968	1
ENSG00000112276	BVES	0.00268408	0.66926	1	0.0024243	0.447873	1	0.00219988	0.717395	1
ENSG00000284976	BX255925.3	0.00402611	0.276943	1	0.00484859	0.599877	1	0	-1.2826	1
ENSG00000112578	BYSL	0	-1.72306	0.818393	0.00121215	-0.722052	1	0.00439977	1.30236	1
ENSG00000082153	BZW1	0.0268408	-0.108347	1	0.0254551	-0.232246	1	0.0241987	-0.208604	1
ENSG00000136261	BZW2	0.00402611	1.49934	0.866659	0.00121215	-0.459017	1	0	-0.545639	1
ENSG00000214688	C10orf105	0	-0.915702	1	0.0024243	1.44787	0.864741	0.00219988	1.45436	1
ENSG00000237489	C10orf143	0	-0.500665	1	0.00121215	0.862911	1	0.00219988	2.03932	1
ENSG00000178645	C10orf53	0.00134204	2.0843	0.842645	0	-0.137089	1	0	1.03932	1
ENSG00000203942	C10orf62	0	-0.500665	1	0	-0.722052	0.996252	0.00219988	2.03932	1
ENSG00000177354	C10orf71	0.00134204	2.0843	0.842645	0	-0.137089	1	0	1.03932	1
ENSG00000119965	C10orf88	0.00134204	0.0842976	1	0.0024243	0.862911	1	0.00219988	1.03932	1
ENSG00000120055	C10orf95	0.00134204	0.0842976	1	0	-1.45902	0.870957	0.00439977	2.03932	0.971505
ENSG00000188373	C10orf99	0	0.0842976	1	0.00121215	1.86291	0.870957	0	1.03932	1
ENSG00000137720	C11orf1	0.00671019	-0.23763	1	0.00727289	-0.137089	1	0.0109994	0.717395	1
ENSG00000176029	C11orf16	0	0.0842976	1	0	-0.137089	1	0.00219988	3.03932	0.971505
ENSG00000110665	C11orf21	0.00134204	0.0842976	1	0.00363644	1.86291	0.628259	0	-0.282605	1
ENSG00000171067	C11orf24	0.0416032	0.592445	0.672516	0.0218187	-0.747143	0.515254	0.0351982	0.219895	1
ENSG00000174370	C11orf45	0	-2.23763	0.588433	0.00363644	0.0555561	1	0.00439977	0.624286	1
ENSG00000149179	C11orf49	0.00805223	1.30669	0.637482	0.00121215	-1.59652	0.620178	0.00879954	1.36125	1
ENSG00000149300	C11orf52	0.00134204	1.0843	1	0	-0.722052	1	0	0.454361	1
ENSG00000150750	C11orf53	0.00268408	0.66926	1	0	-1.72205	0.773414	0.00439977	1.62429	1
ENSG00000182919	C11orf54	0.0214726	0.416873	0.976304	0.0193944	0.195486	1	0.0109994	-0.623642	1
ENSG00000110696	C11orf58	0.0416032	0.276943	1	0.0339401	-0.161751	1	0.0351982	-0.0229611	1
ENSG00000166323	C11orf65	0	0.0842976	1	0	-0.137089	1	0.00219988	3.03932	0.971505
ENSG00000175573	C11orf68	0.0402611	0.579062	0.717641	0.0218187	-0.696516	0.613322	0.037398	0.376358	1
ENSG00000180425	C11orf71	0.00671019	-0.138095	1	0.00848503	0.277948	1	0.00879954	0.454361	1
ENSG00000166352	C11orf74	0.0107363	0.794791	0.858978	0.00727289	-0.0301738	1	0.00879954	0.454361	1
ENSG00000173715	C11orf80	0.00536815	0.0842976	1	0.00969718	1.44787	0.528221	0.00219988	-0.661117	1
ENSG00000173237	C11orf86	0	0.0842976	1	0.00121215	1.86291	0.870957	0	1.03932	1
ENSG00000188070	C11orf95	0.0335509	1.26118	0.127415	0.0145458	-0.606574	0.789161	0.0153992	-0.318229	1
ENSG00000187479	C11orf96	0.157018	2.0362	2.6719e-08	0.0193944	-2.38948	2.96996e-07	0.0461976	-0.795866	0.86838
ENSG00000278615	C11orf98	0.00805223	-0.278272	1	0.0157579	1.21083	0.435683	0.00439977	-0.835146	1
ENSG00000139637	C12orf10	0.0161045	0.39242	1	0.00606074	-1.35948	0.606554	0.0219988	0.975193	0.971505
ENSG00000133641	C12orf29	0.00536815	1.40623	0.814551	0.0024243	-0.137089	1	0.00219988	0.231968	1
ENSG00000047621	C12orf4	0.00268408	0.0842976	1	0.00363644	0.540983	1	0.00439977	1.03932	1
ENSG00000157895	C12orf43	0.00939426	0.76237	0.848663	0.00363644	-0.944444	0.795044	0.00659965	0.231968	1
ENSG00000151131	C12orf45	0.00536815	0.0842976	1	0.00606074	0.277948	1	0.00659965	0.579892	1
ENSG00000111412	C12orf49	0.0161045	-0.537191	0.842645	0.0218187	0.0233757	1	0.0219988	0.106437	1
ENSG00000177627	C12orf54	0	-0.500665	1	0.00121215	0.862911	1	0.00219988	2.03932	1
ENSG00000111678	C12orf57	0.198622	1.33768	0.000186003	0.0606074	-1.26556	0.00266752	0.112194	-0.054653	1
ENSG00000182993	C12orf60	0	0.0842976	1	0.00121215	1.86291	0.870957	0	1.03932	1
ENSG00000130921	C12orf65	0.00134204	-0.915702	0.976304	0.00121215	-1.13709	0.864741	0.00879954	2.03932	0.824401
ENSG00000174206	C12orf66	0.00268408	-0.33074	1	0.00727289	1.67027	0.577241	0	-1.2826	1
ENSG00000204954	C12orf73	0.00536815	1.0843	0.842645	0.0024243	-0.359481	1	0.00439977	0.816931	1
ENSG00000187510	C12orf74	0	0.0842976	1	0	-0.137089	1	0.00219988	3.03932	0.971505
ENSG00000235162	C12orf75	0.136888	2.15609	3.54223e-08	0.0193944	-2.12644	2.04048e-05	0.0329983	-1.04814	0.716407
ENSG00000174456	C12orf76	0.00939426	-0.0031652	1	0.00727289	-0.499659	0.996252	0.00879954	0.0393231	1
ENSG00000284730	C12orf81	0.00134204	2.0843	0.842645	0	-0.137089	1	0	1.03932	1
ENSG00000283199	C13orf46	0.00134204	-0.915702	0.9984	0.00363644	0.277948	1	0.00219988	0.0393231	1
ENSG00000179933	C14orf119	0.0268408	0.0171834	1	0.0375766	0.818517	0.404413	0.019799	-0.420108	1
ENSG00000227051	C14orf132	0.00939426	1.0843	0.731711	0.00363644	-0.722052	0.939074	0.00879954	0.90182	1
ENSG00000197734	C14orf178	0.00134204	0.0842976	1	0.00121215	-0.137089	1	0.00219988	1.03932	1
ENSG00000184601	C14orf180	0.00134204	2.0843	0.842645	0	-0.137089	1	0	1.03932	1
ENSG00000179476	C14orf28	0.00939426	3.0843	0.0582154	0	-2.30701	0.437753	0.00219988	0.0393231	1
ENSG00000100802	C14orf93	0.0107363	2.66926	0.0719287	0.0024243	-0.722052	0.996252	0	-1.42011	1
ENSG00000167173	C15orf39	0.00671019	-0.500665	1	0.0109093	0.377484	1	0.0153992	1.03932	0.971505
ENSG00000169609	C15orf40	0.00805223	-0.19581	1	0.0133336	0.862911	0.760573	0.00659965	-0.282605	1
ENSG00000186073	C15orf41	0.00268408	2.66926	0.588433	0	-0.722052	0.996252	0	0.454361	1
ENSG00000166920	C15orf48	0.00268408	-2.4182	0.0348194	0.0278794	1.74743	0.0255452	0.00659965	-1.00507	0.971505
ENSG00000189227	C15orf61	0.00671019	-0.23763	1	0.0109093	0.725407	0.870957	0.00439977	-0.545639	1
ENSG00000188277	C15orf62	0	-0.500665	1	0.00121215	0.862911	1	0.00219988	2.03932	1
ENSG00000261652	C15orf65	0.00134204	0.0842976	1	0.00363644	1.86291	0.628259	0	-0.282605	1
ENSG00000166455	C16orf46	0	0.0842976	1	0	-0.137089	1	0	1.03932	1
ENSG00000185905	C16orf54	0.00268408	-0.33074	1	0.00606074	1.12595	0.870957	0	-1.2826	1
ENSG00000140688	C16orf58	0.036235	-0.108347	1	0.0387887	0.0246621	1	0.0439977	0.281893	1
ENSG00000125149	C16orf70	0.00805223	-0.356275	1	0.00848503	-0.307014	1	0.0175991	1.12179	0.971505
ENSG00000182831	C16orf72	0.0147624	-0.540193	0.86641	0.0218187	0.203948	1	0.0241987	0.414832	1
ENSG00000159761	C16orf86	0.00536815	0.236301	1	0.00727289	0.862911	0.894262	0.00219988	-0.545639	1
ENSG00000155330	C16orf87	0.00805223	1.0843	0.814551	0.00484859	0.0149141	1	0.00439977	0.164854	1
ENSG00000153446	C16orf89	0.00268408	0.66926	1	0.00121215	-0.459017	1	0.00219988	0.717395	1
ENSG00000174109	C16orf91	0.00268408	-0.33074	1	0.00606074	1.12595	0.870957	0.00219988	-0.130602	1
ENSG00000260456	C16orf95	0.00134204	0.0842976	1	0.00121215	-0.137089	1	0.00219988	1.03932	1
ENSG00000256806	C17orf100	0	-0.500665	1	0.0024243	2.44787	0.621789	0	0.454361	1
ENSG00000205710	C17orf107	0	0.0842976	1	0.00121215	1.86291	0.870957	0	1.03932	1
ENSG00000267221	C17orf113	0.00268408	1.0843	1	0.00121215	-0.137089	1	0	-0.282605	1
ENSG00000258315	C17orf49	0.0268408	0.267162	1	0.0266673	0.25719	1	0.0153992	-0.604533	1
ENSG00000125319	C17orf53	0.00134204	0.499335	1	0	-1.13709	0.996252	0.00439977	2.62429	0.946358
ENSG00000186665	C17orf58	0.00671019	-0.0311796	1	0.0121215	1.32234	0.564892	0	-2.1306	0.918771
ENSG00000141371	C17orf64	0.00134204	0.0842976	1	0.0024243	0.862911	1	0.00219988	1.03932	1
ENSG00000214226	C17orf67	0.00939426	4.0843	0.01625	0	-2.13709	0.433416	0	-0.960677	1
ENSG00000108666	C17orf75	0.00536815	0.821263	1	0.0024243	-0.552127	0.996252	0.00659965	1.23197	1
ENSG00000141219	C17orf80	0.00268408	-0.915702	0.842645	0.00484859	-0.137089	1	0.0131993	1.84668	0.74191
ENSG00000187624	C17orf97	0	-0.500665	1	0	-0.722052	0.996252	0.00219988	2.03932	1
ENSG00000141428	C18orf21	0.0134204	0.295802	1	0.0133336	0.277948	1	0.00879954	-0.282605	1
ENSG00000152242	C18orf25	0.00671019	-0.33074	1	0.0109093	0.599877	0.895704	0.0109994	0.624286	1
ENSG00000177576	C18orf32	0.0295248	0.398406	0.929481	0.0218187	-0.246714	1	0.0241987	0.0393231	1
ENSG00000166845	C18orf54	0.00134204	1.0843	1	0	-0.722052	1	0	0.454361	1
ENSG00000131943	C19orf12	0.0120783	0.0139083	1	0.0121215	0.000414505	1	0.0109994	-0.0195705	1
ENSG00000177025	C19orf18	0.00134204	1.0843	1	0.00121215	0.862911	1	0	0.454361	1
ENSG00000119559	C19orf25	0.0161045	0.977382	0.602127	0.0109093	0.0973762	1	0.00659965	-0.484239	1
ENSG00000167644	C19orf33	0.0187885	-0.178737	1	0.00606074	-2.04398	0.0115715	0.0505973	1.8694	0.0285454
ENSG00000214212	C19orf38	0.00268408	0.66926	1	0.0024243	0.447873	1	0.00219988	0.717395	1
ENSG00000105072	C19orf44	0	-1.23763	1	0	-1.45902	0.903	0.00439977	2.03932	0.971505
ENSG00000160392	C19orf47	0.00805223	0.891653	0.914001	0.00606074	0.277948	1	0.00219988	-0.661117	1
ENSG00000167747	C19orf48	0.0107363	0.66926	0.881216	0.00363644	-1.22455	0.593248	0.0109994	0.717395	1
ENSG00000104979	C19orf53	0.0926006	0.541155	0.56596	0.0751532	0.0720066	1	0.0461976	-0.730064	0.946358
ENSG00000188493	C19orf54	0.00268408	0.347332	1	0.00363644	0.862911	0.950077	0	-0.768032	1
ENSG00000132016	C19orf57	0.00134204	0.0842976	1	0.00121215	-0.137089	1	0.00439977	2.03932	0.971505
ENSG00000183397	C19orf71	0.00536815	1.0843	0.842645	0.0024243	-0.359481	1	0.00439977	0.816931	1
ENSG00000221916	C19orf73	0	0.0842976	1	0	-0.137089	1	0	1.03932	1
ENSG00000283567	C19orf85	0.00268408	0.347332	1	0.0024243	0.125945	1	0.00219988	0.454361	1
ENSG00000197223	C1D	0.00671019	0.347332	1	0.00848503	0.862911	0.864741	0.00439977	-0.0761541	1
ENSG00000106392	C1GALT1	0.00536815	-0.178737	1	0.00606074	-0.0115581	1	0.00219988	-0.867567	1
ENSG00000171155	C1GALT1C1	0.0107363	0.347332	1	0.00606074	-0.722052	0.870039	0.0131993	0.759215	1
ENSG00000116922	C1orf109	0.00805223	0.891653	0.92632	0.0024243	-1.13709	0.724323	0.00439977	0.0393231	1
ENSG00000000460	C1orf112	0.00134204	2.0843	0.842645	0	-0.137089	1	0	1.03932	1
ENSG00000162817	C1orf115	0.00402611	0.0842976	1	0.0024243	-0.722052	0.996252	0.00879954	1.5539	0.971505
ENSG00000197982	C1orf122	0.0429452	0.174495	1	0.032728	-0.395823	0.870957	0.0483975	0.39296	1
ENSG00000175262	C1orf127	0	-0.915702	1	0.00121215	0.277948	1	0.00219988	1.45436	1
ENSG00000143633	C1orf131	0.00268408	-0.790171	0.91656	0.00484859	0.0149141	1	0.00659965	0.717395	1
ENSG00000131591	C1orf159	0.00268408	-0.138095	1	0.00484859	0.862911	0.974836	0.00219988	0.0393231	1
ENSG00000143110	C1orf162	0.00805223	-1.80879	0.0550098	0.032728	0.71607	0.648957	0.0285985	0.354825	1
ENSG00000215910	C1orf167	0.00134204	2.0843	0.842645	0	-0.137089	1	0	1.03932	1
ENSG00000198912	C1orf174	0.0228146	0.932295	0.588433	0.0145458	-0.0805055	1	0.0109994	-0.375714	1
ENSG00000119280	C1orf198	0.22412	1.38915	8.02164e-05	0.0460616	-1.90154	1.68261e-06	0.136393	0.103714	1
ENSG00000116667	C1orf21	0.00402611	-1.16363	0.725758	0.0145458	1.24142	0.524999	0.00219988	-1.35299	1
ENSG00000253313	C1orf210	0.00134204	1.0843	1	0.00121215	0.862911	1	0	0.454361	1
ENSG00000142686	C1orf216	0.0107363	0.446868	1	0.00848503	-0.0439796	1	0.00879954	0.191326	1
ENSG00000239887	C1orf226	0.00402611	1.49934	0.814551	0	-1.72205	0.842901	0.00219988	0.717395	1
ENSG00000143793	C1orf35	0.00536815	-0.401129	1	0.00606074	-0.252566	1	0.00659965	0.132433	1
ENSG00000143612	C1orf43	0.0791802	0.0842976	1	0.0909111	0.410399	0.719445	0.0527972	-0.592945	0.971505
ENSG00000164008	C1orf50	0.00268408	-0.33074	1	0.0024243	-0.552127	1	0.00659965	1.23197	1
ENSG00000162642	C1orf52	0.0107363	-0.33074	1	0.0133336	0.0555561	1	0.019799	0.837689	1
ENSG00000203724	C1orf53	0	0.0842976	1	0	-0.137089	1	0.00219988	3.03932	0.971505
ENSG00000118292	C1orf54	0.0456293	-0.212684	1	0.0606074	0.406053	0.835151	0.0527972	0.0982168	1
ENSG00000143443	C1orf56	0.00268408	1.66926	0.839782	0	-1.13709	1	0	0.0393231	1
ENSG00000198854	C1orf68	0	0.0842976	1	0	-0.137089	1	0.00219988	3.03932	0.971505
ENSG00000173372	C1QA	0.0899165	-1.18579	0.00552139	0.281218	1.37837	1.66195e-05	0.120994	-0.562713	0.971505
ENSG00000173369	C1QB	0.209358	-1.42844	2.49304e-05	0.810927	1.66973	5.1337e-10	0.307984	-0.654016	0.780259
ENSG00000159189	C1QC	0.108705	-1.66406	4.09793e-06	0.469101	1.52619	1.50763e-07	0.169391	-0.791619	0.666568
ENSG00000186897	C1QL4	0	0.0842976	1	0	-0.137089	1	0.00219988	3.03932	0.971505
ENSG00000173918	C1QTNF1	0.174465	0.927896	0.0266715	0.0703046	-1.02263	0.0222177	0.112194	-0.0740183	1
ENSG00000145861	C1QTNF2	0.0161045	1.97738	0.103483	0.00363644	-1.13709	0.678106	0.00439977	-0.463177	1
ENSG00000082196	C1QTNF3	0	-1.23763	0.842645	0.00363644	1.86291	0.628259	0.00219988	1.03932	1
ENSG00000172247	C1QTNF4	0.00536815	1.40623	0.832016	0.00121215	-0.944444	0.972622	0.00219988	0.231968	1
ENSG00000133466	C1QTNF6	0.00671019	-0.0311796	1	0.00363644	-1.04398	0.789828	0.0109994	0.923846	1
ENSG00000163145	C1QTNF7	0.0201306	1.76237	0.104253	0.00121215	-2.72205	0.0231254	0.0131993	0.598751	1
ENSG00000184471	C1QTNF8	0.00671019	2.66926	0.21718	0	-1.94444	0.569047	0.00219988	0.454361	1
ENSG00000159403	C1R	0.395901	0.515674	0.355761	0.226672	-0.677897	0.144352	0.314584	0.00223382	1
ENSG00000139178	C1RL	0.0322089	2.02771	0.00703771	0.00606074	-1.55213	0.14269	0.0109994	-0.375714	1
ENSG00000182326	C1S	0.146282	0.456266	0.588433	0.0884868	-0.614136	0.356603	0.134193	0.225335	1
ENSG00000166278	C2	0.00536815	-0.915702	0.772714	0.0157579	1.21083	0.435683	0.0131993	0.676753	1
ENSG00000125975	C20orf173	0.00134204	1.0843	1	0	-0.722052	0.996252	0.00219988	2.03932	1
ENSG00000088854	C20orf194	0.00939426	-1.08563	0.422773	0.032728	1.67027	0.0233573	0.00659965	-1.2826	0.909312
ENSG00000215595	C20orf202	0	0.0842976	1	0.00121215	1.86291	0.870957	0	1.03932	1
ENSG00000198547	C20orf203	0	-0.915702	1	0.0024243	1.44787	0.864741	0.00219988	1.45436	1
ENSG00000196421	C20orf204	0	-0.915702	1	0.0024243	1.44787	0.864741	0.00219988	1.45436	1
ENSG00000101220	C20orf27	0.00805223	0.30669	1	0.00727289	0.0853034	1	0.00439977	-0.375714	1
ENSG00000196476	C20orf96	0.00536815	-0.841702	0.842645	0.0121215	0.621903	0.916963	0.00879954	0.113324	1
ENSG00000160298	C21orf58	0.00268408	-0.33074	1	0.00484859	0.599877	1	0.00219988	-0.130602	1
ENSG00000154642	C21orf91	0.0134204	1.2218	0.656223	0.00484859	-0.815161	0.870957	0.00219988	-1.2086	1
ENSG00000242259	C22orf39	0.0254987	0.705786	0.758563	0.0218187	0.355951	0.986147	0.00659965	-1.35299	0.842215
ENSG00000157617	C2CD2	0.0147624	1.34733	0.371933	0.00484859	-0.902624	0.741596	0.00219988	-1.2826	0.971505
ENSG00000172375	C2CD2L	0.00402611	-1.72306	0.249106	0.00969718	-0.490726	0.995735	0.0285985	1.67675	0.480853
ENSG00000168014	C2CD3	0.00671019	0.209829	1	0.00727289	0.348338	1	0.00659965	0.338883	1
ENSG00000111731	C2CD5	0.00939426	-0.23763	1	0.0121215	0.23488	1	0.0131993	0.454361	1
ENSG00000155754	C2CD6	0.00671019	2.66926	0.231021	0.00121215	-0.722052	1	0	-0.768032	1
ENSG00000273045	C2orf15	0	0.0842976	1	0.00121215	1.86291	0.870957	0	1.03932	1
ENSG00000115998	C2orf42	0.00134204	0.499335	1	0.00121215	0.277948	1	0	0.0393231	1
ENSG00000135974	C2orf49	0.00805223	-0.19581	1	0.00969718	0.125945	1	0.00879954	0.113324	1
ENSG00000168887	C2orf68	0.0187885	0.406226	1	0.0133336	-0.307014	1	0.0131993	-0.153322	1
ENSG00000178074	C2orf69	0.00268408	-1.4182	0.663017	0.00727289	-0.0301738	1	0.0131993	1.14624	0.987864
ENSG00000204128	C2orf72	0	0.0842976	1	0.00121215	1.86291	0.870957	0	1.03932	1
ENSG00000177994	C2orf73	0	0.0842976	1	0	-0.137089	1	0.00219988	3.03932	0.971505
ENSG00000237651	C2orf74	0.0174465	-0.39375	0.956189	0.0254551	0.368146	0.950077	0.0263986	0.417835	1
ENSG00000186132	C2orf76	0.00536815	1.40623	0.814551	0.00363644	0.540983	1	0	-0.960677	1
ENSG00000284308	C2orf81	0	-0.915702	1	0.00121215	0.277948	1	0.00219988	1.45436	1
ENSG00000187699	C2orf88	0	-0.500665	1	0	-0.722052	1	0.00219988	2.03932	1
ENSG00000125730	C3	0.0617337	-0.303628	0.932626	0.0896989	0.521874	0.582037	0.057197	-0.365661	1
ENSG00000171860	C3AR1	0.00402611	-2.50066	0.00486417	0.0448495	2.30348	8.3204e-05	0.0109994	-0.899276	0.971505
ENSG00000114405	C3orf14	0.00939426	0.0842976	1	0.00606074	-0.722052	0.870957	0.0109994	0.454361	1
ENSG00000088543	C3orf18	0.00536815	0.598871	1	0.00484859	0.377484	1	0.00439977	0.454361	1
ENSG00000174928	C3orf33	0	-0.500665	1	0.00121215	0.862911	1	0.00219988	2.03932	1
ENSG00000179021	C3orf38	0.0161045	0.39242	1	0.0121215	-0.201219	1	0.019799	0.776289	1
ENSG00000114529	C3orf52	0	-0.500665	1	0	-0.722052	1	0.00219988	2.03932	1
ENSG00000188315	C3orf62	0.00134204	-2.55956	0.0834386	0.0193944	1.62845	0.192163	0.0109994	0.231968	1
ENSG00000163689	C3orf67	0	0.0842976	1	0	-0.137089	1	0.00219988	3.03932	0.971505
ENSG00000187068	C3orf70	0.00536815	1.0843	0.842645	0.00121215	-1.13709	0.864741	0.00659965	1.45436	0.971505
ENSG00000180044	C3orf80	0	0.0842976	1	0.00121215	1.86291	0.870957	0	1.03932	1
ENSG00000123843	C4BPB	0	0.0842976	1	0.00121215	1.86291	0.870957	0	1.03932	1
ENSG00000164096	C4orf3	0.104679	-0.00423903	1	0.11273	0.160112	0.99669	0.101195	-0.0499442	1
ENSG00000151470	C4orf33	0.00939426	-0.0856274	1	0.0109093	0.184839	1	0.00659965	-0.420108	1
ENSG00000205208	C4orf46	0.00268408	1.66926	0.818393	0	-1.13709	0.996252	0.00219988	1.45436	1
ENSG00000205129	C4orf47	0	-0.500665	1	0.00121215	0.862911	1	0.00219988	2.03932	1
ENSG00000243449	C4orf48	0.0174465	-1.06254	0.302157	0.0375766	0.403479	0.87624	0.0395979	0.454361	1
ENSG00000181215	C4orf50	0	0.0842976	1	0	-0.137089	1	0.00219988	3.03932	0.971505
ENSG00000106804	C5	0.00402611	0.76237	1	0.0024243	-0.137089	1	0.00219988	0.231968	1
ENSG00000197405	C5AR1	0.0174465	-1.78077	0.00381358	0.0787896	1.26345	0.0114312	0.0461976	-0.0558341	1
ENSG00000134830	C5AR2	0.00134204	-0.723057	0.973464	0.00606074	1.86291	0.597082	0.00219988	0.231968	1
ENSG00000113583	C5orf15	0.0120783	-0.951326	0.513275	0.032728	1.1467	0.19127	0.019799	0.00369923	1
ENSG00000082213	C5orf22	0.00939426	0.383858	1	0.00484859	-0.815161	0.835151	0.0109994	0.717395	1
ENSG00000181904	C5orf24	0.0161045	1.19977	0.449329	0.00727289	-0.499659	0.937146	0.00439977	-0.835146	1
ENSG00000181751	C5orf30	0.00268408	0.347332	1	0.00363644	0.862911	0.968824	0	-0.768032	1
ENSG00000172244	C5orf34	0	0.0842976	1	0	-0.137089	1	0	1.03932	1
ENSG00000186493	C5orf38	0.00134204	0.499335	1	0.00121215	0.277948	1	0	0.0393231	1
ENSG00000178776	C5orf46	0.190569	1.83478	1.83382e-07	0.0254551	-2.36416	5.08349e-08	0.0747961	-0.423851	1
ENSG00000185056	C5orf47	0.00536815	1.82126	0.588433	0.00121215	-0.722052	1	0	-0.768032	1
ENSG00000205765	C5orf51	0.0161045	0.462809	1	0.0145458	0.241423	1	0.00439977	-1.2826	0.959063
ENSG00000187658	C5orf52	0	0.0842976	1	0	-0.137089	1	0	1.03932	1
ENSG00000185127	C6orf120	0.0147624	-0.822593	0.632376	0.0254551	0.19306	1	0.0263986	0.280331	1
ENSG00000204564	C6orf136	0.0120783	0.705786	0.900318	0.00848503	-0.0439796	1	0.00879954	0.191326	1
ENSG00000197261	C6orf141	0.00134204	2.0843	0.842645	0	-0.137089	1	0	1.03932	1
ENSG00000203872	C6orf163	0.00134204	0.499335	1	0	-1.13709	0.996252	0.00439977	2.62429	0.946358
ENSG00000221821	C6orf226	0.00671019	-0.33074	1	0.0133336	1.12595	0.611334	0.00879954	0.273788	1
ENSG00000204439	C6orf47	0.00268408	-1.03118	0.842645	0.00363644	-0.722052	0.941924	0.0109994	1.30236	0.971505
ENSG00000137434	C6orf52	0.00134204	2.0843	0.842645	0	-0.137089	1	0	1.03932	1
ENSG00000184530	C6orf58	0.00134204	2.0843	0.842645	0	-0.137089	1	0	1.03932	1
ENSG00000112308	C6orf62	0.0308669	-0.578667	0.706341	0.0509102	0.456286	0.799796	0.0461976	0.213353	1
ENSG00000198663	C6orf89	0.0550235	0.545878	0.672516	0.0424252	-0.0332532	1	0.0263986	-0.75209	0.971505
ENSG00000112936	C7	0.00402611	1.0843	0.941876	0.00121215	-0.722052	1	0.00219988	0.454361	1
ENSG00000136197	C7orf25	0.0107363	0.932295	0.791453	0.00848503	0.403479	1	0.00439977	-0.375714	1
ENSG00000146576	C7orf26	0.00402611	0.276943	1	0.00363644	0.0555561	1	0.00219988	-0.130602	1
ENSG00000153790	C7orf31	0.00536815	1.0843	0.842645	0.0024243	-0.359481	1	0.00219988	0.0393231	1
ENSG00000146540	C7orf50	0.0389191	0.318763	0.996844	0.0303037	-0.218009	1	0.0351982	0.126786	1
ENSG00000185955	C7orf61	0.00134204	0.0842976	1	0.00121215	-0.137089	1	0.00439977	2.03932	0.971505
ENSG00000182307	C8orf33	0.0147624	-0.138095	1	0.0169701	0.125945	1	0.019799	0.454361	1
ENSG00000156172	C8orf37	0.00268408	0.66926	1	0.0024243	0.447873	1	0	-0.545639	1
ENSG00000164743	C8orf48	0.00536815	0.598871	1	0.0024243	-0.722052	0.996252	0.00439977	0.454361	1
ENSG00000241852	C8orf58	0.00268408	-0.790171	0.900318	0.00727289	0.862911	0.894262	0.00879954	1.19133	1
ENSG00000171060	C8orf74	0	0.0842976	1	0	-0.137089	1	0	1.03932	1
ENSG00000189376	C8orf76	0.00268408	-1.13809	0.745591	0.0109093	1.37748	0.461191	0.00879954	0.776289	1
ENSG00000253250	C8orf88	0.00805223	1.0843	0.818393	0.00606074	0.447873	1	0.00219988	-0.545639	1
ENSG00000160345	C9orf116	0.00134204	0.0842976	1	0	-1.45902	0.870957	0.00439977	2.03932	0.971505
ENSG00000204352	C9orf129	0.00134204	2.0843	0.842645	0	-0.137089	1	0	1.03932	1
ENSG00000187753	C9orf153	0	-0.915702	1	0.00121215	0.277948	1	0.00219988	1.45436	1
ENSG00000135045	C9orf40	0.00134204	1.0843	1	0	-0.722052	1	0.00219988	2.03932	1
ENSG00000179058	C9orf50	0.00134204	1.0843	1	0	-0.722052	1	0	0.454361	1
ENSG00000165118	C9orf64	0.00536815	-0.0532059	1	0.00606074	0.125945	1	0.00659965	0.454361	1
ENSG00000147894	C9orf72	0.00805223	-1.10835	0.510741	0.0230308	0.936912	0.515254	0.00879954	-0.726212	1
ENSG00000136819	C9orf78	0.0201306	-0.407555	0.961226	0.0278794	0.23842	1	0.0175991	-0.491192	1
ENSG00000155621	C9orf85	0.0161045	0.39242	1	0.0121215	-0.201219	1	0.00659965	-0.867567	1
ENSG00000133742	CA1	0	0.0842976	1	0	-0.137089	1	0	1.03932	1
ENSG00000063180	CA11	0.00536815	-0.681237	0.89117	0.0109093	0.599877	0.895704	0.00659965	-0.130602	1
ENSG00000074410	CA12	0.00536815	-1.11734	0.637482	0.00969718	-0.215092	1	0.0153992	0.717395	1
ENSG00000104267	CA2	0.00268408	-0.915702	0.842645	0.00969718	1.44787	0.528221	0.00439977	0.0393231	1
ENSG00000164879	CA3	0	0.0842976	1	0.00121215	1.86291	0.870957	0	1.03932	1
ENSG00000169239	CA5B	0.0147624	-0.0856274	1	0.0181822	0.339349	0.996252	0.0131993	-0.153322	1
ENSG00000131686	CA6	0.00134204	0.499335	1	0.00121215	0.277948	1	0.00219988	1.45436	1
ENSG00000107159	CA9	0.00134204	1.0843	1	0	-0.722052	0.996252	0.00219988	2.03932	1
ENSG00000120159	CAAP1	0.00134204	-1.08563	0.842645	0.00727289	1.67027	0.515254	0.00439977	0.624286	1
ENSG00000135932	CAB39	0.0308669	0.177407	1	0.0290915	0.0473356	1	0.0153992	-0.891414	0.971505
ENSG00000102547	CAB39L	0.0134204	0.84329	0.763484	0.00484859	-1.06309	0.639804	0.0109994	0.454361	1
ENSG00000183346	CABCOCO1	0.00402611	3.0843	0.332116	0	-1.13709	0.996252	0	0.0393231	1
ENSG00000099991	CABIN1	0.00671019	-1.50066	0.247333	0.0133336	-0.459017	0.984696	0.0241987	0.717395	1
ENSG00000134508	CABLES1	0.00671019	1.0843	0.887826	0.0024243	-0.722052	0.996252	0.00219988	-0.282605	1
ENSG00000149679	CABLES2	0	-2.50066	0.273083	0.00848503	1.54098	0.461288	0.00879954	1.36125	1
ENSG00000157782	CABP1	0.00134204	1.0843	1	0.00121215	0.862911	1	0	0.454361	1
ENSG00000175544	CABP4	0.00134204	1.0843	1	0.00121215	0.862911	1	0	0.454361	1
ENSG00000100314	CABP7	0	0.0842976	1	0	-0.137089	1	0.00219988	3.03932	0.971505
ENSG00000160325	CACFD1	0.00536815	0.598871	1	0.00484859	0.377484	1	0.00219988	-0.282605	1
ENSG00000158966	CACHD1	0.00134204	1.0843	1	0.00121215	0.862911	1	0	0.454361	1
ENSG00000141837	CACNA1A	0.00268408	-0.500665	1	0.00606074	0.862911	0.895704	0.00219988	-0.282605	1
ENSG00000151067	CACNA1C	0.0147624	0.025404	1	0.0121215	-0.378097	0.996252	0.0219988	0.798315	1
ENSG00000102001	CACNA1F	0	0.0842976	1	0	-0.137089	1	0.00219988	3.03932	0.971505
ENSG00000196557	CACNA1H	0.036235	1.64373	0.022151	0.0121215	-0.847582	0.621789	0.0131993	-0.47525	1
ENSG00000153956	CACNA2D1	0.0120783	0.0139083	1	0.00606074	-1.19598	0.461489	0.0285985	1.75922	0.318606
ENSG00000007402	CACNA2D2	0	0.0842976	1	0	-0.137089	1	0	1.03932	1
ENSG00000151062	CACNA2D4	0.00671019	-1.4182	0.272286	0.032728	2.0853	0.0023662	0.00659965	-1.1306	0.971505
ENSG00000067191	CACNB1	0.00536815	-0.763699	0.842645	0.00606074	-0.639589	0.922476	0.019799	1.66081	0.650806
ENSG00000165995	CACNB2	0.00268408	1.66926	0.818393	0.00121215	0.277948	1	0	0.0393231	1
ENSG00000167535	CACNB3	0.00939426	-0.16363	1	0.0133336	0.540983	0.996252	0.00659965	-0.484239	1
ENSG00000182389	CACNB4	0.00805223	1.0843	0.814551	0.0024243	-1.01156	0.826764	0.00219988	-0.545639	1
ENSG00000108878	CACNG1	0	0.0842976	1	0.00121215	1.86291	0.870957	0	1.03932	1
ENSG00000166862	CACNG2	0	0.0842976	1	0	-0.137089	1	0.00219988	3.03932	0.971505
ENSG00000142408	CACNG8	0	-0.500665	1	0.00121215	0.862911	0.99669	0	0.454361	1
ENSG00000105298	CACTIN	0.00268408	-1.03118	0.842645	0.00848503	0.862911	0.864741	0.00659965	0.454361	1
ENSG00000151893	CACUL1	0.0120783	-1.17874	0.260804	0.041213	1.46863	0.0262126	0.0219988	-0.0558341	1
ENSG00000084774	CAD	0.00671019	-0.723057	0.851629	0.00969718	-0.137089	1	0.0175991	1.03932	0.971505
ENSG00000182985	CADM1	0.00134204	-2.43926	0.112732	0.0181822	1.69299	0.125138	0.00219988	-1.48424	0.971505
ENSG00000162706	CADM3	0.00134204	-1.61614	0.548856	0.00969718	1.44787	0.528221	0.00879954	1.03932	1
ENSG00000105767	CADM4	0	-0.915702	1	0.0024243	1.44787	0.864741	0.00219988	1.45436	1
ENSG00000081803	CADPS2	0.00536815	-0.294214	1	0.00484859	-0.515601	0.978424	0.00879954	0.660812	1
ENSG00000164304	CAGE1	0	0.0842976	1	0	-0.137089	1	0	1.03932	1
ENSG00000012822	CALCOCO1	0.0335509	-0.0979057	1	0.0266673	-0.567723	0.785129	0.057197	0.93623	0.824401
ENSG00000136436	CALCOCO2	0.0563656	0.987	0.155139	0.024243	-0.832234	0.397702	0.0285985	-0.382141	1
ENSG00000004948	CALCR	0.00268408	1.0843	1	0.0024243	0.862911	1	0	-0.282605	1
ENSG00000064989	CALCRL	0.0402611	-0.0907891	1	0.0181822	-1.54648	0.00863848	0.101195	1.83902	0.00112747
ENSG00000122786	CALD1	0.701886	1.62187	8.00351e-09	0.1297	-1.98397	6.70136e-10	0.336582	-0.207618	1
ENSG00000138172	CALHM2	0.036235	0.136765	1	0.0206065	-0.967164	0.299648	0.037398	0.209248	1
ENSG00000164451	CALHM4	0	-0.500665	1	0	-0.722052	1	0.00219988	2.03932	1
ENSG00000178033	CALHM5	0.0201306	1.38386	0.2565	0.00727289	-0.789166	0.851954	0.00659965	-0.604533	1
ENSG00000188820	CALHM6	0.00268408	-2.23763	0.19507	0.0181822	0.775448	0.826764	0.0131993	0.146238	1
ENSG00000160014	CALM3	0.159702	0.452029	0.588433	0.151518	0.348338	0.766775	0.0681964	-1.05871	0.416851
ENSG00000129007	CALML4	0.00402611	-0.822593	0.842645	0.0133336	1.64052	0.265696	0.00219988	-1.04814	1
ENSG00000169885	CALML6	0	-0.500665	1	0.00121215	0.862911	1	0	0.454361	1
ENSG00000179218	CALR	0.322089	-0.0608047	1	0.346674	0.10004	1	0.294785	-0.203533	1
ENSG00000128595	CALU	0.185201	0.37669	0.705563	0.117578	-0.588468	0.351124	0.18259	0.292089	1
ENSG00000130643	CALY	0.00134204	2.0843	0.842645	0	-0.137089	1	0	1.03932	1
ENSG00000134072	CAMK1	0.0134204	-0.211158	1	0.0157579	0.0853034	1	0.019799	0.553896	1
ENSG00000183049	CAMK1D	0.0174465	-0.534612	0.905969	0.0206065	-0.252566	1	0.0329983	0.681771	1
ENSG00000145349	CAMK2D	0.0241567	1.42533	0.228442	0.00727289	-1.08462	0.577241	0.00879954	-0.49673	1
ENSG00000148660	CAMK2G	0.0416032	1.38386	0.0672574	0.0206065	-0.289092	0.996252	0.0109994	-1.07615	0.971505
ENSG00000162545	CAMK2N1	0	0.0842976	1	0	-0.137089	1	0	1.03932	1
ENSG00000004660	CAMKK1	0.00134204	-0.23763	1	0.0024243	0.447873	1	0.00439977	1.62429	1
ENSG00000110931	CAMKK2	0.0147624	0.499335	0.976304	0.00606074	-1.13709	0.567425	0.0131993	0.323116	1
ENSG00000143919	CAMKMT	0.00939426	0.177407	1	0.00969718	0.225481	1	0.00659965	-0.208604	1
ENSG00000164615	CAMLG	0.0684439	1.14088	0.0457036	0.0230308	-1.17271	0.0731668	0.0285985	-0.612754	1
ENSG00000130559	CAMSAP1	0.00805223	0.30669	1	0.00484859	-0.622516	0.998042	0.00439977	-0.375714	1
ENSG00000118200	CAMSAP2	0.0120783	1.40623	0.548856	0.00606074	-0.137089	1	0.00219988	-0.960677	1
ENSG00000171735	CAMTA1	0.0281828	0.685748	0.725135	0.0121215	-0.999585	0.434676	0.0175991	-0.183069	1
ENSG00000108509	CAMTA2	0.0147624	-0.460023	0.919096	0.0206065	0.174855	1	0.0219988	0.32883	1
ENSG00000111530	CAND1	0.0120783	-0.879176	0.732474	0.024243	0.447873	0.925508	0.0241987	0.414832	1
ENSG00000144712	CAND2	0.00134204	-0.500665	1	0.00121215	-0.722052	1	0.00219988	0.454361	1
ENSG00000171302	CANT1	0.0120783	-0.500665	0.973464	0.0169701	0.125945	1	0.0219988	0.640774	1
ENSG00000127022	CANX	0.118099	-0.0981804	1	0.124851	0.0164562	1	0.129793	0.0944647	1
ENSG00000131236	CAP1	0.0993108	-0.0356118	1	0.113942	0.272895	0.870957	0.076996	-0.448963	1
ENSG00000112186	CAP2	0.0281828	1.3738	0.186755	0.00484859	-1.94444	0.0684154	0.0131993	-0.197716	1
ENSG00000042493	CAPG	0.0684439	-1.45367	0.000442813	0.254551	1.42414	1.00476e-05	0.105594	-0.598632	0.959063
ENSG00000014216	CAPN1	0.0187885	-0.532374	0.842645	0.0339401	0.720892	0.562431	0.0241987	0.0095758	1
ENSG00000142330	CAPN10	0.0187885	0.290749	1	0.0133336	-0.410108	0.95932	0.0175991	0.209248	1
ENSG00000182472	CAPN12	0.00134204	1.0843	1	0.00121215	0.862911	1	0	0.454361	1
ENSG00000214711	CAPN14	0.00134204	1.0843	1	0.00121215	0.862911	1	0	0.454361	1
ENSG00000103326	CAPN15	0.00805223	-0.430276	1	0.00606074	-0.944444	0.732424	0.0219988	1.49875	0.743463
ENSG00000162909	CAPN2	0.108705	0.621671	0.385027	0.0606074	-0.634589	0.391958	0.076996	-0.103635	1
ENSG00000092529	CAPN3	0.0147624	0.347332	1	0.0121215	-0.0699748	1	0.0131993	0.202822	1
ENSG00000149260	CAPN5	0.0120783	0.946794	0.858756	0.00606074	-0.459017	1	0.00879954	0.361251	1
ENSG00000077274	CAPN6	0.00134204	2.0843	0.842645	0	-0.137089	1	0	1.03932	1
ENSG00000131375	CAPN7	0.0187885	-0.0962746	1	0.0181822	-0.181483	1	0.0175991	-0.11268	1
ENSG00000203697	CAPN8	0	0.0842976	1	0.00121215	1.86291	0.870957	0	1.03932	1
ENSG00000126247	CAPNS1	0.206674	0.155851	1	0.183034	-0.10833	1	0.167191	-0.236922	1
ENSG00000256812	CAPNS2	0.00134204	-1.37513	0.818393	0.00727289	1.0853	0.833564	0.00219988	-0.420108	1
ENSG00000135387	CAPRIN1	0.0483134	0.123826	1	0.0424252	-0.156989	1	0.0439977	-0.0277911	1
ENSG00000110888	CAPRIN2	0.0161045	0.0842976	1	0.0181822	0.339349	0.996252	0.0131993	-0.153322	1
ENSG00000105519	CAPS	0.00268408	-1.03118	0.842645	0.00606074	0.125945	1	0.00879954	0.90182	1
ENSG00000180881	CAPS2	0.00402611	2.0843	0.603507	0.00121215	-0.137089	1	0	-0.282605	1
ENSG00000198898	CAPZA2	0.111389	-0.0469469	1	0.11273	-0.0254437	1	0.125393	0.183059	1
ENSG00000077549	CAPZB	0.132862	-0.129827	1	0.164852	0.353613	0.743056	0.116594	-0.32473	1
ENSG00000100065	CARD10	0.00134204	-0.500665	1	0.00121215	-0.722052	1	0.00439977	1.30236	1
ENSG00000198286	CARD11	0.00134204	-0.500665	1	0.00484859	1.59988	0.754508	0.00219988	0.454361	1
ENSG00000204397	CARD16	0.0201306	-0.407555	0.922924	0.0315158	0.530336	0.808149	0.019799	-0.311174	1
ENSG00000165233	CARD19	0.0254987	-0.547971	0.814551	0.0436373	0.580511	0.644613	0.0263986	-0.368762	1
ENSG00000132357	CARD6	0.00268408	-1.03118	0.842645	0.00484859	-0.274593	1	0.0109994	1.30236	0.971505
ENSG00000105483	CARD8	0.0295248	-0.992053	0.191068	0.065456	0.621903	0.477637	0.0527972	0.113324	1
ENSG00000187796	CARD9	0.00671019	-0.33074	1	0.0121215	0.862911	0.84319	0.00659965	-0.130602	1
ENSG00000138380	CARF	0.00939426	-0.30802	1	0.00848503	-0.529406	0.985748	0.0131993	0.387246	1
ENSG00000153048	CARHSP1	0.0228146	0.66926	0.818393	0.0109093	-0.815161	0.670287	0.0131993	-0.282605	1
ENSG00000142453	CARM1	0.0268408	0.347332	1	0.0181822	-0.459017	0.894262	0.0351982	0.841384	0.971505
ENSG00000079691	CARMIL1	0.0187885	0.598871	0.842645	0.00969718	-0.722052	0.826718	0.0219988	0.854899	0.971505
ENSG00000159753	CARMIL2	0.00134204	0.499335	1	0.00121215	0.277948	1	0.00219988	1.45436	1
ENSG00000156017	CARNMT1	0.00268408	1.66926	0.823256	0.00121215	0.277948	1	0	0.0393231	1
ENSG00000172508	CARNS1	0	-1.50066	0.75015	0.0024243	0.447873	1	0.00439977	1.62429	1
ENSG00000110619	CARS	0.0147624	-0.284936	1	0.0169701	-0.0375533	1	0.0285985	0.988697	0.971505
ENSG00000134905	CARS2	0.0174465	0.30669	1	0.0121215	-0.432545	0.9457	0.0109994	-0.375714	1
ENSG00000108349	CASC3	0.0456293	0.754149	0.47187	0.0181822	-1.11437	0.155284	0.0483975	0.75553	0.971505
ENSG00000127995	CASD1	0.00402611	-0.723057	0.966417	0.00727289	0.210834	1	0.0109994	1.03932	1
ENSG00000147044	CASK	0.00939426	-0.500665	0.984337	0.0181822	0.862911	0.67638	0.0153992	0.454361	1
ENSG00000177303	CASKIN2	0.00536815	-0.681237	0.89117	0.00727289	-0.236625	1	0.019799	1.77629	0.519304
ENSG00000003400	CASP10	0.00134204	-0.915702	0.976304	0.00606074	1.44787	0.660117	0.00439977	0.816931	1
ENSG00000106144	CASP2	0.00805223	0.721728	0.961693	0.00484859	-0.274593	1	0.00219988	-0.768032	1
ENSG00000164305	CASP3	0.00134204	-0.500665	1	0.0024243	0.125945	1	0.00219988	0.454361	1
ENSG00000196954	CASP4	0.0214726	-0.320093	1	0.0290915	0.297314	0.99669	0.0329983	0.515761	1
ENSG00000137757	CASP5	0.00134204	1.0843	1	0	-0.722052	0.996252	0.00219988	2.03932	1
ENSG00000138794	CASP6	0.0134204	0.151412	1	0.0133336	0.125945	1	0.0109994	-0.0761541	1
ENSG00000165806	CASP7	0.00536815	-0.294214	1	0.00727289	0.210834	1	0.00879954	0.660812	1
ENSG00000064012	CASP8	0.00268408	-0.790171	0.900318	0.00969718	1.71091	0.337213	0.00219988	-0.545639	1
ENSG00000118412	CASP8AP2	0.0174465	0.368091	1	0.0169701	0.31037	1	0.00659965	-1.00507	1
ENSG00000132906	CASP9	0.00402611	-0.500665	1	0.00848503	0.862911	0.864741	0.00659965	0.454361	1
ENSG00000087589	CASS4	0.00134204	-0.23763	1	0.0024243	0.447873	1	0.00219988	0.717395	1
ENSG00000153113	CAST	0.101995	0.253052	0.923045	0.0896989	-0.0272114	1	0.0747961	-0.31521	1
ENSG00000239282	CASTOR1	0.00939426	0.624866	0.976304	0.00363644	-1.04398	0.789161	0.0131993	1.26172	0.971505
ENSG00000274070	CASTOR2	0.00268408	0.66926	1	0.00121215	-0.459017	1	0.00439977	1.62429	1
ENSG00000239521	CASTOR3	0.00134204	-0.500665	1	0.00363644	0.862911	0.950077	0.00439977	1.30236	1
ENSG00000130940	CASZ1	0.00402611	1.49934	0.873376	0	-1.72205	0.719445	0.00219988	0.717395	1
ENSG00000121691	CAT	0.0214726	0.313779	1	0.024243	0.611372	0.835151	0.0109994	-0.697642	1
ENSG00000188782	CATSPER4	0.00134204	2.0843	0.842645	0	-0.137089	1	0	1.03932	1
ENSG00000099338	CATSPERG	0.00536815	-0.500665	1	0.0109093	0.862911	0.84237	0.00439977	-0.463177	1
ENSG00000105974	CAV1	0.152992	1.0229	0.0160064	0.0460616	-1.4664	0.000605209	0.114394	0.259449	1
ENSG00000105971	CAV2	0.221436	1.24017	0.000458415	0.0521224	-1.75981	4.4249e-06	0.151792	0.231968	1
ENSG00000182533	CAV3	0.00134204	2.0843	0.842645	0	-0.137089	1	0	1.03932	1
ENSG00000177469	CAVIN1	0.48045	1.46885	7.17117e-07	0.0909111	-2.01328	1.8021e-09	0.290385	0.125939	1
ENSG00000168497	CAVIN2	0.0120783	0.158298	1	0.0024243	-2.25257	0.0585186	0.0307984	2.13886	0.121151
ENSG00000170955	CAVIN3	0.126152	1.48423	0.000355585	0.024243	-1.9346	4.32112e-05	0.0527972	-0.466568	1
ENSG00000099625	CBARP	0.00134204	1.0843	1	0.00121215	0.862911	1	0	0.454361	1
ENSG00000078699	CBFA2T2	0.0147624	-0.0311796	1	0.0133336	-0.252566	1	0.0153992	0.132433	1
ENSG00000129993	CBFA2T3	0	-1.50066	0.75015	0.0024243	0.447873	1	0.00659965	2.45436	0.824401
ENSG00000067955	CBFB	0.0322089	-0.0532059	1	0.0339401	0.0484666	1	0.0395979	0.356513	1
ENSG00000110395	CBL	0.0134204	-0.363161	1	0.0181822	0.219055	1	0.0175991	0.209248	1
ENSG00000114423	CBLB	0.0161045	-0.641527	0.763484	0.0315158	0.759817	0.571823	0.019799	-0.162311	1
ENSG00000142273	CBLC	0	0.0842976	1	0	-0.137089	1	0	1.03932	1
ENSG00000105879	CBLL1	0.00939426	0.276943	1	0.0121215	0.862911	0.760573	0.00439977	-0.623642	1
ENSG00000141668	CBLN2	0	0.0842976	1	0	-0.137089	1	0	1.03932	1
ENSG00000139899	CBLN3	0.00536815	-1.23763	0.610022	0.0145458	0.475888	0.996252	0.0109994	0.0393231	1
ENSG00000159228	CBR1	0.0254987	0.196772	1	0.0169701	-0.622516	0.808316	0.0285985	0.420413	1
ENSG00000145439	CBR4	0.0134204	0.636839	0.935206	0.00727289	-0.577662	0.937256	0.00659965	-0.420108	1
ENSG00000173894	CBX2	0	0.0842976	1	0	-0.137089	1	0.00219988	3.03932	0.971505
ENSG00000122565	CBX3	0.0161045	-0.424716	0.935206	0.0218187	0.156642	1	0.0263986	0.530309	1
ENSG00000141582	CBX4	0.00939426	-0.67059	0.914001	0.0169701	0.447873	0.98274	0.0131993	0.0393231	1
ENSG00000094916	CBX5	0.0214726	0.26487	1	0.0169701	-0.230198	1	0.0175991	-0.0386794	1
ENSG00000183741	CBX6	0.0590497	0.821263	0.293448	0.0169701	-1.62252	0.00629196	0.0461976	0.231968	1
ENSG00000141570	CBX8	0.00268408	-0.138095	1	0.00484859	0.862911	0.974836	0.00219988	0.0393231	1
ENSG00000100211	CBY1	0.00805223	0.0842976	1	0.00606074	-0.459017	1	0.0109994	0.717395	1
ENSG00000204659	CBY3	0	-0.500665	1	0.00121215	0.862911	1	0	0.454361	1
ENSG00000132024	CC2D1A	0.00805223	-0.567779	0.993743	0.0133336	0.360411	1	0.0131993	0.387246	1
ENSG00000154222	CC2D1B	0.0161045	0.39242	1	0.0157579	0.348338	1	0.00879954	-0.49673	1
ENSG00000048342	CC2D2A	0.0174465	0.891653	0.647485	0.0109093	-0.137089	1	0.0109994	0.0393231	1
ENSG00000188649	CC2D2B	0.00536815	0.598871	1	0.0024243	-0.722052	0.996252	0.00659965	1.03932	1
ENSG00000060339	CCAR1	0.0375771	0.187391	1	0.032728	-0.111094	1	0.0395979	0.287251	1
ENSG00000158941	CCAR2	0.0308669	-0.30802	1	0.032728	-0.212377	1	0.0527972	0.728983	0.971505
ENSG00000183287	CCBE1	0	0.0842976	1	0.00121215	1.86291	0.870957	0	1.03932	1
ENSG00000135736	CCDC102A	0.00671019	0.0842976	1	0.00363644	-0.944444	0.851954	0.00439977	-0.282605	1
ENSG00000150636	CCDC102B	0	-1.72306	0.761755	0.0024243	0.125945	1	0.00659965	2.03932	0.946358
ENSG00000173581	CCDC106	0.0134204	-0.100127	1	0.0133336	-0.137089	1	0.0131993	-0.0113029	1
ENSG00000159884	CCDC107	0.069786	0.602765	0.570468	0.0303037	-1.09486	0.0847794	0.0637967	0.346301	1
ENSG00000168491	CCDC110	0.00671019	1.34733	0.756236	0.00121215	-1.30701	0.785129	0.00219988	-0.130602	1
ENSG00000164221	CCDC112	0.00805223	1.30669	0.637482	0.00121215	-1.59652	0.620178	0.00439977	0.302358	1
ENSG00000103021	CCDC113	0.00134204	0.0842976	1	0.00121215	-0.137089	1	0.00219988	1.03932	1
ENSG00000136710	CCDC115	0.00671019	-0.915702	0.842645	0.0169701	0.862911	0.786781	0.00879954	-0.282605	1
ENSG00000159873	CCDC117	0.0120783	0.705786	0.900318	0.00848503	-0.0439796	1	0.00659965	-0.208604	1
ENSG00000160799	CCDC12	0.0201306	0.0399035	1	0.0181822	-0.181483	1	0.0263986	0.569838	1
ENSG00000147144	CCDC120	0.00536815	3.40623	0.169653	0	-1.45902	0.870957	0	-0.282605	1
ENSG00000176714	CCDC121	0.00134204	2.0843	0.842645	0	-0.137089	1	0	1.03932	1
ENSG00000151773	CCDC122	0	-0.500665	1	0.00121215	0.862911	1	0.00219988	2.03932	1
ENSG00000007080	CCDC124	0.0322089	0.301889	1	0.0303037	0.171033	1	0.019799	-0.49673	1
ENSG00000183323	CCDC125	0.0174465	0.191213	1	0.0218187	0.718521	0.722771	0.0109994	-0.463177	1
ENSG00000169193	CCDC126	0.00268408	-0.138095	1	0.00363644	0.277948	1	0.00439977	0.816931	1
ENSG00000164366	CCDC127	0.0134204	0.736374	0.842645	0.00969718	0.032836	1	0.00879954	0.0393231	1
ENSG00000244607	CCDC13	0	-0.500665	1	0	-0.722052	0.996252	0.00439977	3.62429	0.753614
ENSG00000104957	CCDC130	0.0228146	0.16676	1	0.0206065	-0.0546269	1	0.0153992	-0.420108	1
ENSG00000128596	CCDC136	0.00134204	1.0843	1	0.00121215	0.862911	1	0	0.454361	1
ENSG00000185298	CCDC137	0.00402611	-1.00317	0.717641	0.0121215	1.00041	0.710935	0.0109994	0.717395	1
ENSG00000163006	CCDC138	0.00134204	0.499335	1	0.00121215	0.277948	1	0.00219988	1.45436	1
ENSG00000175455	CCDC14	0.0134204	1.2218	0.588433	0.00484859	-0.815161	0.84237	0.00659965	-0.0481397	1
ENSG00000163492	CCDC141	0	0.0842976	1	0	-0.137089	1	0.00219988	3.03932	0.971505
ENSG00000135637	CCDC142	0.00671019	-0.138095	1	0.00848503	0.277948	1	0.00659965	0.0393231	1
ENSG00000135205	CCDC146	0	0.0842976	1	0	-0.137089	1	0.00219988	3.03932	0.971505
ENSG00000153237	CCDC148	0	0.0842976	1	0.00121215	1.86291	0.870957	0	1.03932	1
ENSG00000181982	CCDC149	0.0120783	0.406226	1	0.00484859	-1.20748	0.515254	0.0131993	0.598751	1
ENSG00000149548	CCDC15	0	-0.500665	1	0	-0.722052	1	0.00219988	2.03932	1
ENSG00000144395	CCDC150	0	0.0842976	1	0	-0.137089	1	0.00219988	3.03932	0.971505
ENSG00000198003	CCDC151	0	0.0842976	1	0.00121215	1.86291	0.870957	0	1.03932	1
ENSG00000248712	CCDC153	0	0.0842976	1	0	-0.137089	1	0.00219988	3.03932	0.971505
ENSG00000197599	CCDC154	0.00268408	-0.500665	1	0.00606074	0.862911	0.870957	0.00439977	0.454361	1
ENSG00000161609	CCDC155	0	0.0842976	1	0	-0.137089	1	0	1.03932	1
ENSG00000187860	CCDC157	0.00268408	1.66926	0.818393	0.00121215	0.277948	1	0	0.0393231	1
ENSG00000163749	CCDC158	0.00671019	2.0843	0.371933	0.00121215	-0.944444	0.950077	0.00219988	0.231968	1
ENSG00000183401	CCDC159	0.00805223	-0.430276	1	0.00606074	-0.944444	0.710935	0.0241987	1.7174	0.416851
ENSG00000255181	CCDC166	0	0.0842976	1	0	-0.137089	1	0.00219988	3.03932	0.971505
ENSG00000198937	CCDC167	0.00402611	-1.08563	0.720907	0.0157579	1.67027	0.164611	0.00659965	-0.130602	1
ENSG00000159588	CCDC17	0.00402611	1.0843	0.961512	0.00121215	-0.722052	1	0.00439977	1.30236	1
ENSG00000120262	CCDC170	0	-0.915702	1	0.0024243	1.44787	0.870957	0	0.0393231	1
ENSG00000164989	CCDC171	0.00402611	1.49934	0.866659	0.0024243	0.447873	1	0	-0.545639	1
ENSG00000154781	CCDC174	0.00939426	0.499335	1	0.00363644	-1.13709	0.698255	0.00879954	0.454361	1
ENSG00000166960	CCDC178	0.00134204	2.0843	0.842645	0	-0.137089	1	0	1.03932	1
ENSG00000122483	CCDC18	0	-0.500665	1	0.0024243	2.44787	0.621789	0	0.454361	1
ENSG00000197816	CCDC180	0.00268408	0.0842976	1	0.00121215	-0.944444	0.950077	0.00659965	1.7174	0.971505
ENSG00000117477	CCDC181	0.00134204	2.0843	0.842645	0	-0.137089	1	0	1.03932	1
ENSG00000213213	CCDC183	0.00134204	2.0843	0.842645	0	-0.137089	1	0	1.03932	1
ENSG00000177875	CCDC184	0	-1.72306	0.842645	0.00363644	0.862911	0.996252	0.00219988	0.454361	1
ENSG00000165813	CCDC186	0.00402611	0.0842976	1	0.0024243	-0.722052	0.996252	0.00219988	-0.282605	1
ENSG00000260220	CCDC187	0	0.0842976	1	0	-0.137089	1	0	1.03932	1
ENSG00000234409	CCDC188	0	-1.50066	0.75015	0	-1.72205	0.712956	0.00879954	3.36125	0.416851
ENSG00000196118	CCDC189	0.00134204	-1.37513	0.785672	0.00727289	1.0853	0.80241	0.00439977	0.302358	1
ENSG00000185860	CCDC190	0.00671019	1.34733	0.842645	0.0024243	-0.552127	1	0	-1.2826	1
ENSG00000163617	CCDC191	0	-2.08563	0.483834	0.00727289	2.0853	0.292608	0.00219988	0.0393231	1
ENSG00000269720	CCDC194	0.00134204	-0.723057	0.973464	0.00606074	1.86291	0.597082	0.00219988	0.231968	1
ENSG00000283247	CCDC201	0	0.0842976	1	0.00121215	1.86291	0.870957	0	1.03932	1
ENSG00000101997	CCDC22	0.00805223	-0.278272	1	0.0157579	1.21083	0.435683	0.00439977	-0.835146	1
ENSG00000159214	CCDC24	0.00939426	0.914373	0.842645	0.00363644	-0.837529	0.870957	0.00879954	0.776289	1
ENSG00000024862	CCDC28A	0.00671019	-0.500665	1	0.0121215	0.621903	0.916963	0.0109994	0.454361	1
ENSG00000160050	CCDC28B	0.00268408	-0.915702	0.842645	0.00363644	-0.596521	1	0.0175991	2.62429	0.192378
ENSG00000151468	CCDC3	0.193253	2.07438	1.64497e-09	0.0290915	-2.08569	1.10462e-06	0.057197	-0.783218	0.840974
ENSG00000186409	CCDC30	0.00134204	-0.915702	1	0.0024243	-0.359481	1	0.00439977	0.816931	1
ENSG00000128891	CCDC32	0.00939426	0.499335	1	0.00727289	-0.0301738	1	0.00879954	0.454361	1
ENSG00000140481	CCDC33	0.00134204	1.0843	1	0	-0.722052	0.996252	0.00219988	2.03932	1
ENSG00000173421	CCDC36	0.00134204	-1.08563	0.842645	0.0024243	-0.552127	0.996252	0.0131993	2.84668	0.311162
ENSG00000165972	CCDC38	0	-1.23763	0.842645	0.00484859	3.18484	0.202902	0	-0.282605	1
ENSG00000141519	CCDC40	0.00268408	-0.138095	1	0.00484859	0.862911	0.974836	0.00439977	0.816931	1
ENSG00000161973	CCDC42	0.00134204	1.0843	1	0.00121215	0.862911	1	0	0.454361	1
ENSG00000180329	CCDC43	0.00805223	0.191213	1	0.00484859	-0.722052	0.880365	0.00439977	-0.463177	1
ENSG00000108588	CCDC47	0.0456293	0.48566	0.814204	0.0303037	-0.390846	0.87294	0.0395979	0.178726	1
ENSG00000152492	CCDC50	0.0254987	-0.348662	0.974034	0.032728	0.146704	1	0.037398	0.401893	1
ENSG00000164051	CCDC51	0.00134204	-0.23763	1	0.00363644	1.27795	0.895195	0	-0.545639	1
ENSG00000176155	CCDC57	0.0120783	0.0139083	1	0.0109093	-0.207478	1	0.0131993	0.261716	1
ENSG00000160124	CCDC58	0.00134204	-1.23763	0.810817	0.00484859	0.377484	1	0.00659965	1.03932	1
ENSG00000133773	CCDC59	0.00939426	-0.30802	1	0.00848503	-0.529406	0.959859	0.0241987	1.53682	0.641742
ENSG00000108091	CCDC6	0.0617337	0.390959	0.842645	0.0387887	-0.584548	0.621789	0.0549971	0.13985	1
ENSG00000104983	CCDC61	0.00268408	-1.13809	0.745591	0.00848503	0.692986	0.950077	0.00659965	0.338883	1
ENSG00000139537	CCDC65	0	0.0842976	1	0	-0.137089	1	0	1.03932	1
ENSG00000180376	CCDC66	0.00268408	-1.13809	0.842645	0.00606074	-0.0115581	1	0.0109994	1.16485	1
ENSG00000166510	CCDC68	0.0134204	1.54373	0.478257	0.00121215	-2.22455	0.257663	0.00659965	0.132433	1
ENSG00000198624	CCDC69	0.0174465	-0.278272	1	0.0218187	0.156642	1	0.019799	0.0393231	1
ENSG00000177352	CCDC71	0.00805223	-0.631909	0.913276	0.00969718	-0.359481	1	0.0241987	1.45436	0.743463
ENSG00000253276	CCDC71L	0.0187885	0.290749	1	0.0133336	-0.410108	0.974836	0.00879954	-0.808674	1
ENSG00000120647	CCDC77	0.00134204	-0.723057	0.973464	0.00484859	1.18484	0.835151	0	-0.960677	1
ENSG00000162004	CCDC78	0	-2.08563	0.483834	0.00727289	2.0853	0.292608	0.00219988	0.0393231	1
ENSG00000169515	CCDC8	0.0241567	2.0103	0.0216268	0.00363644	-1.78095	0.165905	0.00879954	-0.223711	1
ENSG00000091986	CCDC80	0.136888	0.863908	0.0703573	0.0606074	-0.890928	0.0893254	0.094595	0.014939	1
ENSG00000149201	CCDC81	0.00671019	0.861905	0.881216	0.0024243	-0.874055	0.870957	0.00219988	-0.420108	1
ENSG00000149231	CCDC82	0.0201306	0.83637	0.730335	0.00606074	-1.41011	0.293871	0.019799	0.717395	1
ENSG00000186166	CCDC84	0.00805223	-0.430276	1	0.00969718	-0.137089	1	0.0131993	0.52475	1
ENSG00000055813	CCDC85A	0.00536815	0.598871	1	0.0024243	-0.722052	0.996252	0.00879954	1.5539	0.971505
ENSG00000175602	CCDC85B	0.069786	0.526816	0.644068	0.0387887	-0.707405	0.428706	0.0681964	0.409967	1
ENSG00000205476	CCDC85C	0.00268408	-0.138095	1	0.00121215	-1.13709	0.870957	0.00659965	1.45436	0.991087
ENSG00000110104	CCDC86	0.00268408	-0.33074	1	0.0024243	-0.552127	0.996252	0.00659965	1.23197	1
ENSG00000115355	CCDC88A	0.0308669	-1.03118	0.168333	0.0812139	1.04348	0.0467959	0.0461976	-0.229166	1
ENSG00000168071	CCDC88B	0.00939426	-1.04499	0.488288	0.0266673	1.06454	0.330454	0.0219988	0.498755	1
ENSG00000015133	CCDC88C	0.00134204	-0.23763	1	0.0024243	0.447873	1	0.00439977	1.62429	1
ENSG00000179071	CCDC89	0	0.0842976	1	0	-0.137089	1	0.00219988	3.03932	0.971505
ENSG00000105321	CCDC9	0.0107363	0.16676	1	0.00848503	-0.307014	1	0.0109994	0.302358	1
ENSG00000123106	CCDC91	0.0281828	-0.0709806	1	0.0351523	0.41225	0.870957	0.0241987	-0.258357	1
ENSG00000119242	CCDC92	0.0201306	-0.16363	1	0.00727289	-1.88432	0.0328358	0.0439977	1.38725	0.422282
ENSG00000125633	CCDC93	0.0120783	-0.0532059	1	0.0157579	0.500341	0.919217	0.00659965	-0.768032	1
ENSG00000142039	CCDC97	0.0201306	0.83637	0.717641	0.00727289	-1.13709	0.44113	0.0131993	0.0393231	1
ENSG00000188549	CCDC9B	0.0201306	-0.375134	0.995201	0.0145458	-0.991238	0.387071	0.037398	0.816931	0.971505
ENSG00000197651	CCER1	0.00268408	1.66926	0.822762	0	-1.13709	0.99669	0.00219988	1.45436	1
ENSG00000204536	CCHCR1	0.0107363	1.66926	0.367568	0.00606074	0.277948	1	0	-1.76803	0.946358
ENSG00000185972	CCIN	0	0.0842976	1	0	-0.137089	1	0	1.03932	1
ENSG00000110148	CCKBR	0	0.0842976	1	0	-0.137089	1	0.00219988	3.03932	0.971505
ENSG00000181374	CCL13	0.00134204	-1.37513	0.842645	0.00848503	1.54098	0.601017	0.00219988	-0.420108	1
ENSG00000276409	CCL14	0.00402611	-0.616142	0.961226	0.00606074	-0.0115581	1	0.0153992	1.8694	0.650631
ENSG00000275718	CCL15	0	-0.500665	1	0	-0.722052	1	0.00219988	2.03932	1
ENSG00000275385	CCL18	0.0389191	-2.38819	1.11178e-08	0.315158	2.21839	1.51923e-12	0.0791958	-1.09995	0.376178
ENSG00000172724	CCL19	0.00134204	0.0842976	1	0	-1.45902	0.885734	0	-0.282605	1
ENSG00000108691	CCL2	0.034893	-1.43694	0.00726252	0.0872746	0.284551	0.870957	0.0879954	0.257324	1
ENSG00000137077	CCL21	0.00268408	1.66926	0.842645	0	-1.13709	1	0	0.0393231	1
ENSG00000102962	CCL22	0.0134204	0.543729	0.952049	0.00727289	-0.651662	0.870957	0.0109994	0.231968	1
ENSG00000274736	CCL23	0	-0.500665	1	0.0024243	2.44787	0.621789	0	0.454361	1
ENSG00000106178	CCL24	0	-1.23763	1	0.0024243	0.862911	1	0	-0.282605	1
ENSG00000006606	CCL26	0.00134204	0.0842976	1	0.00363644	1.86291	0.628259	0	-0.282605	1
ENSG00000151882	CCL28	0.00268408	0.66926	1	0.00363644	1.27795	0.870957	0	-0.545639	1
ENSG00000276085	CCL3L1	0	-1.9157	0.65368	0.00484859	1.18484	0.864741	0.00439977	1.03932	1
ENSG00000275302	CCL4	0.00402611	-2.2011	0.032886	0.0339401	1.91354	0.0051625	0.0109994	-0.585168	1
ENSG00000276070	CCL4L2	0	-1.23763	1	0.0024243	0.862911	1	0.00219988	1.03932	1
ENSG00000271503	CCL5	0.0429452	-0.599229	0.597753	0.0678803	0.338249	0.870957	0.0703963	0.355797	1
ENSG00000108688	CCL7	0	-1.50066	0.976304	0.00363644	1.27795	0.864741	0	-0.545639	1
ENSG00000108700	CCL8	0.00536815	-0.986092	0.685078	0.0181822	1.54098	0.177585	0.00879954	-0.0310662	1
ENSG00000136280	CCM2	0.0174465	-0.465899	0.937169	0.0278794	0.493677	0.870957	0.0131993	-0.738284	1
ENSG00000101331	CCM2L	0.00402611	0.0842976	1	0.00363644	-0.137089	1	0.00659965	1.03932	1
ENSG00000142871	CCN1	0.265723	1.09157	0.00212699	0.10182	-1.0131	0.0142084	0.149592	-0.209704	1
ENSG00000118523	CCN2	0.822669	0.733524	0.0437331	0.370917	-0.965107	0.00476269	0.582969	-0.0487776	1
ENSG00000136999	CCN3	0.34222	1.64967	8.56915e-08	0.0557588	-2.15993	2.24569e-09	0.149592	-0.344005	1
ENSG00000104415	CCN4	0.00671019	-0.0311796	1	0.0133336	1.64052	0.265696	0	-2.1306	0.888727
ENSG00000064205	CCN5	0.123467	1.39464	0.000674868	0.0315158	-1.52175	0.00157527	0.057197	-0.345341	1
ENSG00000145386	CCNA2	0	-0.500665	1	0.00121215	0.862911	1	0.00219988	2.03932	1
ENSG00000100814	CCNB1IP1	0.0201306	1.0843	0.483834	0.0133336	0.125945	1	0.00439977	-1.2337	0.971505
ENSG00000157456	CCNB2	0	-0.915702	1	0.00363644	2.86291	0.37224	0	0.0393231	1
ENSG00000147082	CCNB3	0	0.0842976	1	0	-0.137089	1	0.00219988	3.03932	0.971505
ENSG00000112237	CCNC	0.0228146	0.446868	0.914001	0.0169701	-0.184395	1	0.0153992	-0.208604	1
ENSG00000110092	CCND1	0.0147624	-0.757005	0.706341	0.0266673	0.386473	0.964765	0.0241987	0.198021	1
ENSG00000118971	CCND2	0.0751541	0.707734	0.376565	0.0375766	-0.766446	0.35109	0.0593969	0.160178	1
ENSG00000112576	CCND3	0.0228146	-0.578667	0.79384	0.0278794	-0.224552	1	0.0417978	0.579892	1
ENSG00000166946	CCNDBP1	0.0469713	0.794791	0.419706	0.0254551	-0.535638	0.749105	0.0241987	-0.463177	1
ENSG00000105173	CCNE1	0	-0.500665	1	0.0024243	2.44787	0.621789	0	0.454361	1
ENSG00000162063	CCNF	0.00134204	2.0843	0.842645	0	-0.137089	1	0	1.03932	1
ENSG00000113328	CCNG1	0.0308669	1.42133	0.100771	0.00848503	-1.26637	0.267463	0.0109994	-0.585168	1
ENSG00000138764	CCNG2	0.0120783	-0.23763	1	0.0193944	0.780449	0.717558	0.0109994	-0.233695	1
ENSG00000134480	CCNH	0.0161045	0.140881	1	0.0145458	-0.0805055	1	0.0175991	0.351267	1
ENSG00000118816	CCNI	0.518027	1.03663	0.00136395	0.21455	-0.911654	0.0143791	0.292585	-0.245527	1
ENSG00000107443	CCNJ	0	-1.23763	1	0.0024243	0.862911	0.950077	0.00219988	1.03932	1
ENSG00000135083	CCNJL	0	-0.500665	1	0.0024243	2.44787	0.621789	0	0.454361	1
ENSG00000090061	CCNK	0.0107363	-0.603758	0.848657	0.0193944	0.558056	0.870957	0.019799	0.553896	1
ENSG00000163660	CCNL1	0.0268408	-0.454122	0.842645	0.041213	0.437605	0.864741	0.0241987	-0.504997	1
ENSG00000221978	CCNL2	0.13152	-0.193236	1	0.117578	-0.435269	0.628259	0.230988	0.903057	0.272276
ENSG00000152669	CCNO	0.00134204	0.0842976	1	0.0024243	0.862911	1	0	-0.282605	1
ENSG00000262919	CCNQ	0.00134204	0.499335	1	0	-1.13709	0.996252	0.00219988	1.45436	1
ENSG00000129315	CCNT1	0.00671019	0.209829	1	0.00484859	-0.400123	1	0.0109994	1.16485	0.991087
ENSG00000082258	CCNT2	0.0134204	0.221801	1	0.0121215	0.000414505	1	0.0153992	0.515761	1
ENSG00000108100	CCNY	0.0469713	0.188133	1	0.0363644	-0.352818	0.87722	0.0505973	0.320505	1
ENSG00000163249	CCNYL1	0.0214726	-0.55616	0.814551	0.0278794	-0.0756885	1	0.037398	0.508808	1
ENSG00000103540	CCP110	0.00402611	0.0842976	1	0.00121215	-1.45902	0.802678	0.00879954	1.5539	0.971505
ENSG00000260916	CCPG1	0.0442872	0.0842976	1	0.0460616	0.171033	1	0.0417978	0.00369923	1
ENSG00000163823	CCR1	0.0120783	-0.723057	0.747992	0.0278794	1.05556	0.293871	0.0153992	-0.17013	1
ENSG00000184451	CCR10	0.00268408	0.347332	1	0.00363644	0.862911	0.950077	0.00219988	0.454361	1
ENSG00000121807	CCR2	0.00402611	1.49934	0.866659	0.0024243	0.447873	1	0	-0.545639	1
ENSG00000183813	CCR4	0	0.0842976	1	0.00121215	1.86291	0.870957	0	1.03932	1
ENSG00000160791	CCR5	0.00134204	0.0842976	1	0.0024243	0.862911	1	0.00219988	1.03932	1
ENSG00000126353	CCR7	0	-1.50066	0.75015	0.00121215	-0.459017	1	0.00879954	3.36125	0.416851
ENSG00000121797	CCRL2	0.00402611	-1.37513	0.47765	0.0169701	1.31037	0.363599	0.00659965	-0.420108	1
ENSG00000173992	CCS	0.0161045	0.0842976	1	0.0157579	0.0264097	1	0.00879954	-0.726212	1
ENSG00000154429	CCSAP	0.00671019	-0.138095	1	0.00969718	0.573404	0.981692	0.00879954	0.454361	1
ENSG00000184305	CCSER1	0	-1.72306	0.842645	0.0024243	0.125945	1	0.00659965	2.03932	0.971505
ENSG00000107771	CCSER2	0.0456293	0.406226	0.842645	0.041213	0.184839	1	0.0329983	-0.189496	1
ENSG00000166226	CCT2	0.0241567	0.202942	1	0.0145458	-0.794201	0.628259	0.0263986	0.382211	1
ENSG00000163468	CCT3	0.0550235	0.618634	0.578297	0.0351523	-0.359481	0.870957	0.0395979	-0.0525993	1
ENSG00000115484	CCT4	0.0174465	0.247796	1	0.0157579	0.0264097	1	0.0153992	0.0851268	1
ENSG00000150753	CCT5	0.0281828	-0.0108596	1	0.0278794	-0.0439796	1	0.0351982	0.426346	1
ENSG00000132141	CCT6B	0	-0.915702	1	0.0024243	1.44787	0.864741	0.00219988	1.45436	1
ENSG00000135624	CCT7	0.0214726	0.586798	0.842645	0.0181822	0.219055	1	0.0131993	-0.240785	1
ENSG00000156261	CCT8	0.0644178	0.866117	0.226921	0.0315158	-0.685982	0.51594	0.0329983	-0.45253	1
ENSG00000122674	CCZ1	0.00402611	0.276943	1	0.00121215	-1.30701	0.723909	0.00879954	1.77629	0.923356
ENSG00000156535	CD109	0.0201306	-1.04499	0.267013	0.0509102	0.862911	0.277802	0.0263986	-0.450062	1
ENSG00000170458	CD14	0.119441	-1.30343	0.000671114	0.389099	1.29296	2.22935e-05	0.158392	-0.70159	0.770671
ENSG00000177697	CD151	0.437504	0.998653	0.00260376	0.157579	-1.18847	0.00061117	0.321183	0.197336	1
ENSG00000177575	CD163	0.034893	-0.500665	0.785234	0.0666681	0.969826	0.105877	0.0351982	-0.381009	1
ENSG00000177675	CD163L1	0.00939426	0.624866	1	0.0024243	-1.55213	0.498378	0.00659965	0.132433	1
ENSG00000135535	CD164	0.0295248	-0.677543	0.624236	0.0521224	0.489453	0.754706	0.0417978	0.0214012	1
ENSG00000174950	CD164L2	0	0.0842976	1	0.00121215	1.86291	0.870957	0	1.03932	1
ENSG00000134061	CD180	0.00134204	-2.61614	0.052827	0.0218187	1.94091	0.0317034	0.00879954	-0.162311	1
ENSG00000177455	CD19	0	0.0842976	1	0.00121215	1.86291	0.870957	0	1.03932	1
ENSG00000158481	CD1C	0	0.0842976	1	0	-0.137089	1	0.00219988	3.03932	0.971505
ENSG00000158473	CD1D	0.00268408	1.0843	1	0.00121215	-0.137089	1	0.00219988	1.03932	1
ENSG00000158488	CD1E	0.0120783	0.598871	0.920199	0.00727289	-0.417197	0.996252	0.00879954	0.113324	1
ENSG00000116824	CD2	0	-1.23763	0.842645	0.00484859	3.18484	0.202902	0	-0.282605	1
ENSG00000091972	CD200	0.0509974	0.66926	0.567527	0.032728	-0.307014	0.972981	0.0219988	-0.823173	0.971505
ENSG00000163606	CD200R1	0	-0.500665	1	0.00121215	0.862911	1	0.00219988	2.03932	1
ENSG00000116031	CD207	0.00134204	0.499335	1	0.00121215	0.277948	1	0.00219988	1.45436	1
ENSG00000090659	CD209	0.00134204	-1.08563	0.842645	0.00606074	1.12595	0.870957	0	-1.2826	1
ENSG00000012124	CD22	0.00134204	-1.37513	0.842645	0.00606074	0.640519	1	0.00219988	-0.420108	1
ENSG00000150637	CD226	0.00134204	-1.61614	0.56712	0.00848503	1.05556	0.849763	0.00659965	0.579892	1
ENSG00000272398	CD24	0.00268408	1.0843	1	0	-1.45902	0.870957	0.00439977	2.03932	0.971505
ENSG00000122223	CD244	0	-0.500665	1	0.00121215	0.862911	1	0	0.454361	1
ENSG00000198821	CD247	0	-0.915702	1	0.0024243	1.44787	0.870957	0	0.0393231	1
ENSG00000174807	CD248	0.00134204	-0.723057	0.976304	0.0024243	-0.137089	1	0.00659965	1.7174	0.971505
ENSG00000139193	CD27	0.00134204	-0.915702	0.976304	0.00363644	0.277948	1	0.00879954	2.03932	0.824401
ENSG00000120217	CD274	0.00402611	2.0843	0.588433	0.00121215	-0.137089	1	0	-0.282605	1
ENSG00000103855	CD276	0.0228146	-0.103329	1	0.0278794	0.31859	0.995735	0.0109994	-1.10363	0.946358
ENSG00000178562	CD28	0.00939426	-1.50066	0.113521	0.0460616	2.06085	0.000440218	0.0131993	-0.768032	1
ENSG00000198087	CD2AP	0.00402611	-1.16363	0.626414	0.0157579	1.50034	0.27452	0.00659965	-0.208604	1
ENSG00000169217	CD2BP2	0.0295248	0.398406	0.919337	0.024243	-0.0301738	1	0.0285985	0.323116	1
ENSG00000167851	CD300A	0.00805223	-0.863235	0.717485	0.0157579	0.348338	1	0.0153992	0.338883	1
ENSG00000167850	CD300C	0.00805223	-0.356275	1	0.0121215	0.415452	1	0.00879954	-0.0310662	1
ENSG00000186407	CD300E	0.00134204	0.0842976	1	0.0024243	0.862911	1	0	-0.282605	1
ENSG00000178789	CD300LB	0	-0.915702	1	0	-1.13709	1	0.00219988	1.45436	1
ENSG00000241399	CD302	0.0523395	0.624866	0.597239	0.0375766	-0.114369	1	0.0263986	-0.617789	1
ENSG00000167775	CD320	0.0147624	0.76237	0.818393	0.00363644	-1.66065	0.227348	0.0219988	1.49875	0.733644
ENSG00000105383	CD33	0.00268408	-1.79017	0.321187	0.0157579	1.21083	0.521765	0.0109994	0.376358	1
ENSG00000174059	CD34	0.0201306	-0.530412	0.842645	0.0121215	-1.43254	0.0813765	0.0659965	1.90606	0.0104339
ENSG00000135218	CD36	0.00671019	-1.33074	0.463567	0.024243	1.16777	0.386616	0.00659965	-1.04814	1
ENSG00000104894	CD37	0.0442872	-1.58313	0.000630476	0.181822	1.47196	3.70869e-05	0.0593969	-0.947738	0.674193
ENSG00000167286	CD3D	0.00671019	-0.578667	0.926733	0.0145458	0.978388	0.657897	0.0109994	0.376358	1
ENSG00000198851	CD3E	0.0107363	-0.0677054	1	0.0145458	0.563351	0.870957	0.00879954	-0.223711	1
ENSG00000117877	CD3EAP	0.00268408	0.347332	1	0.00121215	-0.722052	1	0.00439977	1.30236	1
ENSG00000160654	CD3G	0.00671019	1.0843	0.842645	0.00484859	0.377484	1	0.00219988	-0.282605	1
ENSG00000010610	CD4	0.0254987	-1.58246	0.00409538	0.11879	1.90731	8.19463e-07	0.0329983	-0.9941	0.743463
ENSG00000101017	CD40	0.0201306	-0.643623	0.733336	0.0448495	1.15664	0.0893853	0.0131993	-1.10752	0.851103
ENSG00000102245	CD40LG	0	-1.23763	0.842645	0.00363644	1.86291	0.628259	0.00219988	1.03932	1
ENSG00000026508	CD44	0.202648	-0.494323	0.506729	0.340614	0.662612	0.111398	0.180391	-0.616305	0.898045
ENSG00000117335	CD46	0.0295248	-0.322878	1	0.0400009	0.306518	0.950181	0.0263986	-0.409984	1
ENSG00000196776	CD47	0.0295248	-0.22503	1	0.0339401	0.0484666	1	0.0417978	0.454361	1
ENSG00000117091	CD48	0	-0.500665	1	0.0024243	2.44787	0.621789	0	0.454361	1
ENSG00000110448	CD5	0.00134204	-0.23763	1	0.0024243	0.447873	1	0.00439977	1.62429	1
ENSG00000169442	CD52	0.0254987	-1.2662	0.0703573	0.0690924	0.720892	0.37224	0.0615968	0.358145	1
ENSG00000143119	CD53	0.0375771	-1.41527	0.00513386	0.132124	1.26923	0.00110132	0.0681964	-0.291594	1
ENSG00000196352	CD55	0.0322089	0.0277141	1	0.0339401	0.135929	1	0.0219988	-0.545639	1
ENSG00000116815	CD58	0.0254987	-0.476417	0.842645	0.0375766	0.308322	0.981692	0.0439977	0.57366	1
ENSG00000013725	CD6	0	-1.9157	0.603507	0.00727289	2.67027	0.149379	0.00219988	0.231968	1
ENSG00000135404	CD63	0.569024	-0.241021	0.883087	0.783047	0.481144	0.326081	0.501574	-0.421826	0.971505
ENSG00000129226	CD68	0.106021	-1.50965	4.56702e-05	0.419403	1.54682	1.26634e-07	0.136393	-0.949181	0.416851
ENSG00000110848	CD69	0.00536815	1.82126	0.567527	0.0024243	0.125945	1	0	-0.768032	1
ENSG00000173762	CD7	0.00134204	-0.500665	1	0.00484859	1.59988	0.754508	0	-0.768032	1
ENSG00000125726	CD70	0.00134204	0.499335	1	0.00121215	0.277948	1	0	0.0393231	1
ENSG00000137101	CD72	0.00536815	-1.98609	0.0354064	0.0424252	2.5734	2.50216e-05	0.0131993	-0.47525	1
ENSG00000019582	CD74	1.38096	-1.27278	4.56702e-05	4.46192	1.35108	1.91697e-07	1.8919	-0.621789	0.753614
ENSG00000105369	CD79A	0.00134204	0.499335	1	0	-1.13709	0.996252	0.00439977	2.62429	0.946358
ENSG00000007312	CD79B	0	-0.915702	1	0.00121215	0.277948	1	0.00439977	2.62429	0.946358
ENSG00000121594	CD80	0.00268408	-2.13809	0.088877	0.0218187	1.52588	0.137234	0.00659965	-0.715564	1
ENSG00000110651	CD81	0.413348	-0.154014	1	0.536981	0.443008	0.420414	0.38718	-0.242941	1
ENSG00000085117	CD82	0.0174465	-0.356275	1	0.0218187	0.0664444	1	0.0219988	0.141203	1
ENSG00000066294	CD84	0.00536815	-1.7637	0.119426	0.032728	1.96983	0.00485279	0.0131993	-0.240785	1
ENSG00000114013	CD86	0.0174465	-1.37513	0.0718737	0.0703046	1.74555	0.000418567	0.0219988	-0.823173	0.971505
[truncated: 12,052 more rows]

## Sheet: Sample2
Ensemble Gene ID	Gene Symbol	Cluster 1 Average Expression	Cluster 1 vs others Log2 Fold Change	Cluster 1 vs others P-Value	Cluster 2 Average Expression	Cluster 2 vs others Log2 Fold Change	Cluster 2 vs others P-Value	Cluster 3 Average Expression	Cluster 3 vs others Log2 Fold Change	Cluster 3 others P-Value
ENSG00000121410	A1BG	0	1.52463	1	0	-0.254239	1	0	3.91297	1
ENSG00000148584	A1CF	0	0.939667	1	0.00136093	0.745761	1	0	3.32801	1
ENSG00000175899	A2M	0.836171	0.90462	0.0138507	0.405557	-0.471107	0.209184	0.321145	-0.621007	1
ENSG00000184389	A3GALT2	0	1.52463	1	0	-0.254239	1	0.0160572	5.91297	1
ENSG00000128274	A4GALT	0.0688206	1.24452	0.260759	0.0176921	-1.30487	0.0528704	0.0321145	0.38941	1
ENSG00000118017	A4GNT	0	1.52463	1	0	-0.254239	1	0	3.91297	1
ENSG00000094914	AAAS	0.0344103	-0.165686	1	0.038106	-0.124179	1	0.0481717	0.62757	1
ENSG00000081760	AACS	0.0172052	1.2027	0.979247	0.00680464	-0.576167	0.972496	0.0160572	1.66504	1
ENSG00000197953	AADACL2	0	1.52463	1	0	-0.254239	1	0	3.91297	1
ENSG00000188984	AADACL3	0.00688206	3.10959	0.674603	0	-1.25424	0.857784	0	2.91297	1
ENSG00000109576	AADAT	0.00688206	0.524629	1	0.00680464	0.160798	1	0.0481717	3.45354	1
ENSG00000103591	AAGAB	0.0137641	0.261595	1	0.0163311	0.4462	0.936788	0.0160572	1.15808	1
ENSG00000115977	AAK1	0.0240872	0.354704	1	0.0313014	1.0088	0.33771	0	-0.513293	1
ENSG00000087884	AAMDC	0.0447334	1.08406	0.674603	0.019053	-0.556802	0.804338	0.0160572	0.269116	1
ENSG00000127837	AAMP	0.0481744	0.43152	1	0.0299404	-0.538032	0.708042	0.0481717	0.684153	1
ENSG00000129673	AANAT	0	1.52463	1	0.00136093	1.74576	0.857784	0	3.91297	1
ENSG00000131043	AAR2	0.0172052	0.58603	1	0.0108874	-0.406242	0.975891	0	0.105617	1
ENSG00000205002	AARD	0	1.52463	1	0.00136093	1.74576	0.857784	0	3.91297	1
ENSG00000090861	AARS	0.0137641	-0.323368	1	0.0163311	-0.361154	0.997834	0.0321145	1.25001	1
ENSG00000124608	AARS2	0	-1.17581	0.99563	0.00408279	-0.576167	0.973488	0	1.21253	1
ENSG00000266967	AARSD1	0.0206462	0.688128	1	0.0136093	-0.187125	1	0	-0.0412244	1
ENSG00000157426	AASDH	0	1.52463	1	0	-0.254239	1	0	3.91297	1
ENSG00000149313	AASDHPPT	0.00344103	-1.28273	0.853833	0.0163311	0.358738	0.994345	0.0481717	2.21253	1
ENSG00000008311	AASS	0.00344103	0.202701	1	0.00136093	-1.57617	0.664529	0.0321145	3.32801	1
ENSG00000275700	AATF	0.00688206	-1.17581	0.868534	0.0231358	0.330723	0.973488	0.0481717	1.66504	1
ENSG00000181409	AATK	0	-1.06033	1	0.0108874	1.91569	0.296595	0	1.32801	1
ENSG00000183044	ABAT	0.0172052	1.40915	0.824277	0.00816557	-0.0318469	1	0.0160572	1.82551	1
ENSG00000165029	ABCA1	0.0137641	-0.853882	0.979247	0.0408279	0.999517	0.236315	0.0321145	0.743047	1
ENSG00000154263	ABCA10	0	1.52463	1	0.00136093	1.74576	0.857784	0	3.91297	1
ENSG00000179869	ABCA13	0	1.52463	1	0.00136093	1.74576	0.857784	0	3.91297	1
ENSG00000107331	ABCA2	0.0344103	0.00678108	1	0.0244967	-0.787671	0.664529	0.0802862	1.41047	1
ENSG00000167972	ABCA3	0.0103231	0.617739	1	0.00680464	-0.369717	1	0	0.743047	1
ENSG00000198691	ABCA4	0	-0.0603331	1	0.00408279	1.1608	0.950257	0.0160572	3.59104	1
ENSG00000154265	ABCA5	0.0103231	0.354704	1	0.00408279	-1.42416	0.398267	0.0160572	1.59104	1
ENSG00000154262	ABCA6	0	0.202701	1	0.00136093	-0.254239	1	0	2.59104	1
ENSG00000064687	ABCA7	0.0653796	-0.17581	1	0.0326623	-1.57617	0.000193742	0.0160572	-1.29648	1
ENSG00000141338	ABCA8	0.0103231	0.939667	1	0.00680464	0.00879512	1	0.0321145	2.79749	1
ENSG00000154258	ABCA9	0.0103231	1.2027	1	0.00816557	0.745761	0.876222	0	1.21253	1
ENSG00000085563	ABCB1	0.0137641	0.524629	1	0.0095265	-0.341702	1	0	0.328009	1
ENSG00000004846	ABCB5	0	1.52463	1	0.00136093	1.74576	0.857784	0	3.91297	1
ENSG00000115657	ABCB6	0.0103231	0.0651978	1	0.0108874	-0.171777	1	0.0160572	1.32801	1
ENSG00000131269	ABCB7	0.0103231	-0.604654	1	0.0217749	0.373792	0.973488	0.0481717	1.78369	1
ENSG00000197150	ABCB8	0.0516155	1.23923	0.40581	0.0204139	-0.539642	0.829689	0.0321145	0.797495	1
ENSG00000150967	ABCB9	0	-0.0603331	1	0.00272186	0.330723	1	0	2.32801	1
ENSG00000103222	ABCC1	0.0378513	0.465736	1	0.0367451	0.465653	0.857784	0.0160572	0.00608128	1
ENSG00000124574	ABCC10	0.0309693	0.846557	0.9556	0.0136093	-0.749004	0.702633	0	-0.44458	1
ENSG00000121270	ABCC11	0	1.52463	1	0.00136093	1.74576	0.857784	0	3.91297	1
ENSG00000023839	ABCC2	0	-0.0603331	1	0.00136093	-0.576167	1	0.0160572	3.59104	1
ENSG00000108846	ABCC3	0.0963489	0.843452	0.554025	0.0666855	0.219692	0.972496	0.0963434	0.874837	1
ENSG00000125257	ABCC4	0.0103231	-0.119227	1	0.0176921	0.646225	0.857784	0.0160572	1.15808	1
ENSG00000114770	ABCC5	0.106672	0.405688	1	0.0898213	0.11141	1	0.0802862	0.131612	1
ENSG00000091262	ABCC6	0	0.524629	1	0.00136093	0.160798	1	0	2.91297	1
ENSG00000006071	ABCC8	0	1.52463	1	0	-0.254239	1	0	3.91297	1
ENSG00000069431	ABCC9	0	-0.475371	1	0.00408279	0.423833	1	0	1.91297	1
ENSG00000101986	ABCD1	0.00688206	-0.534264	1	0.0258576	2.06769	0.0172142	0.0160572	1.21253	1
ENSG00000173208	ABCD2	0	-0.645296	1	0.00272186	-0.476632	1	0	1.74305	1
ENSG00000117528	ABCD3	0.0344103	0.939667	0.853833	0.0176921	-0.353775	0.9432	0.0160572	0.520654	1
ENSG00000119688	ABCD4	0.0172052	-0.17581	1	0.0217749	0.0258686	1	0	-0.54646	1
ENSG00000164163	ABCE1	0.0275283	0.0798445	1	0.0313014	0.24326	1	0.0321145	0.716575	1
ENSG00000204574	ABCF1	0.0516155	1.23923	0.398784	0.0258576	-0.0615942	1	0.0160572	0.185051	1
ENSG00000033050	ABCF2	0.00344103	-0.723298	1	0.0122484	0.608257	0.927273	0.0160572	1.66504	1
ENSG00000161204	ABCF3	0.0481744	0.59863	0.997895	0.0163311	-1.43644	0.02803	0.0160572	-0.216311	1
ENSG00000160179	ABCG1	0.0240872	0.570433	1	0.0163311	-0.254239	1	0	-0.334956	1
ENSG00000118777	ABCG2	0	0.202701	1	0.00136093	-0.254239	1	0	2.59104	1
ENSG00000172350	ABCG4	0.00344103	3.52463	0.853833	0	-0.254239	1	0	3.91297	1
ENSG00000138075	ABCG5	0	1.52463	1	0.00136093	1.74576	0.857784	0	3.91297	1
ENSG00000143994	ABHD1	0	1.52463	1	0.00136093	1.74576	0.857784	0	3.91297	1
ENSG00000144827	ABHD10	0	0.524629	1	0.00136093	0.160798	1	0	2.91297	1
ENSG00000106077	ABHD11	0.00344103	-0.934802	0.99563	0.0176921	1.23119	0.428511	0	0.38941	1
ENSG00000100997	ABHD12	0.0516155	-0.742157	0.790492	0.137454	1.33072	0.000104398	0.0802862	0.140382	1
ENSG00000131969	ABHD12B	0	0.524629	1	0.00136093	0.160798	1	0.0160572	4.32801	1
ENSG00000248487	ABHD14A	0.0378513	1.58603	0.281994	0.0176921	0.160798	1	0	-0.174491	1
ENSG00000114779	ABHD14B	0.0172052	-0.697763	1	0.038106	0.559348	0.84038	0.0802862	1.69058	1
ENSG00000168792	ABHD15	0.0275283	0.409152	1	0.0272186	0.383191	0.961814	0	-0.641617	1
ENSG00000204427	ABHD16A	0.0447334	0.0465821	1	0.0449106	-0.0247574	1	0.0481717	0.45354	1
ENSG00000129968	ABHD17A	0.0103231	1.71727	0.853833	0.00272186	-0.669277	0.972496	0	1.59104	1
ENSG00000107362	ABHD17B	0	-1.7973	0.835536	0.0108874	0.330723	1	0	0.591044	1
ENSG00000136379	ABHD17C	0	-1.28273	0.99563	0.0095265	0.938406	0.857784	0	1.10562	1
ENSG00000164074	ABHD18	0.00688206	-0.697763	1	0.019053	0.652651	0.857784	0.064229	2.53446	1
ENSG00000140526	ABHD2	0.0757027	0.280007	1	0.0734901	0.260334	0.887025	0.0481717	-0.0870281	1
ENSG00000158201	ABHD3	0.00344103	-1.68482	1	0.019053	0.0676888	1	0.0481717	1.78369	1
ENSG00000100439	ABHD4	0.0240872	1.82419	0.40761	0.00816557	-0.254239	1	0	0.591044	1
ENSG00000011198	ABHD5	0.0103231	0.276702	1	0.0149702	0.871292	0.761719	0.0160572	1.52065	1
ENSG00000163686	ABHD6	0.00688206	-0.0603331	1	0.0122484	0.608257	0.857784	0	0.591044	1
ENSG00000127220	ABHD8	0.0275283	0.524629	1	0.0231358	0.160798	1	0.0321145	1.10562	1
ENSG00000136754	ABI1	0.0688206	0.0967678	1	0.0830166	0.530032	0.524475	0.0321145	-0.535489	1
ENSG00000138443	ABI2	0.0481744	0.846557	0.862842	0.0313014	0.045321	1	0.112401	2.13161	1
ENSG00000108798	ABI3	0.0137641	0.322996	1	0.0149702	0.330723	1	0	0.158084	1
ENSG00000154175	ABI3BP	0.0206462	-0.191578	1	0.0462716	1.70512	0.004461	0.0481717	1.29826	1
ENSG00000097007	ABL1	0.0447334	0.377788	1	0.0503544	0.745761	0.422221	0.0481717	0.743047	1
ENSG00000143322	ABL2	0.00688206	1.78766	0.979247	0	-2.06159	0.567419	0	2.10562	1
ENSG00000099204	ABLIM1	0.0172052	-0.0998615	1	0.0217749	0.132784	1	0	-0.479346	1
ENSG00000163995	ABLIM2	0.00344103	-0.645296	1	0.0136093	1.03527	0.683399	0	0.665044	1
ENSG00000173210	ABLIM3	0.0447334	0.524629	1	0.0462716	0.745761	0.443625	0.0963434	1.74305	1
ENSG00000175164	ABO	0	1.52463	1	0	-0.254239	1	0	3.91297	1
ENSG00000159842	ABR	0.0963489	0.371383	1	0.0830166	0.114995	1	0.064229	-0.0224879	1
ENSG00000174429	ABRA	0	1.52463	1	0	-0.254239	1	0	3.91297	1
ENSG00000146386	ABRACL	0.0172052	-0.562833	1	0.0394669	0.897764	0.62769	0.0321145	0.743047	1
ENSG00000163322	ABRAXAS1	0.0584975	1.93967	0.0244428	0.0122484	-1.06159	0.356938	0	-0.54646	1
ENSG00000165660	ABRAXAS2	0.00688206	-0.797299	1	0.0136093	-0.254239	1	0.0321145	1.59104	1
ENSG00000146109	ABT1	0	-0.934802	1	0.00408279	-0.254239	1	0	1.45354	1
ENSG00000114626	ABTB1	0.0860258	0.832752	0.589644	0.0421888	-0.539642	0.638417	0.0321145	-0.243533	1
ENSG00000166016	ABTB2	0.0275283	2.52463	0.0870152	0.00680464	-0.254239	1	0	0.825509	1
ENSG00000285162	AC004593.3	0	1.52463	1	0.00136093	1.74576	0.857784	0	3.91297	1
ENSG00000277639	AC007906.2	0.00344103	0.939667	1	0.00272186	0.00879512	1	0	2.10562	1
ENSG00000250803	AC010255.3	0	1.52463	1	0.00136093	1.74576	0.857784	0	3.91297	1
ENSG00000230626	AC011005.1	0	1.52463	1	0.00136093	1.74576	0.857784	0	3.91297	1
ENSG00000226690	AC013470.2	0.00344103	3.52463	0.853833	0	-0.254239	1	0	3.91297	1
ENSG00000283536	AC021072.1	0	1.52463	1	0.00136093	1.74576	0.857784	0	3.91297	1
ENSG00000285480	AC021097.2	0.00344103	1.93967	1	0.00136093	0.160798	1	0	2.91297	1
ENSG00000285329	AC025283.2	0	0.202701	1	0.00272186	0.745761	1	0	2.59104	1
ENSG00000284484	AC025287.4	0.00344103	3.52463	0.853833	0	-0.254239	1	0	3.91297	1
ENSG00000284934	AC048338.2	0	0.524629	1	0.00272186	1.33072	0.973488	0	2.91297	1
ENSG00000286190	AC055839.2	0.0137641	0.759095	1	0.00816557	-0.353775	1	0	0.520654	1
ENSG00000284691	AC073111.4	0	-1.17581	0.99563	0.00544371	-0.102236	1	0	1.21253	1
ENSG00000285814	AC084121.9	0.00344103	2.52463	0.99563	0.00136093	0.745761	1	0	3.32801	1
ENSG00000267127	AC090360.1	0.00688206	3.10959	0.674603	0	-1.25424	0.857784	0	2.91297	1
ENSG00000170846	AC093323.1	0	0.524629	1	0.00272186	1.33072	0.973488	0	2.91297	1
ENSG00000285043	AC093512.2	0.00688206	2.52463	0.835536	0.00136093	-0.254239	1	0	2.59104	1
ENSG00000188897	AC099489.1	0	0.524629	1	0.00272186	1.33072	0.973488	0	2.91297	1
ENSG00000285891	AC113348.1	0	1.52463	1	0.00136093	1.74576	0.857784	0	3.91297	1
ENSG00000036549	AC118549.1	0.0172052	0.409152	1	0.0176921	0.383191	0.993433	0	-0.0412244	1
ENSG00000263264	AC119396.1	0	-0.645296	1	0.00680464	1.33072	0.702633	0	1.74305	1
ENSG00000284779	AC132217.2	0	1.52463	1	0	-0.254239	1	0	3.91297	1
ENSG00000285687	AC134684.8	0	1.52463	1	0	-0.254239	1	0	3.91297	1
ENSG00000182974	AC135068.1	0	1.52463	1	0	-0.254239	1	0	3.91297	1
ENSG00000279408	AC135068.3	0	1.52463	1	0.00136093	1.74576	0.857784	0	3.91297	1
ENSG00000226490	AC138647.1	0	1.52463	1	0	-0.254239	1	0	3.91297	1
ENSG00000248767	AC187653.1	0.00688206	4.10959	0.438604	0	-0.839202	0.972496	0	3.32801	1
ENSG00000262165	AC233723.1	0	0.524629	1	0.00272186	1.33072	0.973488	0	2.91297	1
ENSG00000060971	ACAA1	0.0309693	-0.596386	0.99563	0.0449106	-0.144056	1	0	-1.67199	1
ENSG00000167315	ACAA2	0.0378513	-0.17581	1	0.0626027	0.874085	0.397993	0.064229	0.825509	1
ENSG00000278540	ACACA	0.00344103	-1.11923	0.903713	0.0136093	0.205192	1	0	0.212532	1
ENSG00000076555	ACACB	0.0206462	0.688128	1	0.00816557	-1.09074	0.490165	0	-0.0412244	1
ENSG00000111271	ACAD10	0.0137641	0.846557	1	0.00680464	-0.576167	0.972377	0.0160572	1.66504	1
ENSG00000240303	ACAD11	0.0275283	-0.212336	1	0.0285795	-0.349397	0.972496	0.0481717	0.890604	1
ENSG00000151498	ACAD8	0.0172052	-0.0603331	1	0.0136093	-0.749004	0.702633	0	-0.44458	1
ENSG00000177646	ACAD9	0.0275283	0.235123	1	0.0326623	0.582262	0.726144	0.0160572	0.240547	1
ENSG00000115361	ACADL	0.0103231	1.71727	0.853833	0.00136093	-1.42416	0.714473	0.0160572	2.74305	1
ENSG00000117054	ACADM	0.0584975	0.939667	0.679003	0.0299404	-0.345387	0.857784	0	-1.23678	1
ENSG00000122971	ACADS	0.0137641	0.0392026	1	0.0163311	0.124272	1	0.112401	3.26912	1
ENSG00000196177	ACADSB	0	-0.0603331	1	0.00136093	-0.576167	1	0.0160572	3.59104	1
ENSG00000072778	ACADVL	0.340662	-0.423971	0.853963	0.363368	-0.426555	0.322707	0.433545	-0.000772395	1
ENSG00000157766	ACAN	0.0240872	1.52463	0.55819	0.0095265	-0.254239	1	0.0160572	1.45354	1
ENSG00000072818	ACAP1	0.0275283	-0.860034	0.835536	0.0462716	-0.212419	0.972496	0.0321145	-0.145922	1
ENSG00000114331	ACAP2	0.0412924	0.270873	1	0.0408279	0.240525	0.989829	0.0481717	0.763225	1
ENSG00000131584	ACAP3	0.0653796	0.146118	1	0.0503544	-0.432577	0.770777	0.0481717	0.00608128	1
ENSG00000075239	ACAT1	0.0137641	-0.282726	1	0.0258576	0.745761	0.681188	0.0160572	0.665044	1
ENSG00000120437	ACAT2	0.0103231	1.2027	1	0.00544371	-0.102236	1	0.0160572	2.32801	1
ENSG00000182827	ACBD3	0.0172052	0.302237	1	0.0149702	-0.128708	1	0.0160572	0.912972	1
ENSG00000181513	ACBD4	0.0240872	0.769742	1	0.0095265	-1.00913	0.545605	0.0321145	1.49793	1
ENSG00000107897	ACBD5	0.0137641	0.202701	1	0.0149702	0.160798	1	0.0321145	1.74305	1
ENSG00000230124	ACBD6	0.0309693	0.59863	1	0.0176921	-0.534347	0.857784	0.0160572	0.38941	1
ENSG00000176244	ACBD7	0.00344103	3.52463	0.853833	0	-0.254239	1	0	3.91297	1
ENSG00000110455	ACCS	0.0309693	1.38713	0.761521	0.00680464	-1.36972	0.613661	0.0481717	2.10562	1
ENSG00000102977	ACD	0	-1.9348	0.700114	0.0122484	0.367249	1	0.0321145	2.17601	1
ENSG00000159640	ACE	0.0137641	-0.579707	1	0.0340232	0.986769	0.322707	0.0481717	1.45354	1
ENSG00000130234	ACE2	0	0.939667	1	0	-0.839202	0.972496	0	3.32801	1
ENSG00000167769	ACER1	0.00344103	3.52463	0.853833	0	-0.254239	1	0	3.91297	1
ENSG00000177076	ACER2	0	-0.934802	1	0.00408279	-0.254239	1	0	1.45354	1
ENSG00000078124	ACER3	0.00688206	-0.844604	1	0.0258576	1.26033	0.252247	0.0321145	1.54374	1
ENSG00000087085	ACHE	0.00688206	0.787664	1	0.00408279	-0.424164	1	0	1.32801	1
ENSG00000100813	ACIN1	0.0860258	0.225069	1	0.0884603	0.330723	0.857784	0.0802862	0.288481	1
ENSG00000213088	ACKR1	0.0137641	-1.03609	0.824277	0.038106	0.474459	0.857784	0.0160572	-0.0412244	1
ENSG00000144648	ACKR2	0	0.939667	1	0.00136093	0.745761	1	0	3.32801	1
ENSG00000144476	ACKR3	0.0103231	1.0652	1	0.00544371	-0.254239	1	0	1.10562	1
ENSG00000129048	ACKR4	0	0.939667	1	0.00272186	2.33072	0.664529	0	3.32801	1
ENSG00000131473	ACLY	0.0137641	-0.677004	1	0.0421888	1.49783	0.0225997	0.0160572	0.298262	1
ENSG00000122729	ACO1	0.0344103	1.28362	0.554025	0.0149702	-0.313133	1	0.0160572	0.783689	1
ENSG00000100412	ACO2	0.0240872	-0.147796	1	0.0367451	0.598919	0.702633	0.0321145	0.690579	1
ENSG00000102794	ACOD1	0.00688206	4.10959	0.438604	0	-0.839202	0.972496	0	3.32801	1
ENSG00000162390	ACOT11	0.0275283	2.69455	0.0621073	0.00680464	-0.128708	1	0	0.912972	1
ENSG00000172497	ACOT12	0	1.52463	1	0.00136093	1.74576	0.857784	0	3.91297	1
ENSG00000112304	ACOT13	0.00344103	-2.28273	0.194464	0.0421888	1.04532	0.195278	0	-0.919918	1
ENSG00000119673	ACOT2	0.0137641	0.45424	1	0.0108874	-0.171777	1	0.0160572	1.32801	1
ENSG00000177465	ACOT4	0.00344103	1.52463	1	0.00136093	-0.254239	1	0	2.59104	1
ENSG00000097021	ACOT7	0.0412924	1.22507	0.552289	0.0326623	1.06769	0.280196	0	-0.54646	1
ENSG00000101473	ACOT8	0.0309693	0.676632	1	0.0217749	-0.0247574	1	0.0321145	1.07167	1
ENSG00000123130	ACOT9	0.0550565	-0.031764	1	0.0680464	0.373792	0.837925	0.0481717	0.0927929	1
ENSG00000161533	ACOX1	0.0206462	0.524629	1	0.0163311	-0.0132312	1	0.0321145	1.49793	1
ENSG00000168306	ACOX2	0.00688206	1.52463	0.99563	0	-2.25424	0.428511	0.0160572	3.10562	1
ENSG00000087008	ACOX3	0.0172052	-0.382261	1	0.0258576	0.113492	1	0.0481717	1.35838	1
ENSG00000153093	ACOXL	0	0.524629	1	0.00272186	1.33072	0.973488	0	2.91297	1
ENSG00000143727	ACP1	0.0412924	-0.282726	1	0.0544371	0.126033	1	0.0481717	0.269116	1
ENSG00000134575	ACP2	0.0412924	0.0551441	1	0.0585199	0.84764	0.369441	0.0802862	1.19415	1
ENSG00000102575	ACP5	0.0653796	-0.343267	1	0.122484	1.02474	0.00880154	0.0802862	0.176006	1
ENSG00000162836	ACP6	0.00344103	-0.282726	1	0.00544371	-0.391743	1	0	1.00608	1
ENSG00000014257	ACPP	0.00688206	1.30224	1	0.00272186	-0.476632	1	0.0160572	2.91297	1
ENSG00000100312	ACR	0	1.52463	1	0	-0.254239	1	0	3.91297	1
ENSG00000111644	ACRBP	0.00688206	-0.138336	1	0.00680464	-0.669277	0.880279	0.0160572	1.59104	1
ENSG00000134940	ACRV1	0	0.524629	1	0.00272186	1.33072	0.973488	0	2.91297	1
ENSG00000130377	ACSBG2	0	1.52463	1	0.00136093	1.74576	0.857784	0	3.91297	1
ENSG00000167107	ACSF2	0.0172052	1.10959	0.979247	0.00408279	-1.42416	0.398267	0	0.520654	1
ENSG00000176715	ACSF3	0.0206462	-0.252978	1	0.0217749	-0.414704	0.916617	0.064229	1.59104	1
ENSG00000151726	ACSL1	0.0688206	-0.340441	1	0.13201	1.11254	0.0650645	0.272973	1.79749	1
ENSG00000123983	ACSL3	0.0378513	0.939667	0.853833	0.0244967	0.135707	1	0	-0.641617	1
ENSG00000068366	ACSL4	0.0240872	0.276702	1	0.0244967	0.238801	1	0.0160572	0.45354	1
ENSG00000197142	ACSL5	0.0137641	-0.612874	1	0.0285795	0.450305	0.857784	0	-0.671991	1
ENSG00000166743	ACSM1	0	1.52463	1	0	-0.254239	1	0	3.91297	1
ENSG00000005187	ACSM3	0	1.52463	1	0.00136093	1.74576	0.857784	0	3.91297	1
ENSG00000215009	ACSM4	0	0.202701	1	0.00408279	1.74576	0.681188	0	2.59104	1
ENSG00000183549	ACSM5	0.00688206	0.787664	1	0.00680464	0.523368	0.973488	0	1.32801	1
ENSG00000154930	ACSS1	0.0378513	-0.138336	1	0.0353841	-0.430089	0.827218	0.064229	0.859861	1
ENSG00000131069	ACSS2	0.0137641	0.202701	1	0.0217749	1.13278	0.502199	0.0321145	1.74305	1
ENSG00000111058	ACSS3	0.0137641	1.52463	0.853833	0.00136093	-1.95468	0.393239	0	1.10562	1
ENSG00000107796	ACTA2	2.76315	1.35072	3.94308e-07	0.869633	-0.882138	0.000135526	1.62178	0.288481	1
ENSG00000075624	ACTB	4.88282	0.0821064	1	5.81933	0.56081	0.0191386	5.25072	0.165434	1
ENSG00000159251	ACTC1	0.0447334	1.63154	0.246706	0.0095265	-1.25424	0.354251	0.0321145	1.28848	1
ENSG00000163017	ACTG2	0.0997899	0.7036	0.760887	0.0843776	0.533216	0.612062	0.0481717	-0.131422	1
ENSG00000136518	ACTL6A	0.0137641	0.387126	1	0.0163311	0.638846	0.899255	0.0321145	1.91297	1
ENSG00000148156	ACTL7B	0	1.52463	1	0	-0.254239	1	0	3.91297	1
ENSG00000117148	ACTL8	0	0.939667	1	0.00136093	0.745761	1	0	3.32801	1
ENSG00000072110	ACTN1	0.437011	0.810384	0.0906373	0.24905	-0.238472	0.857784	0.321145	0.26363	1
ENSG00000077522	ACTN2	0.00344103	0.524629	1	0.00272186	-0.476632	1	0.0321145	3.69058	1
ENSG00000248746	ACTN3	0	1.52463	1	0	-0.254239	1	0	3.91297	1
ENSG00000130402	ACTN4	0.1342	0.666648	0.717395	0.0857385	-0.173103	0.984443	0.144515	0.783689	1
ENSG00000131966	ACTR10	0.0240872	0.132312	1	0.0299404	0.514435	0.857784	0.0481717	1.38941	1
ENSG00000138107	ACTR1A	0.0481744	0.00525523	1	0.0639636	0.602803	0.490165	0.064229	0.649937	1
ENSG00000115073	ACTR1B	0.141082	0.747022	0.561782	0.0884603	-0.116736	1	0.0802862	0.00608128	1
ENSG00000115091	ACTR3	0.123877	-0.231702	1	0.172838	0.432878	0.490165	0.160572	0.263879	1
ENSG00000133627	ACTR3B	0	0.202701	1	0.00272186	0.745761	1	0	2.59104	1
ENSG00000106526	ACTR3C	0.00688206	0.65016	1	0.00408279	-0.576167	0.973488	0	1.21253	1
ENSG00000101442	ACTR5	0.00688206	-0.0603331	1	0.00680464	-0.576167	0.972377	0.0160572	1.66504	1
ENSG00000075089	ACTR6	0.00344103	0.524629	1	0.00816557	1.96815	0.470191	0	1.74305	1
ENSG00000113812	ACTR8	0.0206462	0.202701	1	0.0272186	0.745761	0.745826	0.0321145	1.21253	1
ENSG00000184378	ACTRT3	0.00344103	1.52463	1	0.00136093	-0.254239	1	0	2.59104	1
ENSG00000115170	ACVR1	0.0137641	0.676632	1	0.0122484	0.367249	1	0.0160572	1.52065	1
ENSG00000135503	ACVR1B	0.00688206	0.202701	1	0.0095265	0.423833	1	0.0160572	1.91297	1
ENSG00000123612	ACVR1C	0.00344103	1.2027	1	0.00544371	2.06769	0.490165	0	2.32801	1
ENSG00000121989	ACVR2A	0.0309693	1.2027	0.674714	0.00816557	-1.25424	0.357614	0.0321145	1.49793	1
ENSG00000114739	ACVR2B	0.0103231	0.437167	1	0.0095265	0.045321	1	0.0321145	2.32801	1
ENSG00000139567	ACVRL1	0.0275283	-0.434729	1	0.0421888	0.191172	1	0.0321145	0.250007	1
ENSG00000243989	ACY1	0.0103231	0.00106743	1	0.0204139	1.28633	0.303486	0.0160572	1.26912	1
ENSG00000132744	ACY3	0	1.52463	1	0	-0.254239	1	0	3.91297	1
ENSG00000119640	ACYP1	0.0103231	0.202701	1	0.00816557	-0.534347	0.889166	0	0.38941	1
ENSG00000170634	ACYP2	0.0447334	0.265895	1	0.0435497	0.205192	1	0.0321145	0.212532	1
ENSG00000196839	ADA	0.0206462	-0.127447	1	0.0258576	0.113492	1	0	-0.730884	1
ENSG00000093072	ADA2	0.0722617	-0.408256	1	0.127927	0.745761	0.201291	0.0321145	-1.04896	1
ENSG00000140955	ADAD2	0	1.52463	1	0.00136093	1.74576	0.857784	0	3.91297	1
ENSG00000168803	ADAL	0.00688206	-0.282726	1	0.0108874	0.00879512	1	0.0321145	2.10562	1
ENSG00000137845	ADAM10	0.0344103	-0.600901	0.99563	0.0748511	0.88069	0.131317	0.0481717	0.226471	1
ENSG00000073670	ADAM11	0.00344103	2.52463	0.99563	0.00136093	0.745761	1	0	3.32801	1
ENSG00000148848	ADAM12	0	0.939667	1	0.00272186	2.33072	0.664529	0	3.32801	1
ENSG00000143537	ADAM15	0.0516155	-0.497738	1	0.095265	0.666689	0.62769	0.0321145	-0.661937	1
ENSG00000151694	ADAM17	0.0240872	0.354704	1	0.0176921	-0.353775	0.95744	0.0321145	1.14038	1
ENSG00000135074	ADAM19	0.0206462	-0.282726	1	0.0326623	0.435421	0.857784	0.0160572	0.158084	1
ENSG00000134007	ADAM20	0.00344103	0.0651978	1	0.00136093	-1.71367	0.802079	0.0481717	3.74305	1
ENSG00000008277	ADAM22	0.00344103	1.52463	1	0.00136093	-0.254239	1	0	2.59104	1
ENSG00000114948	ADAM23	0.0137641	0.0392026	1	0.0176921	0.305188	1	0	-0.0870281	1
ENSG00000042980	ADAM28	0.0172052	-0.618329	1	0.0258576	-0.217713	1	0.0321145	0.690579	1
ENSG00000197140	ADAM32	0.00344103	1.52463	1	0	-1.57617	0.857784	0	2.59104	1
ENSG00000149451	ADAM33	0.00688206	1.52463	0.99563	0.00272186	-0.254239	1	0.0160572	3.10562	1
ENSG00000069206	ADAM7	0	0.939667	1	0.00272186	2.33072	0.664529	0	3.32801	1
ENSG00000151651	ADAM8	0	-0.934802	1	0.00408279	-0.254239	1	0	1.45354	1
ENSG00000168615	ADAM9	0.0516155	-0.203291	1	0.0816557	0.745761	0.25759	0.128458	1.26272	1
ENSG00000134028	ADAMDEC1	0	-1.06033	1	0.00816557	0.968153	0.857784	0	1.32801	1
ENSG00000154734	ADAMTS1	0.127318	0.406235	0.99563	0.0966259	-0.117737	1	0.128458	0.482984	1
ENSG00000142303	ADAMTS10	0.0550565	0.884172	0.755992	0.0285795	-0.37977	0.857784	0.0321145	0.431845	1
ENSG00000151388	ADAMTS12	0	0.939667	1	0.00136093	0.745761	1	0	3.32801	1
ENSG00000160323	ADAMTS13	0.00688206	0.524629	1	0.00680464	0.160798	1	0	1.10562	1
ENSG00000138316	ADAMTS14	0.00344103	-0.562833	1	0.0108874	0.593758	0.953096	0	0.743047	1
ENSG00000166106	ADAMTS15	0.00688206	2.10959	0.878027	0	-1.8392	0.708042	0	2.32801	1
ENSG00000145536	ADAMTS16	0	1.52463	1	0	-0.254239	1	0	3.91297	1
ENSG00000140470	ADAMTS17	0.00344103	1.2027	1	0.00136093	-0.576167	1	0	2.32801	1
ENSG00000140873	ADAMTS18	0	1.52463	1	0.00136093	1.74576	0.857784	0	3.91297	1
ENSG00000145808	ADAMTS19	0	1.52463	1	0	-0.254239	1	0	3.91297	1
ENSG00000087116	ADAMTS2	0.0309693	-0.323368	1	0.0449106	0.248261	0.986407	0.064229	0.968113	1
ENSG00000156140	ADAMTS3	0	-0.645296	1	0.00272186	-0.476632	1	0	1.74305	1
ENSG00000158859	ADAMTS4	0.0103231	0.717274	1	0.00680464	-0.254239	1	0.0160572	1.91297	1
ENSG00000154736	ADAMTS5	0	-0.645296	1	0.00680464	1.33072	0.702633	0	1.74305	1
ENSG00000049192	ADAMTS6	0.00688206	-0.748389	1	0.0258576	1.48273	0.114803	0.0160572	1.00608	1
ENSG00000136378	ADAMTS7	0.0447334	0.840131	0.853833	0.0258576	-0.217713	1	0.0481717	1.13161	1
ENSG00000134917	ADAMTS8	0.0309693	1.52463	0.43759	0.00136093	-3.06159	0.00392061	0.0321145	1.74305	1
ENSG00000163638	ADAMTS9	0.0447334	0.604064	0.99563	0.0176921	-1.1748	0.120203	0.0321145	0.497934	1
ENSG00000178031	ADAMTSL1	0.0137641	-0.153443	1	0.0258576	0.980226	0.486018	0	-0.256953	1
ENSG00000197859	ADAMTSL2	0.0137641	1.84656	0.700114	0.00272186	-0.991205	0.827586	0	1.32801	1
ENSG00000156218	ADAMTSL3	0.00688206	1.52463	0.99563	0.00272186	-0.254239	1	0.0160572	3.10562	1
ENSG00000143382	ADAMTSL4	0.0309693	-0.629176	0.973713	0.0707683	0.950119	0.0999343	0.0321145	-0.0870281	1
ENSG00000185761	ADAMTSL5	0.00344103	2.52463	0.99563	0.00136093	0.745761	1	0	3.32801	1
ENSG00000105963	ADAP1	0.00344103	-0.282726	1	0.0095265	0.745761	0.907483	0.0160572	2.10562	1
ENSG00000184060	ADAP2	0.0757027	-0.0392715	1	0.107513	0.763908	0.11514	0.128458	0.854078	1
ENSG00000160710	ADAR	0.116995	0.0764836	1	0.14698	0.64358	0.173731	0.0963434	-0.0544603	1
ENSG00000197381	ADARB1	0.0516155	0.502262	1	0.0503544	0.567423	0.634813	0.0321145	0.212532	1
ENSG00000185736	ADARB2	0.00344103	3.52463	0.853833	0	-0.254239	1	0	3.91297	1
ENSG00000065457	ADAT1	0.00688206	-0.282726	1	0.0122484	0.260334	1	0	0.38941	1
ENSG00000213638	ADAT3	0	-0.645296	1	0.00680464	1.33072	0.702633	0	1.74305	1
ENSG00000063761	ADCK1	0.00344103	-0.645296	1	0.0149702	1.33072	0.438799	0.0160572	1.74305	1
ENSG00000133597	ADCK2	0.0240872	0.570433	1	0.0204139	0.222199	1	0.0321145	1.32801	1
ENSG00000173137	ADCK5	0.0206462	0.747022	1	0.0108874	-0.543746	0.969517	0.0481717	2.15808	1
ENSG00000164742	ADCY1	0.0172052	3.52463	0.0870152	0.00136093	-1.06159	0.857784	0	1.91297	1
ENSG00000143199	ADCY10	0	0.202701	1	0.00136093	-0.254239	1	0.0160572	3.91297	1
ENSG00000078295	ADCY2	0	0.524629	1	0.00136093	0.160798	1	0	2.91297	1
ENSG00000138031	ADCY3	0.0103231	-0.119227	1	0.0122484	-0.180239	1	0	0.105617	1
ENSG00000129467	ADCY4	0.0447334	-0.562833	0.979247	0.0598808	-0.221818	0.972496	0.0160572	-1.12045	1
ENSG00000173175	ADCY5	0.0240872	1.82419	0.40761	0.00680464	-0.576167	0.972377	0	0.591044	1
ENSG00000174233	ADCY6	0.106672	1.03278	0.248053	0.0340232	-1.13876	0.0303414	0.112401	1.08008	1
ENSG00000121281	ADCY7	0.0481744	-0.844604	0.739744	0.110235	0.643881	0.303486	0.0802862	0.140382	1
ENSG00000162104	ADCY9	0.0206462	0.577097	1	0.0136093	-0.31837	1	0.0160572	0.912972	1
ENSG00000141433	ADCYAP1	0.0137641	0.146118	1	0.0217749	1.02587	0.486018	0	0.00608128	1
ENSG00000087274	ADD1	0.0860258	0.213842	1	0.0748511	-0.076241	1	0.064229	0.00608128	1
ENSG00000075340	ADD2	0	1.52463	1	0	-0.254239	1	0	3.91297	1
ENSG00000148700	ADD3	0.0447334	1.04658	0.853833	0.0231358	-0.213597	1	0.0481717	1.29826	1
ENSG00000020181	ADGRA2	0.0240872	0.617739	1	0.0149702	-0.369717	0.972496	0.0160572	0.743047	1
ENSG00000152990	ADGRA3	0.0240872	2.3547	0.183476	0.00408279	-0.954679	0.775649	0	0.912972	1
ENSG00000181790	ADGRB1	0	1.52463	1	0.00136093	1.74576	0.857784	0	3.91297	1
ENSG00000121753	ADGRB2	0	1.52463	1	0.00136093	1.74576	0.857784	0	3.91297	1
ENSG00000135298	ADGRB3	0.00344103	0.524629	1	0.00272186	-0.476632	1	0.0321145	3.69058	1
ENSG00000111452	ADGRD1	0	-0.475371	1	0.00680464	1.74576	0.62769	0	1.91297	1
ENSG00000180264	ADGRD2	0	1.52463	1	0.00136093	1.74576	0.857784	0	3.91297	1
ENSG00000174837	ADGRE1	0	-0.0603331	1	0.00136093	-0.576167	1	0	2.32801	1
ENSG00000127507	ADGRE2	0.00688206	-1.01969	0.903713	0.0136093	-0.549695	0.857784	0	-0.296481	1
ENSG00000131355	ADGRE3	0	0.202701	1	0.00272186	0.745761	1	0.0160572	3.91297	1
ENSG00000123146	ADGRE5	0.123877	0.0129836	1	0.140176	0.276275	0.870074	0.192687	0.736895	1
ENSG00000153292	ADGRF1	0	0.524629	1	0.00408279	2.74576	0.428511	0	2.91297	1
ENSG00000164393	ADGRF2	0	1.52463	1	0	-0.254239	1	0	3.91297	1
ENSG00000173567	ADGRF3	0	0.939667	1	0.00136093	0.745761	1	0	3.32801	1
ENSG00000069122	ADGRF5	0.0275283	0.446627	1	0.0108874	-1.33224	0.145291	0.0160572	0.421119	1
ENSG00000205336	ADGRG1	0.00688206	-0.645296	1	0.019053	0.745761	0.857784	0.0160572	1.10562	1
ENSG00000182885	ADGRG3	0	0.524629	1	0.00272186	1.33072	0.973488	0	2.91297	1
ENSG00000159618	ADGRG5	0.00688206	-0.212336	1	0.00816557	-0.446884	0.972496	0	0.45354	1
ENSG00000112414	ADGRG6	0.00344103	0.717274	1	0.00272186	-0.254239	1	0	1.91297	1
ENSG00000072071	ADGRL1	0.0103231	1.0652	1	0.00272186	-1.25424	0.853939	0.0160572	2.21253	1
ENSG00000117114	ADGRL2	0.0172052	0.65016	1	0.0136093	0.117729	1	0	0.158084	1
ENSG00000150471	ADGRL3	0.00344103	2.52463	0.99563	0	-0.839202	0.973488	0.0160572	4.91297	1
ENSG00000162618	ADGRL4	0.0103231	-0.797299	1	0.0244967	0.349832	0.973488	0.0160572	0.520654	1
ENSG00000248144	ADH1C	0	0.939667	1	0.00272186	2.33072	0.664529	0	3.32801	1
ENSG00000198099	ADH4	0	0.524629	1	0.00136093	0.160798	1	0	2.91297	1
ENSG00000197894	ADH5	0.0412924	0.581213	1	0.0367451	0.423833	0.857784	0.0321145	0.591044	1
ENSG00000196344	ADH7	0.00344103	3.52463	0.853833	0	-0.254239	1	0	3.91297	1
ENSG00000147576	ADHFE1	0.0447334	1.33198	0.654879	0.0108874	-1.29377	0.432578	0.0160572	0.45354	1
ENSG00000182551	ADI1	0.0929078	0.688128	0.853833	0.0666855	0.104215	1	0.192687	1.76792	1
ENSG00000181092	ADIPOQ	0	0.939667	1	0	-0.839202	1	0.0160572	4.91297	1
ENSG00000159346	ADIPOR1	0.0516155	-0.133582	1	0.0775729	0.721099	0.289668	0.0802862	0.703519	1
ENSG00000006831	ADIPOR2	0	-2.06033	0.99563	0.0176921	1.09368	0.714776	0.0481717	2.52065	1
ENSG00000148671	ADIRF	0.722617	1.42874	3.89227e-06	0.216388	-0.903855	0.00176731	0.46566	0.516082	1
ENSG00000156110	ADK	0.0137641	0.45424	1	0.0149702	0.523368	0.918783	0.0321145	1.97437	1
ENSG00000148926	ADM	0	-0.797299	1	0.00680464	1.0088	0.857784	0	1.59104	1
ENSG00000128165	ADM2	0	1.52463	1	0.00136093	1.74576	0.857784	0	3.91297	1
ENSG00000224420	ADM5	0	0.202701	1	0.00272186	0.745761	1	0.0321145	4.91297	1
ENSG00000101126	ADNP	0.0412924	0.0156157	1	0.0449106	0.105303	1	0	-1.51329	1
ENSG00000101544	ADNP2	0.0240872	0.666648	1	0.0204139	0.353443	0.975891	0.0160572	0.783689	1
ENSG00000181915	ADO	0.0172052	0.65016	1	0.0163311	0.53931	0.923362	0.0321145	1.85408	1
ENSG00000163485	ADORA1	0	0.939667	1	0.00272186	2.33072	0.664529	0	3.32801	1
ENSG00000128271	ADORA2A	0.00688206	0.202701	1	0.0108874	0.745761	0.857784	0	0.825509	1
ENSG00000170425	ADORA2B	0.00344103	2.52463	0.99563	0.00136093	0.745761	1	0	3.32801	1
ENSG00000282608	ADORA3	0.0103231	-0.429567	1	0.0285795	1.50475	0.097298	0	-0.174491	1
ENSG00000159322	ADPGK	0.0275283	0.109592	1	0.0299404	0.18186	1	0	-0.894383	1
ENSG00000144843	ADPRH	0.0103231	0.524629	1	0.0122484	0.745761	0.857784	0	0.665044	1
ENSG00000153531	ADPRHL1	0.00344103	0.939667	1	0.00272186	0.00879512	1	0	2.10562	1
ENSG00000116863	ADPRHL2	0.0103231	0.939667	1	0.00408279	-0.839202	0.857784	0	1.00608	1
ENSG00000170222	ADPRM	0	-1.28273	0.99563	0.00680464	0.160798	1	0.0160572	2.21253	1
ENSG00000170214	ADRA1B	0.0206462	1.74702	0.528861	0.00408279	-1.16113	0.664529	0	0.743047	1
ENSG00000171873	ADRA1D	0	1.52463	1	0	-0.254239	1	0	3.91297	1
ENSG00000150594	ADRA2A	0	-0.0603331	1	0	-1.8392	0.708042	0	2.32801	1
ENSG00000274286	ADRA2B	0	0.939667	1	0.00136093	0.745761	1	0	3.32801	1
ENSG00000184160	ADRA2C	0	-0.0603331	1	0.00272186	0.330723	1	0	2.32801	1
ENSG00000043591	ADRB1	0	1.52463	1	0.00136093	1.74576	0.857784	0	3.91297	1
ENSG00000169252	ADRB2	0.0103231	-0.998933	0.99563	0.0258576	0.160798	1	0.064229	1.74305	1
ENSG00000130706	ADRM1	0.0275283	0.939667	0.883769	0.0149702	-0.254239	1	0.0481717	1.91297	1
ENSG00000239900	ADSL	0.0722617	1.17671	0.262985	0.038106	-0.0109681	1	0.0321145	0.269116	1
ENSG00000035687	ADSS	0	-2.28273	0.674603	0.0163311	0.4462	0.972496	0.0321145	1.79749	1
ENSG00000185100	ADSSL1	0.0172052	1.10959	0.979247	0.0108874	0.215246	1	0.0481717	2.74305	1
ENSG00000111863	ADTRP	0	0.939667	1	0	-0.839202	0.972496	0	3.32801	1
ENSG00000106624	AEBP1	2.86294	1.24096	4.07084e-06	0.986673	-0.810434	0.000592147	1.49332	0.0334538	1
ENSG00000139154	AEBP2	0.0378513	1.02213	0.853833	0.0122484	-1.10224	0.567419	0.0321145	1.07167	1
ENSG00000181026	AEN	0.0206462	0.939667	0.99563	0.0108874	-0.332242	0.973631	0	0.158084	1
ENSG00000196526	AFAP1	0.0516155	0.617739	0.99563	0.0408279	0.208104	0.993633	0.0160572	-0.296481	1
ENSG00000157510	AFAP1L1	0.0240872	0.82419	0.99563	0.0204139	0.575836	0.857784	0	-0.131422	1
ENSG00000169129	AFAP1L2	0.00688206	0.409152	1	0.00408279	-0.839202	0.857784	0	1.00608	1
ENSG00000130396	AFDN	0.0137641	-0.0603331	1	0.0108874	-0.784754	0.775903	0.0481717	1.95878	1
ENSG00000172493	AFF1	0.0481744	-0.336664	1	0.076212	0.512562	0.612886	0.064229	0.340082	1
ENSG00000155966	AFF2	0	0.939667	1	0.00136093	0.745761	1	0	3.32801	1
ENSG00000144218	AFF3	0	0.524629	1	0.00136093	0.160798	1	0	2.91297	1
ENSG00000072364	AFF4	0.0344103	0.492208	1	0.0285795	0.117729	1	0.0160572	0.158084	1
ENSG00000135537	AFG1L	0.00688206	1.52463	0.99563	0.00136093	-1.06159	0.857784	0.0160572	3.10562	1
ENSG00000141385	AFG3L2	0.00688206	-0.590848	1	0.0204139	1.04532	0.605885	0.0321145	1.79749	1
ENSG00000183077	AFMID	0.00344103	-1.76077	0.523317	0.0122484	-0.886508	0.551635	0	-0.408956	1
ENSG00000119844	AFTPH	0.0137641	-0.323368	1	0.0176921	-0.201772	1	0	-0.408956	1
ENSG00000038002	AGA	0.0103231	-0.934802	0.895307	0.0313014	0.745761	0.628263	0	-0.641617	1
ENSG00000157985	AGAP1	0.0172052	0.787664	1	0.0095265	-0.424164	0.973488	0.0160572	1.32801	1
ENSG00000135439	AGAP2	0.0206462	-0.0942804	1	0.0244967	0.0394919	1	0.0160572	0.328009	1
ENSG00000133612	AGAP3	0.0584975	0.109592	1	0.0707683	0.542944	0.565306	0.064229	0.466716	1
ENSG00000188234	AGAP4	0.0309693	1.09167	0.853833	0.0163311	-0.138762	1	0.0802862	2.54374	1
ENSG00000204172	AGAP9	0.0447334	0.28759	1	0.0353841	-0.227272	1	0.0160572	-0.37243	1
ENSG00000273540	AGBL1	0	1.52463	1	0	-0.254239	1	0	3.91297	1
ENSG00000186094	AGBL4	0	0.939667	1	0	-0.839202	0.972496	0	3.32801	1
ENSG00000084693	AGBL5	0.0103231	0.437167	1	0.0149702	1.1608	0.602493	0	0.591044	1
ENSG00000204305	AGER	0.0378513	-0.119227	1	0.0272186	-0.906316	0.245397	0.0160572	-0.496419	1
ENSG00000173744	AGFG1	0.0103231	-1.17581	0.719986	0.0367451	0.745761	0.556733	0.064229	1.56247	1
ENSG00000106351	AGFG2	0.0137641	0.387126	1	0.0108874	-0.254239	1	0	0.212532	1
ENSG00000164252	AGGF1	0.0309693	-0.261967	1	0.0489934	0.562897	0.664529	0.0481717	0.684153	1
ENSG00000006530	AGK	0.0103231	0.276702	1	0.0149702	0.871292	0.823819	0.0321145	2.17601	1
ENSG00000162688	AGL	0.00344103	0.0651978	1	0.00408279	-0.424164	1	0.0160572	2.45354	1
ENSG00000116771	AGMAT	0.00344103	1.52463	1	0.00272186	0.745761	1	0	2.59104	1
ENSG00000187546	AGMO	0	0.524629	1	0.00136093	0.160798	1	0	2.91297	1
ENSG00000092847	AGO1	0.0516155	1.09836	0.674603	0.0272186	-0.109849	1	0.0321145	0.690579	1
ENSG00000123908	AGO2	0.0240872	0.0327763	1	0.0272186	0.138078	1	0.0321145	0.854078	1
ENSG00000126070	AGO3	0.0240872	0.570433	1	0.0108874	-0.991205	0.62769	0.0802862	2.45354	1
ENSG00000134698	AGO4	0.0240872	0.0651978	1	0.0272186	0.183882	1	0.0160572	0.269116	1
ENSG00000204310	AGPAT1	0.0791437	1.10959	0.292482	0.038106	-0.278901	0.969517	0.0160572	-0.513293	1
ENSG00000169692	AGPAT2	0.0653796	0.579771	0.954355	0.0694073	0.954347	0.0923939	0.0160572	-0.656884	1
ENSG00000160216	AGPAT3	0.0412924	0.342426	1	0.0367451	0.093684	1	0.0481717	0.825509	1
ENSG00000026652	AGPAT4	0.00344103	-0.17581	1	0.00680464	0.160798	1	0.0160572	2.21253	1
ENSG00000155189	AGPAT5	0.0275283	1.78766	0.340863	0.0108874	0.00879512	1	0	0.38941	1
ENSG00000018510	AGPS	0.0206462	0.28759	1	0.019053	0.00879512	1	0.0321145	1.28848	1
ENSG00000188157	AGRN	0.0172052	-0.562833	1	0.0408279	0.999517	0.236315	0	-0.894383	1
ENSG00000159723	AGRP	0	1.52463	1	0	-0.254239	1	0	3.91297	1
ENSG00000135744	AGT	0.0481744	1.52463	0.331736	0.0122484	-1.06159	0.434609	0.0321145	1.10562	1
ENSG00000135049	AGTPBP1	0.0172052	0.354704	1	0.0217749	0.833224	0.684543	0	-0.0870281	1
ENSG00000144891	AGTR1	0	0.939667	1	0	-0.839202	0.973488	0.0160572	4.91297	1
ENSG00000177674	AGTRAP	0.0103231	-0.934802	0.895307	0.0340232	0.986769	0.322707	0	-0.641617	1
ENSG00000153207	AHCTF1	0.00688206	1.10959	1	0.00272186	-0.669277	0.972496	0.0160572	2.74305	1
ENSG00000168710	AHCYL1	0.0378513	0.717274	0.982266	0.0176921	-0.768812	0.651218	0.0321145	0.825509	1
ENSG00000158467	AHCYL2	0.0240872	1.43717	0.730149	0.00816557	-0.616809	0.890925	0	0.328009	1
ENSG00000126705	AHDC1	0.0550565	1.18583	0.490576	0.019053	-0.839202	0.490165	0.0802862	1.74305	1
ENSG00000135541	AHI1	0.0206462	0.688128	1	0.0108874	-0.607876	0.972496	0.0321145	1.63995	1
ENSG00000124942	AHNAK	0.264959	0.520013	0.771636	0.204139	0.0772749	1	0.449603	1.27111	1
ENSG00000185567	AHNAK2	0.0172052	0.354704	1	0.0163311	0.124272	1	0	-0.0870281	1
ENSG00000106546	AHR	0.0344103	-0.507792	1	0.0503544	0.0164083	1	0.0160572	-0.716385	1
ENSG00000063438	AHRR	0.00688206	1.78766	0.979247	0.00408279	0.745761	1	0	2.10562	1
ENSG00000100591	AHSA1	0.0516155	0.354704	1	0.0530762	0.482726	0.764013	0.0160572	-0.513293	1
ENSG00000145192	AHSG	0	1.52463	1	0.00136093	1.74576	0.857784	0	3.91297	1
ENSG00000111732	AICDA	0	1.52463	1	0.00136093	1.74576	0.857784	0	3.91297	1
ENSG00000186063	AIDA	0.0894668	0.694554	0.730149	0.0721292	0.392124	0.811423	0.112401	1.06748	1
ENSG00000204472	AIF1	0.0963489	-0.797299	0.516272	0.277629	1.59235	1.68767e-09	0.17663	0.23584	1
ENSG00000126878	AIF1L	0	-2.47537	0.357533	0.0176921	0.305188	1	0.0160572	0.958776	1
ENSG00000156709	AIFM1	0.0240872	1.0652	0.892505	0.0122484	-0.254239	1	0.0160572	1.10562	1
ENSG00000042286	AIFM2	0	-1.99893	0.711368	0.0176921	1.23119	0.428511	0.0160572	1.45354	1
ENSG00000183773	AIFM3	0.00688206	0.409152	1	0.00816557	0.383191	1	0	1.00608	1
ENSG00000146416	AIG1	0.0481744	0.65016	0.994	0.0353841	0.0743835	1	0.064229	1.21253	1
ENSG00000163568	AIM2	0.00688206	-0.748389	1	0.00816557	-1.09074	0.490165	0	-0.0412244	1
ENSG00000164022	AIMP1	0.0137641	-0.510995	1	0.0244967	0.238801	1	0	-0.578881	1
ENSG00000106305	AIMP2	0.00344103	-0.934802	0.99563	0.0163311	0.986769	0.664529	0.0321145	2.10562	1
ENSG00000110711	AIP	0.0860258	0.733216	0.695615	0.0612418	0.14004	1	0.0160572	-0.919918	1
ENSG00000160224	AIRE	0	1.52463	1	0	-0.254239	1	0	3.91297	1
ENSG00000196581	AJAP1	0.00344103	1.52463	1	0.00136093	-0.254239	1	0	2.59104	1
ENSG00000232434	AJM1	0	-1.06033	1	0.00680464	0.523368	0.994345	0.0160572	2.45354	1
ENSG00000129474	AJUBA	0.0172052	1.30224	0.853833	0.00544371	-0.839202	0.857784	0.0160572	1.74305	1
ENSG00000106992	AK1	0.0481744	0.573539	1	0.0313014	-0.283987	1	0.0802862	1.43185	1
ENSG00000162433	AK4	0.0103231	1.2027	1	0.00680464	0.330723	1	0	1.21253	1
ENSG00000154027	AK5	0	0.524629	1	0	-1.25424	1	0.0321145	5.49793	1
ENSG00000140057	AK7	0.00344103	3.52463	0.853833	0	-0.254239	1	0	3.91297	1
ENSG00000165695	AK8	0.00688206	3.10959	0.674603	0.00136093	0.160798	1	0	2.91297	1
ENSG00000155085	AK9	0.00688206	3.10959	0.674603	0	-1.25424	0.857784	0	2.91297	1
ENSG00000231824	AKAIN1	0	1.52463	1	0.00136093	1.74576	0.857784	0	3.91297	1
ENSG00000121057	AKAP1	0.0240872	0.769742	1	0.0122484	-0.576167	0.857784	0	-0.174491	1
ENSG00000108599	AKAP10	0.0516155	0.547349	1	0.0408279	0.114995	1	0	-1.37243	1
ENSG00000023516	AKAP11	0.0137641	-0.362896	1	0.0163311	-0.411781	0.961814	0.0321145	1.21253	1
ENSG00000131016	AKAP12	0.0275283	0.887199	0.903677	0.0149702	-0.313133	1	0	-0.256953	1
ENSG00000170776	AKAP13	0.0344103	-0.244758	1	0.0557981	0.678647	0.437722	0.0321145	0.122895	1
ENSG00000197976	AKAP17A	0.0688206	0.393385	1	0.057159	0.0427424	1	0	-1.89438	1
ENSG00000111254	AKAP3	0	1.52463	1	0.00136093	1.74576	0.857784	0	3.91297	1
ENSG00000147081	AKAP4	0	1.52463	1	0	-0.254239	1	0	3.91297	1
ENSG00000179841	AKAP5	0.00688206	1.78766	0.99563	0.00136093	-0.839202	1	0.0160572	3.32801	1
ENSG00000151320	AKAP6	0.0584975	1.23512	0.320509	0.0340232	0.276275	0.973488	0.064229	1.40201	1
ENSG00000118507	AKAP7	0	1.52463	1	0.00136093	1.74576	0.857784	0	3.91297	1
ENSG00000105127	AKAP8	0.0137641	-0.579707	1	0.0272186	0.383191	0.961814	0.0160572	0.38941	1
ENSG00000011243	AKAP8L	0.0860258	0.566858	0.878027	0.0394669	-0.947262	0.0871567	0.0160572	-1.05281	1
ENSG00000127914	AKAP9	0.0344103	-0.185864	1	0.0421888	0.0733354	1	0.0321145	0.176006	1
ENSG00000166452	AKIP1	0.0137641	0.202701	1	0.019053	0.745761	0.755268	0.0321145	1.74305	1
ENSG00000174574	AKIRIN1	0.0378513	0.0435027	1	0.0449106	0.34137	0.953292	0.064229	1.02545	1
ENSG00000135334	AKIRIN2	0.0516155	0.184779	1	0.0666855	0.835028	0.197088	0.0321145	-0.0566545	1
ENSG00000106948	AKNA	0.0825848	-0.0794419	1	0.104791	0.401806	0.676036	0.0481717	-0.521656	1
ENSG00000117448	AKR1A1	0.0757027	-0.161262	1	0.114318	0.728887	0.130857	0.0160572	-1.48791	1
ENSG00000198074	AKR1B10	0	0.939667	1	0.00136093	0.745761	1	0	3.32801	1
ENSG00000227471	AKR1B15	0	1.52463	1	0	-0.254239	1	0	3.91297	1
ENSG00000187134	AKR1C1	0.0137641	0.524629	1	0.00816557	-0.616809	0.890925	0.0321145	2.0385	1
ENSG00000151632	AKR1C2	0.0481744	1.47732	0.49404	0.0108874	-1.29377	0.393783	0.064229	1.87735	1
ENSG00000196139	AKR1C3	0.00688206	0.65016	1	0.00544371	-0.102236	1	0	1.21253	1
ENSG00000122787	AKR1D1	0	1.52463	1	0	-0.254239	1	0	3.91297	1
ENSG00000165568	AKR1E2	0.0103231	0.717274	1	0.00816557	0.093684	1	0.0160572	1.91297	1
ENSG00000162482	AKR7A3	0.00344103	0.939667	1	0	-2.06159	0.567419	0	2.10562	1
ENSG00000142208	AKT1	0.0757027	-0.101556	1	0.0802948	-0.0615942	1	0.112401	0.618351	1
ENSG00000204673	AKT1S1	0.0275283	-0.0603331	1	0.0394669	0.608257	0.672928	0.0321145	0.591044	1
ENSG00000105221	AKT2	0.0963489	1.11582	0.207995	0.0421888	-0.463693	0.736369	0.0321145	-0.188566	1
ENSG00000117020	AKT3	0.0619386	0.750189	0.853833	0.0421888	0.045321	1	0.064229	0.931119	1
ENSG00000166971	AKTIP	0.0137641	0.0392026	1	0.0176921	0.305188	1	0.0321145	1.59104	1
ENSG00000235710	AL109810.2	0.00344103	1.93967	1	0.00272186	1.33072	0.973488	0	2.91297	1
ENSG00000285976	AL135905.2	0	0.202701	1	0.00136093	-0.254239	1	0	2.59104	1
ENSG00000187186	AL162231.1	0	0.202701	1	0.00272186	0.745761	1	0	2.59104	1
ENSG00000236543	AL354761.1	0	0.939667	1	0.00136093	0.745761	1	0	3.32801	1
ENSG00000236782	AL391650.1	0	1.52463	1	0.00136093	1.74576	0.857784	0	3.91297	1
ENSG00000237378	AL445989.1	0	0.939667	1	0.00136093	0.745761	1	0	3.32801	1
ENSG00000284188	AL451007.3	0	1.52463	1	0	-0.254239	1	0	3.91297	1
ENSG00000256029	AL590560.2	0.00344103	3.52463	0.853833	0	-0.254239	1	0	3.91297	1
ENSG00000286135	AL603764.2	0	1.52463	1	0	-0.254239	1	0	3.91297	1
ENSG00000148218	ALAD	0.0309693	0.939667	0.91598	0.0136093	-0.652789	0.775903	0.0160572	0.665044	1
ENSG00000023330	ALAS1	0	0.939667	1	0.00136093	0.745761	1	0	3.32801	1
ENSG00000163631	ALB	0	0.524629	1	0	-1.25424	0.857784	0	2.91297	1
ENSG00000170017	ALCAM	0.0825848	0.901699	0.528861	0.0639636	0.575836	0.545605	0.0160572	-0.730884	1
ENSG00000161618	ALDH16A1	0.00688206	0.302237	1	0.00544371	-0.517274	1	0.0160572	2.00608	1
ENSG00000059573	ALDH18A1	0.0172052	0.65016	1	0.0108874	-0.332242	1	0.0160572	1.21253	1
ENSG00000165092	ALDH1A1	0.0103231	0.0651978	1	0.0149702	0.523368	0.969517	0.0481717	2.45354	1
ENSG00000128918	ALDH1A2	0.00344103	0.717274	1	0.00272186	-0.254239	1	0.0160572	3.10562	1
ENSG00000184254	ALDH1A3	0.00688206	0.409152	1	0.0095265	0.745761	0.907483	0	1.00608	1
ENSG00000137124	ALDH1B1	0.106672	1.76974	0.00275081	0.0204139	-1.38352	0.022919	0.0802862	1.17601	1
ENSG00000144908	ALDH1L1	0.00688206	1.78766	0.979247	0.00136093	-0.839202	0.909982	0	2.10562	1
ENSG00000136010	ALDH1L2	0.0206462	0.122531	1	0.0122484	-1.01977	0.423964	0	-0.513293	1
ENSG00000111275	ALDH2	0.0481744	0.387126	1	0.0408279	0.0561008	1	0	-1.40896	1
ENSG00000108602	ALDH3A1	0	-0.0603331	1	0.00136093	-0.576167	1	0	2.32801	1
ENSG00000072210	ALDH3A2	0.0619386	0.329613	1	0.0503544	-0.0937746	1	0.064229	0.576688	1
ENSG00000006534	ALDH3B1	0.0172052	-0.890408	0.903713	0.0449106	0.663299	0.605885	0.064229	1.21253	1
ENSG00000132746	ALDH3B2	0.00344103	3.52463	0.853833	0	-0.254239	1	0	3.91297	1
ENSG00000159423	ALDH4A1	0.00344103	-0.382261	1	0.0108874	0.915686	0.857784	0.0321145	2.69058	1
ENSG00000112294	ALDH5A1	0.00688206	0.787664	1	0.00544371	0.0676888	1	0	1.32801	1
ENSG00000119711	ALDH6A1	0.00688206	0.524629	1	0.00680464	0.160798	1	0	1.10562	1
ENSG00000118514	ALDH8A1	0	-0.282726	1	0.00680464	2.33072	0.322707	0	2.10562	1
ENSG00000143149	ALDH9A1	0.0344103	0.557796	1	0.038106	0.959886	0.322707	0.0160572	0.212532	1
ENSG00000109107	ALDOC	0.00344103	0.354704	1	0.00136093	-1.42416	0.714473	0	1.59104	1
ENSG00000033011	ALG1	0.0103231	-0.429567	1	0.0136093	-0.37977	0.972496	0	-0.174491	1
ENSG00000175548	ALG10B	0.00344103	-0.282726	1	0.00544371	-0.391743	1	0	1.00608	1
ENSG00000253710	ALG11	0.0275283	0.939667	0.883769	0.0136093	-0.438664	0.890925	0	-0.216311	1
ENSG00000182858	ALG12	0.0137641	-0.0603331	1	0.0149702	-0.192839	1	0	-0.174491	1
ENSG00000101901	ALG13	0.0516155	-0.0452262	1	0.0585199	0.139103	1	0.0963434	1.01989	1
ENSG00000172339	ALG14	0.00344103	1.52463	1	0.00136093	-0.254239	1	0	2.59104	1
ENSG00000189366	ALG1L	0	1.52463	1	0.00136093	1.74576	0.857784	0	3.91297	1
ENSG00000119523	ALG2	0.0206462	-0.0603331	1	0.0285795	0.450305	0.887948	0.0481717	1.42112	1
ENSG00000214160	ALG3	0.0344103	0.12608	1	0.0394669	0.367249	0.857784	0.0160572	-0.153117	1
ENSG00000120697	ALG5	0.0550565	0.308311	1	0.0326623	-0.76013	0.358915	0.0802862	1.00608	1
ENSG00000088035	ALG6	0.0103231	0.354704	1	0.0095265	-0.0615942	1	0.0160572	1.59104	1
ENSG00000159063	ALG8	0.0103231	-0.230258	1	0.0176921	0.465653	0.972496	0.0321145	1.69058	1
ENSG00000086848	ALG9	0.0240872	1.0652	0.853833	0.00816557	-0.970446	0.684543	0.0160572	1.10562	1
ENSG00000171094	ALK	0	1.52463	1	0.00136093	1.74576	0.857784	0	3.91297	1
ENSG00000189292	ALKAL2	0	1.52463	1	0.00136093	1.74576	0.857784	0	3.91297	1
ENSG00000100601	ALKBH1	0.00688206	1.30224	1	0.00408279	0.160798	1	0	1.74305	1
ENSG00000189046	ALKBH2	0.00688206	0.409152	1	0.00680464	0.00879512	1	0.0481717	3.32801	1
ENSG00000166199	ALKBH3	0.0103231	-0.119227	1	0.0122484	-0.180239	1	0	0.105617	1
ENSG00000160993	ALKBH4	0.0137641	0.759095	1	0.00680464	-0.669277	0.857784	0	0.520654	1
ENSG00000091542	ALKBH5	0.0584975	0.26829	1	0.0653246	0.579111	0.554134	0.0481717	0.269116	1
ENSG00000239382	ALKBH6	0.00688206	-1.56283	0.578181	0.0353841	0.745761	0.541219	0	-0.814949	1
ENSG00000125652	ALKBH7	0.0344103	0.0771704	1	0.0394669	0.295099	0.972496	0	-1.21631	1
ENSG00000151360	ALLC	0	1.52463	1	0	-0.254239	1	0	3.91297	1
ENSG00000116127	ALMS1	0.00344103	-1.7233	0.611742	0.0149702	-0.476632	0.857784	0	-0.37243	1
ENSG00000161905	ALOX15	0.00344103	3.52463	0.853833	0	-0.254239	1	0	3.91297	1
ENSG00000012779	ALOX5	0.0757027	-0.386437	1	0.103431	0.117729	1	0.0481717	-0.671991	1
ENSG00000132965	ALOX5AP	0.0103231	-0.760773	1	0.0299404	0.947395	0.408787	0.0481717	1.62757	1
ENSG00000073331	ALPK1	0.0240872	1.43717	0.730149	0.0136093	0.397837	0.973488	0	0.328009	1
ENSG00000198796	ALPK2	0	-0.282726	1	0.00408279	0.745761	1	0	2.10562	1
ENSG00000136383	ALPK3	0.0240872	3.2027	0.0482081	0.00136093	-1.71367	0.500518	0	1.32801	1
ENSG00000162551	ALPL	0.0172052	-0.41397	1	0.0367451	0.968153	0.369997	0.0481717	1.32801	1
ENSG00000003393	ALS2	0.00344103	-0.562833	1	0.00680464	-0.369717	1	0.0160572	1.82551	1
ENSG00000178038	ALS2CL	0.0206462	0.747022	1	0.00680464	-1.31313	0.552566	0.0481717	2.15808	1
ENSG00000156150	ALX3	0	0.939667	1	0.00272186	2.33072	0.664529	0	3.32801	1
ENSG00000183684	ALYREF	0.0344103	0.340205	1	0.0313014	0.12127	1	0.0160572	0.0303288	1
ENSG00000242110	AMACR	0.0172052	0.861664	1	0.0136093	0.397837	0.973488	0	0.328009	1
ENSG00000178522	AMBN	0.00344103	3.52463	0.853833	0	-0.254239	1	0	3.91297	1
ENSG00000106927	AMBP	0.00344103	1.93967	1	0	-1.25424	0.857784	0	2.91297	1
ENSG00000110497	AMBRA1	0.0275283	0.836573	0.99563	0.0231358	0.593758	0.857784	0	-0.296481	1
ENSG00000123505	AMD1	0.0378513	-0.631875	0.925416	0.0802948	0.770008	0.212662	0.0481717	0.0674818	1
ENSG00000139344	AMDHD1	0	1.52463	1	0.00136093	1.74576	0.857784	0	3.91297	1
ENSG00000162066	AMDHD2	0.0447334	-0.17581	1	0.0653246	0.553116	0.566415	0.064229	0.591044	1
ENSG00000184675	AMER1	0.00344103	1.2027	1	0	-1.8392	0.708042	0	2.32801	1
ENSG00000165566	AMER2	0	1.52463	1	0	-0.254239	1	0	3.91297	1
ENSG00000159461	AMFR	0.0481744	0.573539	1	0.0353841	-0.0229137	1	0.0160572	-0.236775	1
ENSG00000181754	AMIGO1	0	-0.282726	1	0.00136093	-0.839202	0.909982	0	2.10562	1
ENSG00000139211	AMIGO2	0.00344103	0.202701	1	0.00408279	-0.254239	1	0	1.45354	1
ENSG00000101935	AMMECR1	0	-0.0603331	1	0.00544371	2.06769	0.490165	0	2.32801	1
ENSG00000144233	AMMECR1L	0.0137641	0.524629	1	0.0108874	-0.0843143	1	0.0160572	1.38941	1
ENSG00000166126	AMN	0.00344103	0.717274	1	0	-2.25424	0.428511	0.0160572	3.10562	1
ENSG00000151743	AMN1	0.00344103	3.52463	0.853833	0	-0.254239	1	0	3.91297	1
ENSG00000126016	AMOT	0.0137641	1.67663	0.794426	0.00408279	-0.576167	0.973488	0	1.21253	1
ENSG00000166025	AMOTL1	0.0412924	0.939667	0.853833	0.0244967	-0.0507059	1	0.0160572	0.269116	1
ENSG00000114019	AMOTL2	0.0619386	0.818361	0.853833	0.0313014	-0.502167	0.857784	0.0802862	1.26912	1
ENSG00000116748	AMPD1	0.00344103	-0.645296	1	0.00272186	-1.75674	0.318016	0	0.665044	1
ENSG00000116337	AMPD2	0.0344103	0.0771704	1	0.0353841	0.0412166	1	0.0321145	0.410472	1
ENSG00000133805	AMPD3	0	-0.282726	1	0.00408279	0.745761	1	0	2.10562	1
ENSG00000078053	AMPH	0	0.524629	1	0.00408279	2.74576	0.428511	0	2.91297	1
ENSG00000145020	AMT	0.0240872	0.167077	1	0.0149702	-0.87873	0.714473	0.0160572	0.358383	1
ENSG00000187689	AMTN	0.00344103	1.52463	1	0	-1.57617	0.857784	0	2.59104	1
ENSG00000240038	AMY2B	0.0240872	-0.119227	1	0.0272186	-0.0713752	1	0.0481717	1.15808	1
ENSG00000174945	AMZ1	0	1.52463	1	0.00136093	1.74576	0.857784	0	3.91297	1
ENSG00000196704	AMZ2	0.0172052	-0.24796	1	0.0285795	0.561336	0.842753	0	-0.61059	1
ENSG00000153107	ANAPC1	0.0103231	-0.333352	1	0.0149702	-0.0615942	1	0.0160572	0.958776	1
ENSG00000141552	ANAPC11	0.0757027	0.306724	1	0.0830166	0.612494	0.388266	0.064229	0.269116	1
ENSG00000129055	ANAPC13	0.0481744	0.365431	1	0.0435497	0.175445	1	0.0481717	0.62757	1
ENSG00000166295	ANAPC16	0.127318	0.795277	0.438604	0.0911822	0.248261	0.872516	0.064229	-0.077983	1
ENSG00000176248	ANAPC2	0.0516155	1.2027	0.415478	0.019053	-0.704901	0.635499	0.0160572	0.158084	1
ENSG00000053900	ANAPC4	0.0378513	0.354704	1	0.0285795	-0.254239	0.973488	0.0160572	-0.0870281	1
ENSG00000089053	ANAPC5	0.0757027	-0.227933	1	0.0748511	-0.377622	0.752443	0.112401	0.503581	1
ENSG00000196510	ANAPC7	0.0309693	0.118637	1	0.0326623	0.141689	1	0.064229	1.37692	1
ENSG00000214274	ANG	0.0172052	1.93967	0.531157	0.00272186	-1.25424	0.698521	0	1.10562	1
ENSG00000013523	ANGEL1	0.0103231	-0.760773	1	0.0163311	-0.46069	0.857784	0.0160572	0.55542	1
ENSG00000174606	ANGEL2	0.00688206	0.524629	1	0.0122484	1.74576	0.490039	0.0160572	2.21253	1
ENSG00000154188	ANGPT1	0.0619386	2.07212	0.0422656	0.00408279	-2.61179	0.00537638	0.0160572	0.486707	1
ENSG00000091879	ANGPT2	0.0103231	0.939667	1	0.00408279	-0.839202	0.858606	0.0321145	2.79749	1
ENSG00000101280	ANGPT4	0.00344103	1.52463	1	0.00272186	0.745761	1	0	2.59104	1
ENSG00000116194	ANGPTL1	0	0.524629	1	0	-1.25424	0.857784	0	2.91297	1
ENSG00000136859	ANGPTL2	0.0309693	1.0392	0.961289	0.0108874	-0.942295	0.857784	0.064229	2.19051	1
ENSG00000132855	ANGPTL3	0	1.52463	1	0.00136093	1.74576	0.857784	0	3.91297	1
ENSG00000167772	ANGPTL4	0.0240872	-0.382261	1	0.0530762	1.26033	0.0376252	0.0160572	-0.131422	1
ENSG00000187151	ANGPTL5	0	0.939667	1	0.00272186	2.33072	0.664529	0	3.32801	1
ENSG00000130812	ANGPTL6	0	0.939667	1	0	-0.839202	0.972496	0	3.32801	1
ENSG00000171819	ANGPTL7	0.00344103	3.52463	0.853833	0	-0.254239	1	0	3.91297	1
ENSG00000130173	ANGPTL8	0	1.52463	1	0.00136093	1.74576	0.857784	0	3.91297	1
ENSG00000029534	ANK1	0.00688206	1.52463	1	0.00136093	-1.06159	0.973488	0.0160572	3.10562	1
ENSG00000145362	ANK2	0.00688206	3.10959	0.674603	0.00136093	0.160798	1	0	2.91297	1
ENSG00000151150	ANK3	0.0378513	0.717274	1	0.0163311	-0.911352	0.649672	0.0481717	1.26912	1
ENSG00000151687	ANKAR	0.0137641	1.67663	0.794426	0.00408279	-0.576167	0.973488	0	1.21253	1
ENSG00000166839	ANKDD1A	0.0206462	1.42509	0.853833	0.00816557	-0.353775	1	0.0160572	1.59104	1
ENSG00000189045	ANKDD1B	0	0.939667	1	0.00272186	2.33072	0.664529	0	3.32801	1
ENSG00000132623	ANKEF1	0.00344103	-0.382261	1	0.0095265	0.575836	0.936035	0	0.912972	1
ENSG00000185722	ANKFY1	0.0172052	0.022129	1	0.0258576	0.745761	0.681188	0.0160572	0.665044	1
ENSG00000154122	ANKH	0.103231	0.250007	1	0.0925431	0.0469302	1	0.128458	0.656632	1
ENSG00000131503	ANKHD1	0.0688206	0.162059	1	0.0557981	-0.304865	0.857784	0.0481717	-0.0528124	1
ENSG00000001629	ANKIB1	0.0275283	0.836573	0.99563	0.019053	0.129089	1	0.0160572	0.743047	1
ENSG00000160117	ANKLE1	0	1.52463	1	0	-0.254239	1	0	3.91297	1
ENSG00000176915	ANKLE2	0.0653796	0.174132	1	0.0694073	0.316917	0.857784	0.064229	0.364535	1
ENSG00000144504	ANKMY1	0.0172052	0.939667	1	0.00544371	-1.18024	0.553717	0	0.38941	1
ENSG00000106524	ANKMY2	0.0275283	1.44663	0.675861	0.00680464	-1.12871	0.555506	0.0160572	1.21253	1
ENSG00000164331	ANKRA2	0.0275283	0.565271	1	0.0108874	-1.2136	0.338249	0.0321145	1.14038	1
ENSG00000148677	ANKRD1	0.0103231	0.00106743	1	0.019053	1.06769	0.636083	0.0160572	1.26912	1
ENSG00000088448	ANKRD10	0.0825848	0.285843	1	0.0598808	-0.377096	0.788102	0.0802862	0.399902	1
ENSG00000167522	ANKRD11	0.0825848	0.481985	0.99563	0.0612418	-0.0882293	1	0.0481717	-0.0412244	1
ENSG00000101745	ANKRD12	0.0172052	-0.0998615	1	0.0272186	0.678647	0.712434	0	-0.479346	1
ENSG00000076513	ANKRD13A	0.0172052	-0.0196911	1	0.0272186	0.81615	0.631136	0.0160572	0.62757	1
ENSG00000198720	ANKRD13B	0.00344103	-0.282726	1	0.00680464	0.00879512	1	0	1.00608	1
ENSG00000118454	ANKRD13C	0.0275283	1.99411	0.244586	0.0095265	-0.0615942	1	0	0.520654	1
ENSG00000172932	ANKRD13D	0.0722617	0.229174	1	0.0680464	0.114405	1	0.0481717	-0.0643081	1
ENSG00000134461	ANKRD16	0.0172052	0.109592	1	0.0108874	-0.942295	0.58936	0	-0.296481	1
ENSG00000132466	ANKRD17	0.0275283	-0.163427	1	0.038106	0.355814	0.901805	0.0321145	0.497934	1
ENSG00000180071	ANKRD18A	0	1.52463	1	0.00136093	1.74576	0.857784	0	3.91297	1
ENSG00000165887	ANKRD2	0	1.52463	1	0	-0.254239	1	0	3.91297	1
ENSG00000260691	ANKRD20A1	0	-0.282726	1	0	-2.06159	0.857784	0.0160572	3.32801	1
ENSG00000152766	ANKRD22	0	-0.797299	1	0.00544371	0.482726	1	0	1.59104	1
ENSG00000089847	ANKRD24	0	0.524629	1	0.00272186	1.33072	0.973488	0	2.91297	1
ENSG00000107890	ANKRD26	0.0103231	0.437167	1	0.0108874	0.330723	1	0.0321145	2.32801	1
ENSG00000105186	ANKRD27	0.0172052	1.10959	0.979247	0.00680464	-0.669277	0.857784	0	0.520654	1
ENSG00000206560	ANKRD28	0.0172052	-0.138336	1	0.0136093	-0.839202	0.58328	0.0321145	1.14038	1
ENSG00000154065	ANKRD29	0.0103231	1.0652	1	0.00544371	-0.254239	1	0	1.10562	1
ENSG00000145700	ANKRD31	0	1.52463	1	0.00136093	1.74576	0.857784	0	3.91297	1
ENSG00000164236	ANKRD33B	0.00344103	1.2027	1	0.00408279	1.1608	0.857784	0	2.32801	1
ENSG00000272031	ANKRD34A	0.00344103	0.717274	1	0.00408279	0.423833	1	0.0321145	3.91297	1
ENSG00000235711	ANKRD34C	0	0.939667	1	0	-0.839202	0.972496	0	3.32801	1
ENSG00000198483	ANKRD35	0.0240872	2.2027	0.437956	0.00408279	-1.06159	0.857784	0.0481717	3.10562	1
ENSG00000135976	ANKRD36	0.0137641	-0.0603331	1	0.0122484	-0.576167	0.857784	0.0321145	1.49793	1
ENSG00000174501	ANKRD36C	0.0894668	0.607092	0.853833	0.038106	-1.04011	0.0510575	0.064229	0.280704	1
ENSG00000186352	ANKRD37	0.0240872	0.769742	1	0.0163311	-0.0132312	1	0	-0.174491	1
ENSG00000213337	ANKRD39	0.0275283	0.836573	0.99563	0.0149702	-0.369717	1	0.0321145	1.36865	1
ENSG00000154945	ANKRD40	0.0275283	0.409152	1	0.0231358	0.00879512	1	0.0160572	0.38941	1
ENSG00000167117	ANKRD40CL	0	0.524629	1	0.00272186	1.33072	0.973488	0	2.91297	1
ENSG00000137494	ANKRD42	0.0172052	0.58603	1	0.0136093	0.0352673	1	0.0321145	1.79749	1
ENSG00000065413	ANKRD44	0.0206462	0.474003	1	0.0163311	-0.0773615	1	0.0963434	2.86235	1
ENSG00000186106	ANKRD46	0.00688206	-0.0603331	1	0.0149702	1.1608	0.602493	0	0.591044	1
ENSG00000168876	ANKRD49	0.0137641	0.45424	1	0.00816557	-0.694812	0.857784	0.0321145	1.97437	1
ENSG00000151458	ANKRD50	0.0103231	-0.119227	1	0.0136093	0.0352673	1	0.0321145	1.79749	1
ENSG00000139645	ANKRD52	0.0309693	0.387126	1	0.0285795	0.205192	1	0.0160572	0.212532	1
ENSG00000144031	ANKRD53	0	1.52463	1	0	-0.254239	1	0	3.91297	1
ENSG00000100124	ANKRD54	0.00344103	-0.382261	1	0.0108874	0.915686	0.857784	0	0.912972	1
ENSG00000164512	ANKRD55	0	1.52463	1	0	-0.254239	1	0	3.91297	1
ENSG00000135299	ANKRD6	0.0206462	1.16206	0.853833	0.0136093	0.397837	0.973488	0.0160572	1.38941	1
ENSG00000157999	ANKRD61	0	0.939667	1	0.00136093	0.745761	1	0	3.32801	1
ENSG00000235098	ANKRD65	0	0.939667	1	0.00136093	0.745761	1	0	3.32801	1
ENSG00000230062	ANKRD66	0	1.52463	1	0.00136093	1.74576	0.857784	0	3.91297	1
ENSG00000106013	ANKRD7	0.00344103	2.52463	0.99563	0	-0.839202	0.972496	0	3.32801	1
ENSG00000156381	ANKRD9	0.0103231	-0.282726	1	0.0204139	0.745761	0.830612	0.0321145	1.63995	1
ENSG00000064999	ANKS1A	0.0103231	-0.475371	1	0.0217749	0.585296	0.857784	0.0481717	1.91297	1
ENSG00000185046	ANKS1B	0.0206462	1.87255	0.458326	0.00680464	-0.254239	1	0	0.825509	1
ENSG00000168096	ANKS3	0.00344103	0.524629	1	0.00408279	0.160798	1	0	1.74305	1
ENSG00000175311	ANKS4B	0.00344103	1.93967	1	0.00136093	0.160798	1	0	2.91297	1
ENSG00000165138	ANKS6	0.00344103	-0.475371	1	0.0122484	1.06769	0.664529	0	0.825509	1
ENSG00000163516	ANKZF1	0.0172052	-0.475371	1	0.0231358	-0.254239	1	0.0321145	0.825509	1
ENSG00000011426	ANLN	0.00344103	1.52463	1	0.00408279	1.74576	0.681188	0	2.59104	1
ENSG00000131620	ANO1	0.0963489	1.00757	0.296562	0.0449106	-0.452179	0.770074	0.0802862	0.770014	1
ENSG00000160746	ANO10	0.0172052	0.109592	1	0.019053	0.129089	1	0.0802862	2.49793	1
ENSG00000047617	ANO2	0.0103231	0.354704	1	0.0108874	0.215246	1	0	0.520654	1
ENSG00000134343	ANO3	0.00344103	1.52463	1	0	-1.57617	0.857784	0	2.59104	1
ENSG00000151572	ANO4	0	0.939667	1	0.00136093	0.745761	1	0	3.32801	1
ENSG00000171714	ANO5	0	0.939667	1	0.00136093	0.745761	1	0	3.32801	1
ENSG00000177119	ANO6	0.0653796	0.656733	0.878027	0.0435497	-0.116736	1	0.144515	1.85986	1
ENSG00000074855	ANO8	0.0172052	0.109592	1	0.0204139	0.286329	1	0.0321145	1.36865	1
ENSG00000185101	ANO9	0.00688206	-0.41397	1	0.00544371	-1.32463	0.387587	0	0.269116	1
ENSG00000011201	ANOS1	0.0240872	1.61774	0.509718	0.0136093	0.62023	0.870074	0	0.45354	1
ENSG00000140350	ANP32A	0.0378513	-0.0998615	1	0.0435497	0.0622344	1	0.064229	0.89505	1
ENSG00000136938	ANP32B	0.0963489	0.163442	1	0.104791	0.387307	0.716229	0.144515	0.842583	1
ENSG00000139223	ANP32D	0.00344103	3.52463	0.853833	0	-0.254239	1	0	3.91297	1
ENSG00000143401	ANP32E	0.0722617	0.939667	0.55819	0.0313014	-0.669277	0.501996	0.0802862	1.14038	1
ENSG00000166825	ANPEP	0.0103231	-1.68482	0.332381	0.0694073	1.74576	0.000239477	0.0160572	-0.334956	1
ENSG00000103254	ANTKMT	0.0206462	-0.0255677	1	0.0176921	-0.534347	0.857784	0	-0.641617	1
ENSG00000169604	ANTXR1	0.457657	1.39105	6.05632e-05	0.155146	-0.698768	0.0646968	0.369316	0.839723	1
ENSG00000163297	ANTXR2	0.00344103	-1.17581	0.904823	0.0122484	-0.102236	1	0.0321145	1.85408	1
ENSG00000274209	ANTXRL	0	1.52463	1	0	-0.254239	1	0	3.91297	1
ENSG00000135046	ANXA1	0.313134	0.193323	1	0.35112	0.553116	0.12193	0.433545	0.678668	1
ENSG00000109511	ANXA10	0	1.52463	1	0	-0.254239	1	0	3.91297	1
ENSG00000122359	ANXA11	0.203021	0.365431	0.979247	0.186447	0.28443	0.802079	0.192687	0.314204	1
ENSG00000182718	ANXA2	0.130759	-0.389641	0.999748	0.269464	1.3163	1.50827e-06	0.192687	0.291483	1
ENSG00000177721	ANXA2R	0	1.52463	1	0	-0.254239	1	0	3.91297	1
ENSG00000138772	ANXA3	0	0.939667	1	0.00136093	0.745761	1	0	3.32801	1
ENSG00000196975	ANXA4	0.0275283	-0.282726	1	0.0394669	0.260334	1	0.0321145	0.38941	1
ENSG00000164111	ANXA5	0.161728	-0.0949793	1	0.229997	0.720523	0.0354074	0.112401	-0.475045	1
ENSG00000197043	ANXA6	0.147964	0.549433	0.835536	0.123844	0.303538	0.857784	0.0963434	0.00608128	1
ENSG00000138279	ANXA7	0.0929078	0.537568	0.904823	0.0748511	0.178076	0.985135	0.17663	1.50925	1
ENSG00000143412	ANXA9	0	1.52463	1	0.00136093	1.74576	0.857784	0	3.91297	1
ENSG00000136250	AOAH	0.0275283	-0.0333661	1	0.0340232	0.276275	0.973488	0.0160572	0.00608128	1
ENSG00000002726	AOC1	0	1.52463	1	0	-0.254239	1	0	3.91297	1
ENSG00000131480	AOC2	0	0.939667	1	0.00272186	2.33072	0.664529	0	3.32801	1
ENSG00000131471	AOC3	0.0206462	2.74702	0.152298	0.00136093	-1.71367	0.488188	0.0160572	2.45354	1
ENSG00000148120	AOPEP	0.0275283	1.30224	0.687723	0.00816557	-0.970446	0.664529	0.0160572	1.10562	1
ENSG00000138356	AOX1	0	0.202701	1	0.00408279	1.74576	0.681188	0	2.59104	1
ENSG00000286102	AP000552.4	0.00344103	3.52463	0.853833	0	-0.254239	1	0	3.91297	1
ENSG00000254469	AP002495.1	0.00344103	0.524629	1	0.00680464	1.33072	0.702633	0.0160572	2.91297	1
ENSG00000138660	AP1AR	0.00344103	-0.282726	1	0.00816557	0.383191	1	0	1.00608	1
ENSG00000166747	AP1G1	0.00688206	-0.590848	1	0.019053	0.845296	0.801547	0.0160572	1.15808	1
ENSG00000213983	AP1G2	0.0378513	-0.316673	1	0.0462716	-0.102236	1	0.0481717	0.358383	1
ENSG00000072958	AP1M1	0.0412924	-0.266784	1	0.0653246	0.605583	0.494002	0.064229	0.62019	1
ENSG00000106367	AP1S1	0.0240872	0.315176	1	0.0272186	0.553116	0.857784	0.0321145	1.10562	1
ENSG00000182287	AP1S2	0.0172052	0.022129	1	0.0272186	0.890151	0.654251	0.0160572	0.665044	1
ENSG00000152056	AP1S3	0	1.52463	1	0.00136093	1.74576	0.857784	0	3.91297	1
ENSG00000196961	AP2A1	0.0412924	0.294332	1	0.0421888	0.353443	0.961814	0.112401	1.86858	1
ENSG00000183020	AP2A2	0.0997899	-0.697763	0.654879	0.208222	0.727145	0.0398893	0.160572	0.148402	1
ENSG00000006125	AP2B1	0.0516155	0.276702	1	0.0626027	0.808496	0.240672	0.0321145	0.0222009	1
ENSG00000161203	AP2M1	0.285606	-0.05172	1	0.387865	0.68163	0.0335021	0.353259	0.302108	1
ENSG00000042753	AP2S1	0.168611	-0.420229	0.976408	0.35248	1.31692	9.30293e-08	0.240859	0.202165	1
ENSG00000132842	AP3B1	0.0309693	0.0651978	1	0.0476325	1.0577	0.133588	0	-1.08703	1
ENSG00000103723	AP3B2	0	0.202701	1	0.00272186	0.745761	1	0	2.59104	1
ENSG00000065000	AP3D1	0.161728	0.502262	0.841842	0.138815	0.302978	0.806003	0.112401	0.0364549	1
ENSG00000185009	AP3M1	0.0103231	-0.645296	1	0.0163311	-0.308687	0.972496	0	-0.37243	1
ENSG00000070718	AP3M2	0.0240872	0.437167	1	0.0176921	-0.254239	1	0.0160572	0.591044	1
ENSG00000157823	AP3S2	0.0240872	-0.119227	1	0.0299404	0.14004	1	0.0160572	0.105617	1
ENSG00000134262	AP4B1	0.0172052	-0.475371	1	0.0163311	-0.911352	0.463037	0.0160572	0.212532	1
ENSG00000081014	AP4E1	0.0103231	1.2027	1	0.00544371	-0.102236	1	0	1.21253	1
ENSG00000221838	AP4M1	0.0275283	1.17099	0.760887	0.0136093	-0.187125	1	0	-0.0412244	1
ENSG00000254470	AP5B1	0.0344103	-0.0383068	1	0.0408279	0.208104	0.993633	0	-1.31585	1
ENSG00000053770	AP5M1	0.0172052	0.409152	1	0.0163311	0.198273	1	0.0160572	1.00608	1
ENSG00000125843	AP5S1	0.0137641	1.14612	1	0.00680464	-0.254239	1	0.0160572	1.91297	1
ENSG00000242802	AP5Z1	0.0240872	-0.17581	1	0.0299404	0.0598693	1	0.0481717	1.10562	1
ENSG00000120868	APAF1	0.0103231	0.82419	1	0.00816557	0.231188	1	0.0160572	2.00608	1
ENSG00000107282	APBA1	0.00344103	0.354704	1	0.00680464	1.0088	0.857784	0	1.59104	1
ENSG00000034053	APBA2	0.00344103	0.202701	1	0.00544371	0.260334	1	0	1.45354	1
ENSG00000011132	APBA3	0.0344103	0.939667	0.853833	0.0108874	-1.2136	0.26523	0	-0.513293	1
ENSG00000166313	APBB1	0.0447334	2.33198	0.0196143	0.0108874	-0.476632	0.939834	0	0.0549909	1
ENSG00000077420	APBB1IP	0.0172052	-1.21234	0.671216	0.0626027	1.01495	0.146105	0.0481717	0.55542	1
ENSG00000163697	APBB2	0.0653796	1.89236	0.0179329	0.0149702	-0.954679	0.428511	0.0160572	0.298262	1
ENSG00000113108	APBB3	0.0757027	0.493602	1	0.0462716	-0.482508	0.756197	0.0802862	0.703519	1
ENSG00000134982	APC	0.00688206	-0.138336	1	0.0108874	0.215246	1	0.0481717	2.74305	1
ENSG00000154856	APCDD1	0	-1.47537	1	0.00680464	-0.128708	1	0.0160572	2.00608	1
ENSG00000198768	APCDD1L	0	0.524629	1	0.00272186	1.33072	0.973488	0	2.91297	1
ENSG00000132703	APCS	0	1.52463	1	0	-0.254239	1	0	3.91297	1
ENSG00000164062	APEH	0.0309693	-0.240905	1	0.0299404	-0.512037	0.857784	0.0481717	0.703519	1
ENSG00000248329	APELA	0.00688206	4.10959	0.438604	0	-0.839202	0.972496	0	3.32801	1
ENSG00000100823	APEX1	0.0412924	-0.132483	1	0.0598808	0.593758	0.553717	0.0481717	0.405177	1
ENSG00000169188	APEX2	0.00688206	0.787664	1	0.00816557	0.968153	0.857784	0	1.32801	1
ENSG00000117362	APH1A	0.0619386	-0.134334	1	0.0966259	0.849597	0.088813	0.0963434	0.675933	1
ENSG00000138613	APH1B	0.0309693	0.387126	1	0.0285795	0.205192	1	0.0481717	1.26912	1
ENSG00000166181	API5	0.0481744	0.45424	1	0.0326623	-0.338304	0.900537	0.0802862	1.32801	1
ENSG00000149089	APIP	0.0172052	0.354704	1	0.0217749	0.833224	0.684543	0.0160572	0.958776	1
ENSG00000171388	APLN	0	-1.28273	0.99563	0.0108874	1.33072	0.567419	0	1.10562	1
ENSG00000134817	APLNR	0.0240872	0.167077	1	0.0313014	0.686867	0.694225	0	-0.671991	1
ENSG00000105290	APLP1	0.00688206	0.109592	1	0.00816557	-0.0318469	1	0	0.743047	1
ENSG00000084234	APLP2	0.203021	0.118637	1	0.273547	0.944541	0.00100376	0.256916	0.50458	1
ENSG00000101474	APMAP	0	0.202701	1	0.00136093	-0.254239	1	0.0160572	3.91297	1
ENSG00000118137	APOA1	0	0.939667	1	0.00136093	0.745761	1	0	3.32801	1
ENSG00000158874	APOA2	0	1.52463	1	0.00136093	1.74576	0.857784	0	3.91297	1
ENSG00000110243	APOA5	0	0.939667	1	0.00272186	2.33072	0.664529	0	3.32801	1
ENSG00000084674	APOB	0.00344103	1.2027	1	0	-1.8392	0.708042	0	2.32801	1
ENSG00000124701	APOBEC2	0	0.939667	1	0.00136093	0.745761	1	0	3.32801	1
ENSG00000128383	APOBEC3A	0.00688206	0.022129	1	0.0176921	1.96815	0.082689	0	0.665044	1
ENSG00000179750	APOBEC3B	0.00344103	1.52463	1	0.00136093	-0.254239	1	0.0160572	3.91297	1
ENSG00000244509	APOBEC3C	0.0275283	-0.00588533	1	0.0394669	0.698455	0.664529	0.0481717	1.08008	1
ENSG00000128394	APOBEC3F	0.0172052	0.409152	1	0.0108874	-0.607876	0.857784	0	-0.0412244	1
ENSG00000239713	APOBEC3G	0.0172052	-0.0998615	1	0.0176921	-0.304865	1	0.0802862	2.28848	1
ENSG00000100298	APOBEC3H	0.0103231	1.2027	1	0.00544371	-0.102236	1	0	1.21253	1
ENSG00000184730	APOBR	0.00344103	-0.998933	0.99563	0.019053	1.33072	0.33924	0	0.328009	1
ENSG00000130208	APOC1	0.0722617	-0.346856	1	0.10207	0.252221	0.857784	0.0963434	0.260895	1
ENSG00000234906	APOC2	0	0.524629	1	0.00136093	0.160798	1	0	2.91297	1
ENSG00000110245	APOC3	0	1.52463	1	0.00136093	1.74576	0.857784	0	3.91297	1
ENSG00000267467	APOC4	0.00688206	3.10959	0.674603	0	-1.25424	0.857784	0	2.91297	1
ENSG00000189058	APOD	0	-0.475371	1	0.00272186	-0.254239	1	0	1.91297	1
ENSG00000130203	APOE	0.0860258	-0.791739	0.531157	0.171477	0.430665	0.490165	0.112401	-0.20077	1
ENSG00000175336	APOF	0.00344103	3.52463	0.853833	0	-0.254239	1	0	3.91297	1
ENSG00000100342	APOL1	0.0344103	-0.910757	0.662358	0.095265	1.01286	0.0229744	0.0321145	-0.49075	1
ENSG00000128284	APOL3	0.0240872	-0.0900805	1	0.038106	0.796387	0.490165	0	-0.894383	1
ENSG00000221963	APOL6	0.0619386	0.0446364	1	0.0707683	0.303756	0.936035	0.0963434	0.837684	1
ENSG00000178878	APOLD1	0	0.939667	1	0	-0.839202	0.972496	0	3.32801	1
ENSG00000204444	APOM	0	0.524629	1	0	-1.25424	0.857784	0	2.91297	1
ENSG00000184831	APOO	0.00344103	0.354704	1	0.00408279	-0.0615942	1	0.0160572	2.74305	1
ENSG00000155008	APOOL	0.00344103	-0.645296	1	0.0095265	0.160798	1	0.0160572	1.74305	1
ENSG00000142192	APP	0.275283	0.669723	0.400214	0.17556	-0.162609	0.969517	0.160572	-0.131422	1
ENSG00000062725	APPBP2	0.0103231	-0.0603331	1	0.0136093	0.117729	1	0.0321145	1.85408	1
ENSG00000157500	APPL1	0.0584975	0.887199	0.698857	0.0258576	-0.687199	0.576455	0.0160572	-0.256953	1
ENSG00000136044	APPL2	0.0378513	1.46574	0.458326	0.019053	0.19322	1	0.0321145	1.41047	1
ENSG00000198931	APRT	0.0481744	-0.123069	1	0.0694073	0.61331	0.527075	0.0802862	0.811434	1
ENSG00000137074	APTX	0.0412924	1.64011	0.213565	0.0108874	-0.891669	0.58328	0	-0.256953	1
ENSG00000240583	AQP1	0.495509	0.824955	0.0697586	0.295321	-0.12268	0.978006	0.256916	-0.225977	1
ENSG00000143595	AQP10	0.00344103	3.52463	0.853833	0	-0.254239	1	0	3.91297	1
ENSG00000178301	AQP11	0	1.52463	1	0	-0.254239	1	0	3.91297	1
ENSG00000184945	AQP12A	0	1.52463	1	0.00136093	1.74576	0.857784	0	3.91297	1
ENSG00000165272	AQP3	0.00688206	-0.212336	1	0.0095265	-0.16113	1	0	0.45354	1
ENSG00000171885	AQP4	0	1.52463	1	0	-0.254239	1	0	3.91297	1
ENSG00000161798	AQP5	0	1.52463	1	0.00136093	1.74576	0.857784	0	3.91297	1
ENSG00000086159	AQP6	0	1.52463	1	0	-0.254239	1	0.0160572	5.91297	1
ENSG00000165269	AQP7	0	0.939667	1	0	-0.839202	0.972496	0	3.32801	1
ENSG00000103375	AQP8	0	1.52463	1	0	-0.254239	1	0	3.91297	1
ENSG00000103569	AQP9	0	-1.56283	1	0.0122484	1.06769	0.802178	0.0160572	1.91297	1
ENSG00000021776	AQR	0.0172052	0.465736	1	0.0149702	0.0827957	1	0.0160572	1.05499	1
ENSG00000169083	AR	0	0.524629	1	0	-1.25424	0.857784	0	2.91297	1
ENSG00000078061	ARAF	0.0412924	-0.167248	1	0.0489934	0.0483235	1	0.0802862	0.99014	1
ENSG00000186635	ARAP1	0.0929078	-0.0774066	1	0.127927	0.629116	0.211663	0.112401	0.343116	1
ENSG00000047365	ARAP2	0	-0.0603331	1	0.00136093	-0.576167	1	0	2.32801	1
ENSG00000120318	ARAP3	0.0137641	-0.612874	1	0.0272186	0.330723	0.969517	0.0321145	0.974372	1
ENSG00000095139	ARCN1	0.0172052	-1.33335	0.611742	0.0489934	0.147859	1	0.0481717	0.437238	1
ENSG00000109321	AREG	0.00344103	0.717274	1	0.00544371	1.06769	0.927273	0	1.91297	1
ENSG00000119682	AREL1	0.0137641	0.939667	1	0.00680464	-0.476632	0.969517	0.0160572	1.74305	1
ENSG00000143761	ARF1	0.161728	-0.0752835	1	0.22047	0.635057	0.091234	0.208744	0.376031	1
ENSG00000134287	ARF3	0.1342	0.656733	0.650097	0.114318	0.49694	0.486018	0.0802862	0.00608128	1
ENSG00000168374	ARF4	0.0929078	0.0558599	1	0.110235	0.445101	0.612062	0.0481717	-0.570844	1
ENSG00000004059	ARF5	0.0172052	-0.562833	1	0.0326623	0.389617	0.972496	0.064229	1.53446	1
ENSG00000101199	ARFGAP1	0.0584975	0.0506982	1	0.0462716	-0.499996	0.753699	0.0802862	0.690579	1
ENSG00000149182	ARFGAP2	0.0378513	0.58603	1	0.0176921	-0.906316	0.430852	0.0321145	0.716575	1
ENSG00000242247	ARFGAP3	0.0309693	0.202701	1	0.0285795	-0.0427352	1	0.0321145	0.665044	1
ENSG00000066777	ARFGEF1	0.0206462	0.0840568	1	0.0204139	-0.11222	1	0.0321145	1.10562	1
ENSG00000124198	ARFGEF2	0.0275283	-0.236183	1	0.0408279	0.414555	0.857784	0.0481717	0.868578	1
ENSG00000112379	ARFGEF3	0	0.202701	1	0.00136093	-0.254239	1	0	2.59104	1
ENSG00000164144	ARFIP1	0.0172052	0.939667	1	0.0122484	0.260334	1	0	0.38941	1
ENSG00000132254	ARFIP2	0.0103231	-1.6453	0.320422	0.0313014	-0.369717	0.857784	0.0160572	-0.296481	1
ENSG00000101246	ARFRP1	0.0309693	0.489005	1	0.0313014	0.575836	0.787458	0.0160572	0.298262	1
ENSG00000081181	ARG2	0	-0.0603331	1	0.00544371	2.06769	0.490165	0	2.32801	1
ENSG00000134884	ARGLU1	0.326898	0.426597	0.835536	0.193252	-0.602163	0.113191	0.17663	-0.45335	1
ENSG00000071205	ARHGAP10	0.0963489	1.36024	0.065769	0.0517153	0.249803	0.972496	0.0481717	0.421119	1
ENSG00000198826	ARHGAP11A	0.00688206	1.30224	1	0.00544371	0.745761	0.969517	0	1.74305	1
ENSG00000165322	ARHGAP12	0.0309693	0.676632	1	0.0244967	0.238801	1	0.0160572	0.45354	1
ENSG00000075884	ARHGAP15	0.0240872	0.524629	1	0.0204139	0.160798	1	0.0321145	1.28848	1
ENSG00000140750	ARHGAP17	0.0309693	-0.457223	1	0.0449106	0.0518638	1	0.064229	0.842583	1
ENSG00000146376	ARHGAP18	0.0412924	-0.763616	0.835536	0.115679	1.41714	0.000139653	0.064229	0.158084	1
ENSG00000137727	ARHGAP20	0.00344103	2.52463	0.99563	0.00136093	0.745761	1	0	3.32801	1
ENSG00000107863	ARHGAP21	0.0103231	-0.604654	1	0.0176921	-0.0907406	1	0.0481717	1.78369	1
ENSG00000128805	ARHGAP22	0.0309693	0.759095	0.982266	0.0272186	0.614516	0.815305	0.0160572	0.520654	1
ENSG00000275832	ARHGAP23	0.0516155	0.45854	1	0.0367451	-0.228244	0.985135	0.0160572	-0.426878	1
ENSG00000138639	ARHGAP24	0.0206462	1.87255	0.458326	0.00544371	-0.632751	0.936788	0	0.825509	1
ENSG00000163219	ARHGAP25	0.0172052	-1.08023	0.737979	0.0530762	0.782287	0.333825	0.0160572	-0.353815	1
ENSG00000145819	ARHGAP26	0.0275283	-0.514899	1	0.0503544	0.501835	0.775903	0.064229	0.949498	1
ENSG00000088756	ARHGAP28	0	0.524629	1	0	-1.25424	0.857784	0	2.91297	1
ENSG00000137962	ARHGAP29	0	-0.475371	1	0.00136093	-1.06159	0.973488	0.0160572	3.10562	1
ENSG00000186517	ARHGAP30	0.0275283	0.109592	1	0.038106	0.796387	0.490165	0.0160572	0.131612	1
ENSG00000031081	ARHGAP31	0.0206462	-0.191578	1	0.0340232	0.691313	0.664529	0	-0.787468	1
ENSG00000134909	ARHGAP32	0.0137641	1.67663	0.794426	0.00408279	-0.576167	0.973488	0	1.21253	1
ENSG00000004777	ARHGAP33	0.0137641	0.759095	1	0.00544371	-1.01977	0.813492	0.0160572	1.59104	1
ENSG00000160007	ARHGAP35	0.0378513	0.82419	0.979247	0.0244967	-0.00631178	1	0.0160572	0.298262	1
ENSG00000147799	ARHGAP39	0.0103231	2.93967	0.474126	0.00136093	-0.576167	1	0	2.32801	1
ENSG00000089820	ARHGAP4	0.0447334	-0.807567	0.799738	0.0979868	0.578033	0.465696	0.0963434	0.510873	1
ENSG00000165895	ARHGAP42	0	-0.282726	1	0.00136093	-0.839202	0.909982	0	2.10562	1
ENSG00000006740	ARHGAP44	0.0240872	1.82419	0.40761	0.00544371	-0.932311	0.714473	0	0.591044	1
ENSG00000180448	ARHGAP45	0.0412924	-0.944856	0.552289	0.0898213	0.319997	0.857784	0.0481717	-0.344416	1
ENSG00000100852	ARHGAP5	0.0137641	0.524629	1	0.0163311	0.861238	0.785713	0.0160572	1.38941	1
ENSG00000047648	ARHGAP6	0.0309693	1.323	0.611742	0.0163311	0.124272	1	0.0160572	0.958776	1
ENSG00000241484	ARHGAP8	0	-1.17581	0.99563	0.0095265	1.1608	0.681188	0	1.21253	1
ENSG00000123329	ARHGAP9	0.0722617	-1.01594	0.262985	0.156507	0.263892	0.857784	0.064229	-0.857857	1
ENSG00000141522	ARHGDIA	0.275283	-0.0750998	1	0.364729	0.574049	0.115063	0.417488	0.577747	1
ENSG00000111348	ARHGDIB	0.251195	-0.1455	1	0.362007	0.687516	0.0213233	0.337202	0.341736	1
ENSG00000242173	ARHGDIG	0	0.939667	1	0	-0.839202	0.972496	0	3.32801	1
ENSG00000076928	ARHGEF1	0.19958	-0.243779	1	0.229997	-0.0297237	1	0.192687	-0.193943	1
ENSG00000104728	ARHGEF10	0.0653796	1.17413	0.494426	0.0272186	-0.505778	0.857784	0.0321145	0.410472	1
ENSG00000074964	ARHGEF10L	0.137641	0.596779	0.763283	0.118401	0.437008	0.615212	0.17663	0.966553	1
ENSG00000132694	ARHGEF11	0.0412924	-0.0417174	1	0.0626027	0.874085	0.245397	0.0802862	1.10562	1
ENSG00000196914	ARHGEF12	0.0275283	0.607092	1	0.0176921	-0.304865	0.990834	0.0321145	1.17601	1
ENSG00000198844	ARHGEF15	0.0137641	-0.768152	0.99563	0.0231358	-0.254239	1	0	-0.814949	1
ENSG00000130762	ARHGEF16	0.00344103	1.52463	1	0.00272186	0.745761	1	0	2.59104	1
ENSG00000110237	ARHGEF17	0.113554	1.50357	0.0136077	0.0285795	-1.13466	0.0488656	0.0802862	0.898022	1
ENSG00000104880	ARHGEF18	0.0103231	-0.282726	1	0.0258576	1.48273	0.114803	0.0160572	1.00608	1
ENSG00000116584	ARHGEF2	0.0275283	-0.781179	0.853833	0.0544371	0.270423	0.943837	0.0481717	0.358383	1
ENSG00000240771	ARHGEF25	0.106672	1.64199	0.0495323	0.0217749	-1.37623	0.0790755	0.112401	1.53793	1
ENSG00000114790	ARHGEF26	0.00344103	1.2027	1	0.00272186	0.330723	1	0	2.32801	1
ENSG00000214944	ARHGEF28	0.0137641	0.846557	1	0.00680464	-0.576167	0.972377	0	0.591044	1
ENSG00000163947	ARHGEF3	0.00688206	0.022129	1	0.0122484	0.745761	0.857784	0.0160572	1.74305	1
ENSG00000214694	ARHGEF33	0.00344103	1.52463	1	0.00272186	0.745761	1	0	2.59104	1
ENSG00000213214	ARHGEF35	0	0.939667	1	0.00136093	0.745761	1	0	3.32801	1
ENSG00000183111	ARHGEF37	0.00688206	0.65016	1	0.00680464	0.330723	1	0.0160572	2.32801	1
ENSG00000137135	ARHGEF39	0.00344103	1.93967	1	0	-1.25424	1	0.0160572	4.32801	1
ENSG00000136002	ARHGEF4	0.00344103	1.93967	1	0.00136093	0.160798	1	0	2.91297	1
ENSG00000165801	ARHGEF40	0.0653796	0.656733	0.853833	0.0503544	0.212329	0.974913	0.0321145	0.00608128	1
ENSG00000129675	ARHGEF6	0.0275283	0.337002	1	0.0285795	0.397837	0.890925	0	-0.701738	1
ENSG00000102606	ARHGEF7	0.0447334	-0.0430551	1	0.0517153	0.173182	1	0.064229	0.711338	1
ENSG00000131089	ARHGEF9	0.0275283	1.60709	0.550026	0.00544371	-1.32463	0.581067	0.0160572	1.32801	1
ENSG00000117713	ARID1A	0.0688206	0.441213	1	0.0680464	0.535543	0.612062	0.0963434	1.03383	1
ENSG00000049618	ARID1B	0.0412924	0.977142	0.853833	0.0176921	-0.656338	0.786595	0.0321145	0.912972	1
ENSG00000189079	ARID2	0.00344103	-1.42957	0.790492	0.0204139	0.658298	0.857784	0.0160572	0.958776	1
ENSG00000116017	ARID3A	0.0103231	-0.998933	0.903677	0.0258576	0.160798	1	0.0321145	0.943346	1
ENSG00000179361	ARID3B	0.00344103	-1.56283	0.684989	0.0163311	-0.0773615	1	0.0321145	1.45354	1
ENSG00000032219	ARID4A	0.0275283	-0.0333661	1	0.0285795	-0.116736	1	0.064229	1.40201	1
ENSG00000054267	ARID4B	0.0240872	0.939667	0.979247	0.00816557	-1.09074	0.490165	0	-0.0412244	1
ENSG00000196843	ARID5A	0.0722617	0.384148	1	0.0639636	0.180976	1	0.0963434	0.912972	1
ENSG00000150347	ARID5B	0.0309693	-0.0603331	1	0.0353841	0.0743835	1	0.064229	1.21253	1
ENSG00000166233	ARIH1	0.0584975	0.155396	1	0.057159	0.0845626	1	0.0321145	-0.256953	1
ENSG00000177479	ARIH2	0.0688206	0.425094	1	0.0517153	-0.138762	1	0.0481717	0.171505	1
ENSG00000221883	ARIH2OS	0.00344103	0.354704	1	0.00272186	-0.669277	0.973488	0.0321145	3.49793	1
ENSG00000120805	ARL1	0.0172052	-0.282726	1	0.0217749	-0.120973	1	0.0481717	1.45354	1
ENSG00000175414	ARL10	0.00688206	0.65016	1	0.0122484	2.06769	0.198583	0.0160572	2.32801	1
ENSG00000152213	ARL11	0.00344103	0.202701	1	0.00680464	0.745761	0.972496	0	1.45354	1
ENSG00000169379	ARL13B	0.0103231	0.82419	1	0.0108874	0.915686	0.857784	0	0.912972	1
ENSG00000179674	ARL14	0	0.939667	1	0.00272186	2.33072	0.664529	0	3.32801	1
ENSG00000152219	ARL14EP	0.0172052	0.409152	1	0.0108874	-0.607876	0.857784	0.0160572	1.00608	1
ENSG00000185305	ARL15	0.00688206	-0.34984	1	0.019053	1.33072	0.33924	0	0.328009	1
ENSG00000214087	ARL16	0.0172052	0.155396	1	0.0136093	-0.495247	0.949879	0.0321145	1.41047	1
ENSG00000185829	ARL17A	0.0137641	0.59863	1	0.00680464	-0.839202	0.95998	0.0160572	1.45354	1
ENSG00000213465	ARL2	0.0757027	0.320271	1	0.0694073	0.179414	1	0.160572	1.48976	1
ENSG00000102931	ARL2BP	0.0481744	-0.0442134	1	0.0612418	0.411342	0.778518	0.0321145	-0.160277	1
ENSG00000138175	ARL3	0.0412924	0.225069	1	0.0435497	0.330723	0.876222	0.0321145	0.288481	1
ENSG00000122644	ARL4A	0.0137641	0.0392026	1	0.0163311	0.124272	1	0	-0.0870281	1
ENSG00000188042	ARL4C	0.0206462	-1.4229	0.412685	0.095265	1.43608	0.00190374	0.064229	0.45354	1
ENSG00000175906	ARL4D	0.00344103	1.93967	1	0.00136093	0.160798	1	0	2.91297	1
ENSG00000165997	ARL5B	0.0103231	0.354704	1	0.0149702	1.0088	0.640832	0.0160572	1.59104	1
ENSG00000141748	ARL5C	0.00344103	2.52463	0.99563	0	-0.839202	1	0.0160572	4.91297	1
ENSG00000113966	ARL6	0.00688206	0.302237	1	0.00544371	-0.517274	1	0.0160572	2.00608	1
ENSG00000182196	ARL6IP4	0.258077	0.0548805	1	0.229997	-0.197995	0.870583	0.272973	0.179015	1
ENSG00000144746	ARL6IP5	0.178934	0.310035	1	0.200056	0.716809	0.0510028	0.0963434	-0.469498	1
ENSG00000177917	ARL6IP6	0.0103231	0.437167	1	0.0204139	2.42383	0.0185879	0	0.591044	1
ENSG00000143862	ARL8A	0.0412924	-0.32952	1	0.0748511	0.88069	0.144899	0.0963434	1.07647	1
ENSG00000196503	ARL9	0	1.52463	1	0.00136093	1.74576	0.857784	0	3.91297	1
ENSG00000104442	ARMC1	0.0137641	0.202701	1	0.0095265	-0.713671	0.857784	0.0160572	1.10562	1
ENSG00000170632	ARMC10	0	0.524629	1	0.00272186	1.33072	0.973488	0	2.91297	1
ENSG00000157343	ARMC12	0.00344103	2.52463	0.99563	0	-0.839202	0.972496	0	3.32801	1
ENSG00000118690	ARMC2	0.00344103	1.52463	1	0.00272186	0.745761	1	0	2.59104	1
ENSG00000140691	ARMC5	0.0103231	1.0652	1	0.00544371	-0.254239	1	0	1.10562	1
ENSG00000105676	ARMC6	0.0172052	2.10959	0.702128	0.00544371	-0.102236	1	0.0321145	3.0385	1
ENSG00000125449	ARMC7	0.0206462	0.425094	1	0.0176921	0.0295537	1	0.0160572	0.783689	1
ENSG00000114098	ARMC8	0.0103231	-0.901635	0.99563	0.0231358	0.0577047	1	0.0321145	1.0385	1
ENSG00000135931	ARMC9	0.0344103	0.774608	0.99563	0.0231358	0.00879512	1	0.0481717	1.45354	1
ENSG00000126947	ARMCX1	0.0137641	0.939667	1	0.0122484	0.745761	0.907483	0.0160572	1.74305	1
ENSG00000184867	ARMCX2	0.0309693	0.759095	0.982266	0.0122484	-1.01977	0.423964	0.0160572	0.520654	1
ENSG00000102401	ARMCX3	0.0275283	0.139966	1	0.0285795	0.117729	1	0.0481717	1.21253	1
ENSG00000196440	ARMCX4	0	-0.475371	1	0.00136093	-1.06159	0.857784	0	1.91297	1
ENSG00000125962	ARMCX5	0.0172052	1.52463	0.742646	0.00544371	-0.632751	0.936788	0	0.825509	1
ENSG00000286237	ARMCX5-GPRASP2	0	0.939667	1	0.00136093	0.745761	1	0	3.32801	1
ENSG00000198960	ARMCX6	0.0103231	0.717274	1	0.00544371	-0.632751	0.936788	0.0160572	1.91297	1
ENSG00000198520	ARMH1	0	-0.934802	1	0.00272186	-0.839202	0.857784	0	1.45354	1
ENSG00000260286	ARMH2	0	0.939667	1	0	-0.839202	0.972496	0	3.32801	1
ENSG00000120029	ARMH3	0.0172052	-0.17581	1	0.0258576	0.423833	0.862471	0.0160572	0.486707	1
ENSG00000139971	ARMH4	0.00688206	2.10959	0.903677	0.00136093	-0.576167	1	0.0321145	4.49793	1
ENSG00000146476	ARMT1	0.0275283	0.787664	0.99563	0.0285795	1.11773	0.272459	0	-0.334956	1
ENSG00000143437	ARNT	0.0447334	0.840131	0.853833	0.0258576	-0.217713	1	0.0160572	0.0800819	1
ENSG00000172379	ARNT2	0.00344103	1.52463	1	0.00136093	-0.254239	1	0.0160572	3.91297	1
ENSG00000133794	ARNTL	0.00688206	0.022129	1	0.00544371	-0.839202	0.829689	0	0.665044	1
ENSG00000029153	ARNTL2	0.00688206	1.10959	1	0.00544371	0.482726	1	0	1.59104	1
ENSG00000241685	ARPC1A	0.0653796	-0.186866	1	0.0870994	0.341864	0.857784	0.064229	0.0450754	1
ENSG00000130429	ARPC1B	0.347544	-0.260326	1	0.567507	0.85693	0.00176731	0.690461	0.800651	1
ENSG00000163466	ARPC2	0.354426	0.100948	1	0.405557	0.465937	0.254237	0.321145	-0.0188913	1
ENSG00000111229	ARPC3	0.113554	-0.156092	1	0.189169	1.06769	0.000955834	0.17663	0.591044	1
ENSG00000241553	ARPC4	0.216785	-0.0527994	1	0.277629	0.512351	0.206657	0.240859	0.164779	1
ENSG00000162704	ARPC5	0.113554	-0.597361	0.853833	0.254494	1.1506	0.000136434	0.208744	0.416546	1
ENSG00000136950	ARPC5L	0.0309693	-0.475371	1	0.0435497	-0.0427352	1	0.064229	0.825509	1
ENSG00000242498	ARPIN	0.0378513	-0.119227	1	0.0598808	0.845296	0.211663	0.064229	0.877348	1
ENSG00000128989	ARPP19	0.0963489	0.316521	1	0.0734901	-0.227767	0.949201	0.0802862	0.203314	1
ENSG00000172995	ARPP21	0.00344103	2.52463	0.99563	0.00136093	0.745761	1	0	3.32801	1
ENSG00000120500	ARR3	0	1.52463	1	0.00136093	1.74576	0.857784	0	3.91297	1
ENSG00000137486	ARRB1	0.0240872	-0.25673	1	0.0408279	0.699957	0.554134	0.0481717	1.03033	1
ENSG00000141480	ARRB2	0.0963489	-0.475371	0.979247	0.208222	1.27108	2.43623e-05	0.192687	0.659215	1
ENSG00000197070	ARRDC1	0.0309693	-1.10764	0.481995	0.0843776	0.573294	0.441515	0.0802862	0.497934	1
ENSG00000105643	ARRDC2	0.0412924	0.524629	1	0.0340232	0.160798	1	0	-1.08703	1
ENSG00000113369	ARRDC3	0.0929078	0.152075	1	0.107513	0.52853	0.428511	0.0802862	0.11423	1
ENSG00000140450	ARRDC4	0.0481744	0.0564806	1	0.0653246	0.745761	0.393239	0.0481717	0.358383	1
ENSG00000205784	ARRDC5	0.00688206	2.10959	0.878027	0.00272186	0.330723	1	0	2.32801	1
ENSG00000100299	ARSA	0.0550565	0.0729334	1	0.0408279	-0.603824	0.538886	0.064229	0.520654	1
ENSG00000113273	ARSB	0.0309693	-0.90833	0.860776	0.0925431	1.23958	0.0266753	0.064229	0.414721	1
ENSG00000157399	ARSE	0.00344103	2.52463	0.99563	0	-0.839202	0.972496	0	3.32801	1
ENSG00000141337	ARSG	0.00688206	0.787664	1	0.00544371	0.0676888	1	0.0321145	3.17601	1
ENSG00000183876	ARSI	0.00344103	3.52463	0.853833	0	-0.254239	1	0	3.91297	1
ENSG00000180801	ARSJ	0.0137641	2.26159	0.531157	0.00272186	-0.669277	0.972496	0	1.59104	1
ENSG00000164291	ARSK	0.00344103	-0.382261	1	0.00816557	0.231188	1	0.0160572	2.00608	1
ENSG00000129744	ART1	0.00344103	3.52463	0.853833	0	-0.254239	1	0	3.91297	1
ENSG00000156219	ART3	0	0.939667	1	0.00272186	2.33072	0.664529	0	3.32801	1
ENSG00000111339	ART4	0.0344103	0.984061	0.853833	0.0163311	-0.46069	0.857784	0	-0.479346	1
ENSG00000117407	ARTN	0	0.524629	1	0.00136093	0.160798	1	0	2.91297	1
ENSG00000173409	ARV1	0.00344103	-0.723298	1	0.0095265	0.045321	1	0.0160572	1.66504	1
ENSG00000099889	ARVCF	0.0481744	0.183592	1	0.0313014	-0.735366	0.428198	0.064229	0.808635	1
ENSG00000004848	ARX	0.00344103	2.52463	0.99563	0.00136093	0.745761	1	0	3.32801	1
ENSG00000214435	AS3MT	0.0103231	2.93967	0.474126	0.00136093	-0.576167	1	0	2.32801	1
ENSG00000104763	ASAH1	0.141082	-0.307055	1	0.219109	0.601795	0.161678	0.256916	0.660585	1
ENSG00000188611	ASAH2	0	1.52463	1	0.00136093	1.74576	0.857784	0	3.91297	1
ENSG00000153317	ASAP1	0.0378513	-0.0802327	1	0.0517153	0.507601	0.700475	0.0321145	0.140382	1
ENSG00000151693	ASAP2	0.0825848	0.939667	0.537176	0.0394669	-0.476632	0.829689	0.064229	0.665044	1
ENSG00000088280	ASAP3	0.0103231	-0.230258	1	0.0122484	-0.324629	1	0.0481717	2.15808	1
ENSG00000065802	ASB1	0.0206462	1.08406	0.882624	0.00816557	-0.694812	0.857784	0	0.269116	1
ENSG00000196372	ASB13	0.0172052	0.65016	1	0.0095265	-0.576167	0.857784	0	0.158084	1
ENSG00000146809	ASB15	0.00344103	3.52463	0.853833	0	-0.254239	1	0	3.91297	1
ENSG00000154007	ASB17	0	1.52463	1	0.00136093	1.74576	0.857784	0	3.91297	1
ENSG00000182177	ASB18	0	0.939667	1	0.00136093	0.745761	1	0	3.32801	1
ENSG00000100628	ASB2	0.0137641	2.26159	0.687723	0.00272186	-0.669277	0.993381	0.0160572	2.74305	1
ENSG00000115239	ASB3	0.0240872	0.666648	1	0.0149702	-0.313133	1	0.0160572	0.783689	1
ENSG00000005981	ASB4	0	1.52463	1	0	-0.254239	1	0	3.91297	1
ENSG00000148331	ASB6	0.0137641	-0.0603331	1	0.0231358	0.828223	0.681188	0.0321145	1.49793	1
ENSG00000183475	ASB7	0.00344103	-1.23026	0.910479	0.0149702	0.24326	1	0.0160572	1.15808	1
ENSG00000177981	ASB8	0.0206462	1.24452	0.853833	0.0136093	0.504753	0.972496	0.0321145	2.10562	1
ENSG00000102048	ASB9	0	1.52463	1	0	-0.254239	1	0	3.91297	1
ENSG00000138303	ASCC1	0.0103231	0.0651978	1	0.0136093	0.298302	1	0	0.269116	1
ENSG00000100325	ASCC2	0.0412924	1.22507	0.552289	0.0244967	0.293249	0.973488	0.0321145	1.10562	1
ENSG00000112249	ASCC3	0.0688206	0.707493	0.853833	0.0449106	-0.0975138	1	0.0481717	0.405177	1
ENSG00000187855	ASCL4	0	1.52463	1	0	-0.254239	1	0.0160572	5.91297	1
ENSG00000232237	ASCL5	0	1.52463	1	0.00136093	1.74576	0.857784	0	3.91297	1
ENSG00000111875	ASF1A	0.0344103	1.66213	0.293271	0.0163311	0.276275	1	0.0321145	1.69058	1
ENSG00000105011	ASF1B	0	-0.645296	1	0.00408279	0.160798	1	0	1.74305	1
ENSG00000141505	ASGR1	0.00344103	0.202701	1	0.00544371	0.260334	1	0.0321145	3.32801	1
ENSG00000161944	ASGR2	0.00344103	0.524629	1	0.00272186	-0.476632	1	0.0160572	2.91297	1
ENSG00000116539	ASH1L	0.0619386	0.563104	0.99563	0.0544371	0.402873	0.848412	0.0160572	-0.594823	1
ENSG00000129691	ASH2L	0.0103231	-0.17581	1	0.0163311	0.358738	0.985135	0	0.0549909	1
ENSG00000110881	ASIC1	0	1.52463	1	0.00136093	1.74576	0.857784	0	3.91297	1
ENSG00000108684	ASIC2	0.00688206	4.10959	0.438604	0	-0.839202	0.972496	0	3.32801	1
ENSG00000213199	ASIC3	0	-0.797299	1	0.00408279	-0.0615942	1	0	1.59104	1
ENSG00000072182	ASIC4	0.00344103	3.52463	0.853833	0	-0.254239	1	0	3.91297	1
ENSG00000256394	ASIC5	0	1.52463	1	0.00136093	1.74576	0.857784	0	3.91297	1
ENSG00000101440	ASIP	0	1.52463	1	0	-0.254239	1	0	3.91297	1
ENSG00000126522	ASL	0.0275283	0.202701	1	0.0299404	0.315126	0.972496	0.0160572	0.212532	1
ENSG00000196433	ASMT	0	0.939667	1	0.00272186	2.33072	0.664529	0	3.32801	1
ENSG00000169093	ASMTL	0	-0.934802	1	0.0095265	1.74576	0.424208	0	1.45354	1
ENSG00000138381	ASNSD1	0.0103231	-0.934802	0.979247	0.0299404	0.625466	0.829689	0.0321145	1.00608	1
ENSG00000108381	ASPA	0.00344103	-0.282726	1	0.0095265	0.745761	0.907483	0	1.00608	1
ENSG00000198363	ASPH	0.120436	0.218821	1	0.140176	0.664841	0.322707	0.192687	0.96236	1
ENSG00000174939	ASPHD1	0	1.52463	1	0.00136093	1.74576	0.857784	0	3.91297	1
ENSG00000128203	ASPHD2	0	-1.06033	1	0.0095265	1.42383	0.714473	0.0160572	2.45354	1
ENSG00000106819	ASPN	0.0860258	1.70151	0.0174385	0.0149702	-1.57617	0.013609	0.0481717	0.825509	1
ENSG00000244617	ASPRV1	0.0103231	2.93967	0.474126	0.00272186	0.330723	1	0	2.32801	1
ENSG00000169696	ASPSCR1	0.0344103	0.369351	1	0.0272186	-0.147324	1	0.0160572	0.0549909	1
ENSG00000162174	ASRGL1	0	-1.86769	0.700114	0.0176921	1.55312	0.255356	0	0.520654	1
ENSG00000130707	ASS1	0.0378513	0.65016	1	0.0136093	-1.28666	0.136668	0	-0.868388	1
ENSG00000034533	ASTE1	0.0103231	0.354704	1	0.0122484	0.482726	0.972496	0	0.520654	1
ENSG00000188886	ASTL	0	1.52463	1	0	-0.254239	1	0	3.91297	1
ENSG00000152092	ASTN1	0	1.52463	1	0.00136093	1.74576	0.857784	0	3.91297	1
ENSG00000148219	ASTN2	0	-0.645296	1	0.00544371	0.745761	0.972496	0.0160572	2.91297	1
ENSG00000171456	ASXL1	0.0206462	1.08406	0.882624	0.0149702	0.523368	0.908766	0	0.269116	1
ENSG00000143970	ASXL2	0.0206462	-0.127447	1	0.0244967	-0.00631178	1	0.0160572	0.298262	1
ENSG00000141431	ASXL3	0.00344103	2.52463	0.99563	0.00136093	0.745761	1	0	3.32801	1
ENSG00000154438	ASZ1	0.00344103	2.52463	0.99563	0.00136093	0.745761	1	0	3.32801	1
ENSG00000138138	ATAD1	0.0412924	1.18067	0.619465	0.0163311	-0.598194	0.857784	0.064229	1.87735	1
ENSG00000156802	ATAD2	0	-1.17581	0.99563	0.00816557	0.745761	0.876222	0	1.21253	1
ENSG00000119778	ATAD2B	0.0240872	0.276702	1	0.0258576	0.367249	0.953096	0.0160572	0.45354	1
ENSG00000215915	ATAD3C	0	0.939667	1	0	-0.839202	0.972496	0	3.32801	1
ENSG00000176208	ATAD5	0.00344103	1.93967	1	0.00136093	0.160798	1	0	2.91297	1
ENSG00000137343	ATAT1	0.00344103	-0.723298	1	0.00544371	-0.932311	0.857784	0.0481717	2.82551	1
ENSG00000107669	ATE1	0.00688206	-0.282726	1	0.0095265	-0.254239	1	0	0.38941	1
ENSG00000123268	ATF1	0.00688206	-0.34984	1	0.0136093	0.397837	0.973488	0	0.328009	1
ENSG00000115966	ATF2	0.0447334	0.0465821	1	0.057159	0.557316	0.642423	0.064229	0.791956	1
ENSG00000162772	ATF3	0.0619386	-0.249811	1	0.0857385	0.33637	0.857784	0.144515	1.11596	1
ENSG00000128272	ATF4	0.123877	0.112031	1	0.0870994	-0.632751	0.312257	0.128458	0.269116	1
ENSG00000169136	ATF5	0.0137641	-1.62918	0.340863	0.0626027	0.745761	0.365877	0.0802862	1.0385	1
ENSG00000118217	ATF6	0.0344103	-0.282726	1	0.0408279	-0.132933	1	0.0160572	-0.513293	1
ENSG00000213676	ATF6B	0.0894668	0.34878	1	0.057159	-0.555895	0.505223	0.0481717	-0.266937	1
ENSG00000170653	ATF7	0.0722617	1.07717	0.654879	0.0435497	0.175445	1	0.0481717	0.62757	1
ENSG00000171681	ATF7IP	0.0550565	0.364165	1	0.0476325	0.0827957	1	0.0160572	-0.594823	1
ENSG00000166669	ATF7IP2	0.00688206	0.939667	1	0.00408279	-0.254239	1	0	1.45354	1
ENSG00000152348	ATG10	0.0137641	1.38713	0.853833	0.00408279	-0.839202	0.857784	0.0160572	2.10562	1
ENSG00000123395	ATG101	0.0275283	0.202701	1	0.0326623	0.531636	0.857784	0.0481717	1.26912	1
ENSG00000145782	ATG12	0.0584975	0.390774	1	0.0530762	0.234799	0.972496	0.0481717	0.373813	1
ENSG00000175224	ATG13	0.0516155	0.416105	1	0.0421888	0.0178403	1	0.0321145	0.140382	1
ENSG00000126775	ATG14	0.0275283	0.836573	0.99563	0.0136093	-0.549695	0.907483	0.064229	2.19051	1
ENSG00000085978	ATG16L1	0.00688206	0.109592	1	0.0108874	0.593758	0.953096	0.0160572	1.82551	1
ENSG00000168010	ATG16L2	0.0447334	-0.354516	1	0.057159	-0.0374279	1	0.0963434	0.938967	1
ENSG00000110046	ATG2A	0.0206462	1.16206	0.853833	0.0136093	0.397837	0.973488	0.0160572	1.38941	1
ENSG00000066739	ATG2B	0.0275283	0.202701	1	0.0258576	-0.019774	1	0.0160572	0.212532	1
ENSG00000144848	ATG3	0.0172052	-0.505118	1	0.0353841	0.693293	0.62769	0.0321145	0.797495	1
ENSG00000101844	ATG4A	0.00344103	-0.723298	1	0.0149702	1.1608	0.62727	0.0160572	1.66504	1
ENSG00000168397	ATG4B	0.0481744	-0.623762	0.893156	0.0626027	-0.357862	0.855546	0.0481717	-0.256953	1
ENSG00000125703	ATG4C	0.00344103	-0.867688	1	0.0163311	1.12427	0.528713	0	0.45354	1
ENSG00000130734	ATG4D	0.0275283	1.69455	0.400072	0.00680464	-0.917204	0.681188	0	0.328009	1
ENSG00000057663	ATG5	0.0447334	0.524629	1	0.038106	0.24619	0.978006	0.0321145	0.431845	1
ENSG00000197548	ATG7	0.0309693	-0.323368	1	0.0598808	1.02816	0.0922221	0.0481717	0.62757	1
ENSG00000198925	ATG9A	0.0412924	0.417714	1	0.0285795	-0.349397	0.973488	0.0160572	-0.153117	1
ENSG00000138363	ATIC	0.0172052	-0.24796	1	0.0163311	-0.641262	0.756966	0	-0.61059	1
ENSG00000198513	ATL1	0.0103231	1.3547	0.979247	0.00544371	0.0676888	1	0.0160572	2.45354	1
ENSG00000119787	ATL2	0.0447334	1.474	0.296944	0.019053	-0.154704	1	0.0160572	0.55542	1
ENSG00000184743	ATL3	0.110113	0.698659	0.686594	0.0775729	0.0801797	1	0.0802862	0.328009	1
ENSG00000149311	ATM	0.0447334	-0.00786569	1	0.0503544	0.160798	1	0.0160572	-0.626187	1
ENSG00000166454	ATMIN	0.0103231	-0.382261	1	0.0108874	-0.72817	0.972496	0.0160572	0.912972	1
ENSG00000111676	ATN1	0.213344	0.352162	0.979247	0.151063	-0.323401	0.714473	0.160572	-0.0199139	1
ENSG00000179774	ATOH7	0	1.52463	1	0	-0.254239	1	0	3.91297	1
ENSG00000168874	ATOH8	0.0309693	0.988576	0.979247	0.0163311	-0.254239	1	0.0321145	1.32801	1
ENSG00000177556	ATOX1	0.0825848	-0.355076	1	0.16059	1.14873	0.000491847	0.064229	-0.437525	1
ENSG00000206190	ATP10A	0.0584975	1.26829	0.347901	0.0272186	-0.18385	1	0.064229	1.42755	1
ENSG00000118322	ATP10B	0.0103231	0.276702	1	0.00136093	-2.64656	0.0389697	0	0.45354	1
ENSG00000145246	ATP10D	0.0240872	0.437167	1	0.0231358	0.330723	0.973488	0	-0.44458	1
ENSG00000068650	ATP11A	0.00344103	-1.47537	0.794426	0.0204139	0.575836	0.857784	0.0481717	2.00608	1
ENSG00000058063	ATP11B	0.0550565	0.202701	1	0.0449106	-0.254239	0.95613	0.112401	1.35838	1
ENSG00000101974	ATP11C	0.0206462	0.377788	1	0.0176921	-0.0318469	1	0.0321145	1.36865	1
ENSG00000075673	ATP12A	0	0.524629	1	0	-1.25424	0.857784	0	2.91297	1
ENSG00000105726	ATP13A1	0.0481744	-0.197837	1	0.0598808	0.129089	1	0.064229	0.466716	1
ENSG00000159363	ATP13A2	0.0103231	-0.832923	0.989297	0.0258576	0.423833	0.862471	0.0160572	0.486707	1
ENSG00000133657	ATP13A3	0.0550565	-0.306771	1	0.0748511	0.195564	0.973488	0.0802862	0.45354	1
ENSG00000127249	ATP13A4	0	0.202701	1	0.00136093	-0.254239	1	0	2.59104	1
ENSG00000163399	ATP1A1	0.144523	0.243535	1	0.151063	0.423833	0.538681	0.0802862	-0.44458	1
ENSG00000018625	ATP1A2	0.0275283	2.23512	0.161781	0.00408279	-1.25424	0.576455	0.0321145	2.41047	1
ENSG00000105409	ATP1A3	0	-0.0603331	1	0.00272186	0.330723	1	0.0160572	3.59104	1
ENSG00000143153	ATP1B1	0.0378513	-0.157195	1	0.0612418	0.843058	0.35501	0.0481717	0.503581	1
ENSG00000129244	ATP1B2	0	0.524629	1	0.00408279	2.74576	0.428511	0	2.91297	1
ENSG00000166896	ATP23	0.00344103	1.93967	1	0	-1.25424	0.857784	0	2.91297	1
ENSG00000196296	ATP2A1	0	1.52463	1	0.00136093	1.74576	0.857784	0	3.91297	1
ENSG00000174437	ATP2A2	0.137641	0.515859	0.853833	0.100709	-0.0588436	1	0.112401	0.283615	1
ENSG00000074370	ATP2A3	0.0447334	-0.395936	1	0.0517153	-0.308687	0.857784	0.0321145	-0.37243	1
ENSG00000070961	ATP2B1	0.0584975	0.285163	1	0.0489934	-0.08918	1	0.064229	0.62019	1
ENSG00000157087	ATP2B2	0	1.52463	1	0.00136093	1.74576	0.857784	0	3.91297	1
ENSG00000067842	ATP2B3	0	1.52463	1	0.00136093	1.74576	0.857784	0	3.91297	1
ENSG00000058668	ATP2B4	0.0757027	0.939667	0.527241	0.0476325	0.108331	1	0.0321145	0.0222009	1
ENSG00000017260	ATP2C1	0.0275283	0.0506982	1	0.038106	0.696851	0.621563	0.064229	1.48001	1
ENSG00000064270	ATP2C2	0	0.202701	1	0	-1.57617	0.857784	0	2.59104	1
ENSG00000186009	ATP4B	0.00344103	2.52463	0.99563	0	-0.839202	0.972496	0	3.32801	1
ENSG00000152234	ATP5F1A	0.0481744	0.387126	1	0.0449106	0.278635	0.953096	0.0802862	1.26912	1
ENSG00000110955	ATP5F1B	0.196139	0.178039	1	0.208222	0.375923	0.596708	0.160572	-0.045449	1
ENSG00000099624	ATP5F1D	0.0963489	-0.0686007	1	0.107513	0.113492	1	0.17663	0.912972	1
ENSG00000124172	ATP5F1E	0.454216	0.153647	1	0.526679	0.58745	0.0498057	0.449603	0.141596	1
ENSG00000130770	ATP5IF1	0.106672	0.00106743	1	0.112957	0.093684	1	0.0481717	-0.814949	1
ENSG00000135390	ATP5MC2	0.0584975	-0.505118	0.99563	0.10207	0.517955	0.473094	0.064229	-0.0870281	1
ENSG00000154518	ATP5MC3	0.123877	0.112031	1	0.152424	0.647076	0.158077	0.064229	-0.604304	1
ENSG00000169020	ATP5ME	0.144523	0.0142562	1	0.176921	0.484563	0.364304	0.112401	-0.216311	1
ENSG00000241468	ATP5MF	0.106672	0.0900012	1	0.13201	0.619004	0.231782	0.064229	-0.408956	1
ENSG00000167283	ATP5MG	0.120436	-0.299799	1	0.187808	0.616774	0.290225	0.144515	0.100474	1
ENSG00000156411	ATP5MPL	0.0103231	-0.230258	1	0.0163311	0.276275	1	0.0321145	1.69058	1
ENSG00000116459	ATP5PB	0.0481744	-0.282726	1	0.0816557	0.793855	0.164001	0.0321145	-0.37243	1
ENSG00000167863	ATP5PD	0.0929078	0.132312	1	0.110235	0.564154	0.533875	0.112401	0.529268	1
ENSG00000154723	ATP5PF	0.0688206	-0.0255677	1	0.0979868	0.785838	0.121765	0	-2.2469	1
ENSG00000071553	ATP6AP1	0.106672	-0.263273	1	0.167394	0.68873	0.281249	0.144515	0.310087	1
ENSG00000205464	ATP6AP1L	0.00344103	1.52463	1	0.00136093	-0.254239	1	0	2.59104	1
ENSG00000182220	ATP6AP2	0.0481744	-0.687421	1	0.106152	0.820723	0.340263	0.144515	1.06497	1
ENSG00000033627	ATP6V0A1	0.0688206	0.490682	0.99563	0.0557981	0.11571	1	0.0321145	-0.202505	1
ENSG00000117410	ATP6V0B	0.1342	-0.277564	1	0.213666	0.718625	0.0428734	0.144515	-0.0365631	1
ENSG00000159720	ATP6V0D1	0.0584975	-0.58157	0.97211	0.130649	1.09775	0.00586426	0.17663	1.16702	1
ENSG00000147614	ATP6V0D2	0	0.202701	1	0.00408279	1.74576	0.681188	0	2.59104	1
ENSG00000113732	ATP6V0E1	0.0757027	-0.237211	1	0.13201	1.02062	0.0730645	0.112401	0.495119	1
ENSG00000171130	ATP6V0E2	0.0137641	1.0392	1	0.0108874	0.593758	0.969517	0.0160572	1.82551	1
ENSG00000114573	ATP6V1A	0.0447334	0.244521	1	0.0585199	0.957265	0.236104	0.0321145	0.194154	1
ENSG00000147416	ATP6V1B2	0.116995	-0.0534467	1	0.157868	0.627441	0.169409	0.112401	0.0303288	1
ENSG00000155097	ATP6V1C1	0.0172052	-0.934802	0.853833	0.0530762	1.06769	0.0928325	0.0321145	0.38941	1
ENSG00000143882	ATP6V1C2	0	0.939667	1	0	-0.839202	0.972496	0	3.32801	1
ENSG00000100554	ATP6V1D	0.0344103	0.698659	1	0.0176921	-0.616809	0.857784	0.064229	1.74305	1
ENSG00000131100	ATP6V1E1	0.0516155	0.315176	1	0.057159	0.617437	0.517661	0	-1.56276	1
ENSG00000250565	ATP6V1E2	0.00344103	0.939667	1	0.00408279	0.745761	1	0	2.10562	1
ENSG00000128524	ATP6V1F	0.0344103	-0.848829	0.835536	0.100709	1.33072	0.00266622	0.112401	1.04261	1
ENSG00000272899	ATP6V1FNB	0.00344103	1.93967	1	0.00136093	0.160798	1	0	2.91297	1
ENSG00000136888	ATP6V1G1	0.00688206	0.65016	1	0.00680464	0.330723	1	0	1.21253	1
ENSG00000213760	ATP6V1G2	0.00344103	1.93967	1	0.00136093	0.160798	1	0	2.91297	1
ENSG00000151418	ATP6V1G3	0	1.52463	1	0	-0.254239	1	0	3.91297	1
ENSG00000047249	ATP6V1H	0.0206462	-0.395936	1	0.0340232	0.358738	0.938423	0.0481717	1.10562	1
ENSG00000165240	ATP7A	0.0103231	0.939667	1	0.00680464	0.00879512	1	0.0160572	2.10562	1
ENSG00000123191	ATP7B	0.00344103	1.2027	1	0.00408279	1.1608	0.885106	0.0160572	3.59104	1
ENSG00000124406	ATP8A1	0.0137641	0.59863	1	0.00680464	-0.839202	0.775903	0	0.38941	1
ENSG00000081923	ATP8B1	0.0584975	0.628465	0.991987	0.0421888	0.0178403	1	0.0321145	0.140382	1
ENSG00000143515	ATP8B2	0.0688206	0.273091	1	0.0489934	-0.437103	0.755268	0.0321145	-0.384709	1
ENSG00000130270	ATP8B3	0.00688206	1.10959	1	0.00408279	-0.0615942	1	0	1.59104	1
ENSG00000104043	ATP8B4	0.0240872	0.570433	1	0.0299404	1.26932	0.195217	0.0160572	0.703519	1
ENSG00000054793	ATP9A	0.0137641	0.202701	1	0.0095265	-0.713671	0.857784	0.0481717	2.21253	1
ENSG00000166377	ATP9B	0.0344103	0.176706	1	0.0272186	-0.385484	0.857784	0.0321145	0.497934	1
ENSG00000123472	ATPAF1	0.0137641	-0.797299	0.974698	0.0367451	0.798228	0.482492	0.0160572	0.185051	1
ENSG00000171953	ATPAF2	0.00344103	-1.7233	0.903677	0.0204139	0.160798	1	0.0802862	2.41047	1
ENSG00000150756	ATPSCKMT	0.0206462	1.24452	0.853833	0.0095265	-0.254239	1	0	0.38941	1
ENSG00000175054	ATR	0.0137641	-0.0603331	1	0.0149702	-0.192839	1	0	-0.174491	1
ENSG00000138085	ATRAID	0.0412924	-0.569347	0.995234	0.0544371	-0.271727	0.909982	0.064229	0.340082	1
ENSG00000164053	ATRIP	0.00688206	-0.138336	1	0.0095265	-0.0615942	1	0	0.520654	1
ENSG00000088812	ATRN	0.0103231	-0.967224	0.99563	0.0244967	0.0867976	1	0.064229	1.77547	1
ENSG00000107518	ATRNL1	0.00688206	0.524629	1	0.00544371	-0.254239	1	0.0321145	2.91297	1
ENSG00000085224	ATRX	0.0275283	0.887199	0.903677	0.0204139	0.353443	0.972496	0.0160572	0.783689	1
ENSG00000124788	ATXN1	0.0516155	-0.0299595	1	0.0435497	-0.476632	0.775903	0.064229	0.520654	1
ENSG00000130638	ATXN10	0.0860258	0.68591	0.79224	0.0666855	0.281092	0.900039	0	-1.96967	1
ENSG00000224470	ATXN1L	0.0172052	1.02213	0.99563	0.00680464	-0.75674	0.857784	0	0.45354	1
ENSG00000204842	ATXN2	0.0206462	0.377788	1	0.0176921	-0.0318469	1	0.0160572	0.743047	1
ENSG00000168488	ATXN2L	0.0860258	0.417714	1	0.0694073	0.0199357	1	0.0321145	-0.578881	1
ENSG00000066427	ATXN3	0.0412924	0.640107	0.99563	0.0231358	-0.510579	0.857784	0.064229	1.42755	1
ENSG00000163635	ATXN7	0.0378513	-0.0998615	1	0.038106	-0.229148	0.973488	0.0481717	0.55542	1
ENSG00000146776	ATXN7L1	0.0275283	0.565271	1	0.0258576	0.482726	0.857784	0	-0.513293	1
ENSG00000162650	ATXN7L2	0	-2.23026	0.794426	0.0095265	-0.576167	0.891347	0.0160572	1.21253	1
ENSG00000087152	ATXN7L3	0.0206462	-0.0942804	1	0.0299404	0.514435	0.857784	0.0481717	1.38941	1
ENSG00000253719	ATXN7L3B	0.0378513	-0.0196911	1	0.0489934	0.463361	0.784065	0.0160572	-0.408956	1
ENSG00000148090	AUH	0.0172052	1.02213	0.99563	0.0122484	0.367249	1	0	0.45354	1
ENSG00000127423	AUNIP	0	0.524629	1	0.00408279	2.74576	0.428511	0	2.91297	1
ENSG00000115307	AUP1	0.0550565	-0.342104	1	0.0680464	-0.073667	1	0.0321145	-0.61059	1
ENSG00000087586	AURKA	0	-0.475371	1	0.00544371	1.06769	0.927273	0	1.91297	1
ENSG00000175756	AURKAIP1	0.0722617	0.256141	1	0.0680464	0.1514	1	0.0802862	0.567197	1
ENSG00000178999	AURKB	0.0103231	3.52463	0.335219	0	-1.57617	0.857784	0	2.59104	1
ENSG00000105146	AURKC	0.00344103	0.354704	1	0.00544371	0.482726	1	0.0160572	2.74305	1
ENSG00000158321	AUTS2	0.0309693	1.09167	0.835536	0.0136093	-0.495247	0.892934	0	-0.256953	1
ENSG00000169857	AVEN	0.0653796	0.988576	0.552289	0.0313014	-0.424164	0.857784	0.0321145	0.269116	1
ENSG00000135407	AVIL	0.00688206	-0.475371	1	0.0163311	0.638846	0.857784	0	0.212532	1
ENSG00000105778	AVL9	0.0344103	0.626509	1	0.0204139	-0.424164	0.857784	0.0160572	0.269116	1
ENSG00000119986	AVPI1	0.0103231	0.524629	1	0.0136093	1.03527	0.688083	0.0321145	2.41047	1
ENSG00000198049	AVPR1B	0	1.52463	1	0	-0.254239	1	0	3.91297	1
ENSG00000147160	AWAT2	0	1.52463	1	0.00136093	1.74576	0.857784	0	3.91297	1
ENSG00000162779	AXDND1	0	0.202701	1	0.00136093	-0.254239	1	0	2.59104	1
ENSG00000103126	AXIN1	0.0309693	0.846557	0.99563	0.0149702	-0.576167	0.899226	0.064229	2.02545	1
ENSG00000168646	AXIN2	0.0103231	1.52463	0.903677	0.00408279	-0.254239	1	0	1.45354	1
ENSG00000167601	AXL	0.0722617	0.524629	0.99563	0.0612418	0.269323	0.936788	0.144515	1.59104	1
ENSG00000160862	AZGP1	0	0.939667	1	0	-0.839202	0.972496	0.0160572	4.91297	1
ENSG00000163512	AZI2	0.0309693	0.45424	1	0.0299404	0.411342	0.972496	0.0160572	0.269116	1
ENSG00000155096	AZIN1	0.0619386	-0.122261	1	0.0734901	0.152081	1	0.0802862	0.45354	1
ENSG00000142920	AZIN2	0.00344103	0.524629	1	0	-2.42416	0.38751	0.0321145	3.69058	1
ENSG00000172232	AZU1	0	1.52463	1	0	-0.254239	1	0	3.91297	1
ENSG00000166710	B2M	2.21602	-0.695605	0.233621	4.5455	0.757032	0.000330073	3.59682	0.0759257	1
ENSG00000169255	B3GALNT1	0.0103231	0.354704	1	0.0122484	0.482726	0.985135	0.0160572	1.59104	1
ENSG00000162885	B3GALNT2	0.00688206	-0.645296	1	0.0122484	-0.254239	1	0.0481717	2.21253	1
ENSG00000172318	B3GALT1	0	0.939667	1	0.00272186	2.33072	0.664529	0	3.32801	1
ENSG00000162630	B3GALT2	0	0.939667	1	0	-0.839202	0.972496	0.0160572	4.91297	1
ENSG00000235863	B3GALT4	0.0275283	0.565271	1	0.019053	-0.20533	1	0.0160572	0.520654	1
ENSG00000176022	B3GALT6	0.0412924	0.67048	0.99563	0.0313014	0.160798	1	0.0481717	1.10562	1
ENSG00000109956	B3GAT1	0	1.52463	1	0.00136093	1.74576	0.857784	0	3.91297	1
ENSG00000187676	B3GLCT	0.0240872	1.93967	0.340863	0.00272186	-1.75674	0.318016	0.0160572	1.74305	1
ENSG00000214654	B3GNT10	0	-1.06033	1	0.00544371	0.0676888	1	0.0321145	3.17601	1
ENSG00000170340	B3GNT2	0.0103231	0.354704	1	0.0163311	1.27628	0.490165	0.0160572	1.59104	1
ENSG00000176597	B3GNT5	0.00344103	-0.382261	1	0.0136093	1.62023	0.333182	0	0.912972	1
ENSG00000156966	B3GNT7	0	-1.47537	1	0.0136093	1.62023	0.615212	0.064229	3.64994	1
ENSG00000177191	B3GNT8	0.0103231	2.2027	0.807999	0.00136093	-1.06159	0.972496	0.0321145	3.91297	1
ENSG00000237172	B3GNT9	0.0103231	-0.429567	1	0.0176921	0.160798	1	0	-0.174491	1
ENSG00000175711	B3GNTL1	0.00344103	0.0651978	1	0.00680464	0.523368	0.973488	0.0160572	2.45354	1
ENSG00000135454	B4GALNT1	0.0103231	2.2027	0.711368	0.00136093	-1.06159	0.857784	0	1.91297	1
ENSG00000139044	B4GALNT3	0.0137641	0.387126	1	0.0122484	-0.019774	1	0.0321145	1.91297	1
ENSG00000182272	B4GALNT4	0	1.52463	1	0.00136093	1.74576	0.857784	0	3.91297	1
ENSG00000086062	B4GALT1	0.0722617	-0.337867	1	0.123844	0.77747	0.0842143	0.0963434	0.269116	1
ENSG00000117411	B4GALT2	0.0584975	1.60709	0.114767	0.0258576	0.0676888	1	0	-0.759453	1
ENSG00000158850	B4GALT3	0.0206462	-0.395936	1	0.019053	-0.839202	0.458987	0.0160572	0.0549909	1
ENSG00000121578	B4GALT4	0.00688206	0.787664	1	0.0108874	1.91569	0.394077	0.0160572	2.45354	1
ENSG00000158470	B4GALT5	0.0206462	-0.0255677	1	0.0258576	0.260334	1	0	-0.641617	1
ENSG00000118276	B4GALT6	0.00688206	2.52463	0.835536	0	-1.57617	0.857784	0	2.59104	1
ENSG00000027847	B4GALT7	0.0481744	0.0392026	1	0.0367451	-0.596631	0.66365	0.0321145	-0.0870281	1
ENSG00000174684	B4GAT1	0.0137641	0.759095	1	0.0122484	0.482726	0.972496	0	0.520654	1
ENSG00000108641	B9D1	0.0103231	0.437167	1	0.00816557	-0.254239	1	0.0160572	1.66504	1
ENSG00000123810	B9D2	0	0.939667	1	0	-0.839202	0.972496	0	3.32801	1
ENSG00000164929	BAALC	0	-0.934802	1	0.00544371	0.260334	1	0.064229	4.42755	1
ENSG00000105393	BABAM1	0.0344103	-0.301341	1	0.0544371	0.51835	0.664529	0.064229	0.842583	1
ENSG00000158019	BABAM2	0.00688206	-0.41397	1	0.0163311	0.745761	0.810306	0	0.269116	1
ENSG00000186318	BACE1	0.0240872	0.524629	1	0.0244967	0.601371	0.857784	0.0321145	1.28848	1
ENSG00000182240	BACE2	0.0722617	0.460499	1	0.0544371	-0.0865118	1	0.0481717	0.131612	1
ENSG00000156273	BACH1	0.0206462	0.474003	1	0.0176921	0.093684	1	0.0160572	0.825509	1
ENSG00000112182	BACH2	0	0.939667	1	0.00136093	0.745761	1	0	3.32801	1
ENSG00000002330	BAD	0.0757027	0.690639	0.850699	0.0585199	0.274455	0.909982	0.0481717	0.25476	1
ENSG00000107262	BAG1	0.0825848	1.0392	0.466541	0.0462716	-0.0318469	1	0.0802862	1.0222	1
ENSG00000112208	BAG2	0.0103231	-0.119227	1	0.0149702	0.24326	1	0.0160572	1.15808	1
ENSG00000151929	BAG3	0.0447334	1.12253	0.551163	0.0231358	-0.128708	1	0	-0.730884	1
ENSG00000156735	BAG4	0.00688206	0.302237	1	0.00816557	0.231188	1	0.0160572	2.00608	1
ENSG00000166170	BAG5	0.0137641	-0.738405	0.99563	0.0340232	0.691313	0.664529	0.0160572	0.240547	1
ENSG00000204463	BAG6	0.1342	0.167077	1	0.114318	-0.166776	0.973488	0.0802862	-0.402932	1
ENSG00000266074	BAHCC1	0.0309693	0.939667	0.91598	0.0163311	-0.308687	0.972496	0	-0.37243	1
ENSG00000140320	BAHD1	0.0309693	0.637104	1	0.0258576	0.312801	0.973631	0	-0.61059	1
ENSG00000175866	BAIAP2	0	0.202701	1	0.00408279	1.74576	0.681188	0	2.59104	1
ENSG00000006453	BAIAP2L1	0.00688206	0.939667	1	0.00680464	0.745761	0.972496	0	1.45354	1
ENSG00000128298	BAIAP2L2	0	0.202701	1	0.00136093	-0.254239	1	0	2.59104	1
ENSG00000007516	BAIAP3	0	0.524629	1	0.00136093	0.160798	1	0	2.91297	1
ENSG00000030110	BAK1	0	-0.282726	1	0.00816557	3.55312	0.0662501	0	2.10562	1
ENSG00000095739	BAMBI	0.0137641	1.84656	0.700114	0.00272186	-0.991205	0.827586	0	1.32801	1
ENSG00000175334	BANF1	0.0722617	0.101418	1	0.0830166	0.414555	0.720735	0.0963434	0.665044	1
ENSG00000153064	BANK1	0	-1.38226	0.99563	0.00544371	-0.391743	1	0	1.00608	1
ENSG00000172530	BANP	0.00688206	-0.475371	1	0.0122484	-0.019774	1	0	0.212532	1
ENSG00000163930	BAP1	0.0240872	0.354704	1	0.019053	-0.20533	1	0.0160572	0.520654	1
ENSG00000138376	BARD1	0.00688206	1.52463	0.999748	0.00272186	-0.254239	1	0.0160572	3.10562	1
ENSG00000131668	BARX1	0.00688206	2.10959	0.904823	0	-1.8392	0.829689	0.0160572	3.59104	1
ENSG00000043039	BARX2	0	1.52463	1	0.00136093	1.74576	0.857784	0	3.91297	1
ENSG00000156127	BATF	0.00344103	-0.723298	1	0.0163311	1.4462	0.361501	0.0160572	1.66504	1
ENSG00000168062	BATF2	0.00688206	0.202701	1	0.0108874	0.745761	0.857784	0	0.825509	1
ENSG00000123685	BATF3	0.00344103	1.2027	1	0.00408279	1.1608	0.857784	0	2.32801	1
ENSG00000087088	BAX	0.0791437	0.45138	0.99563	0.0694073	0.256376	0.909982	0.0802862	0.603117	1
ENSG00000198604	BAZ1A	0.00688206	-0.590848	1	0.0204139	1.04532	0.538087	0	0.105617	1
ENSG00000009954	BAZ1B	0.0757027	0.982102	0.438604	0.0435497	-0.0427352	1	0.0321145	0.0549909	1
ENSG00000076108	BAZ2A	0.0481744	-0.0603331	1	0.038106	-0.644186	0.503102	0.0321145	-0.174491	1
ENSG00000123636	BAZ2B	0.0309693	1.52463	0.43759	0.00816557	-0.970446	0.664529	0.0321145	1.74305	1
ENSG00000105327	BBC3	0.0309693	1.75909	0.295965	0.00816557	-0.768812	0.822466	0	0.212532	1
ENSG00000214413	BBIP1	0.0206462	0.631545	1	0.0176921	0.305188	1	0.0321145	1.59104	1
ENSG00000119636	BBOF1	0.00344103	1.2027	1	0.00136093	-0.576167	1	0	2.32801	1
ENSG00000129151	BBOX1	0	1.52463	1	0.00136093	1.74576	0.857784	0	3.91297	1
ENSG00000174483	BBS1	0.0172052	0.302237	1	0.0176921	0.231188	1	0.0160572	0.912972	1
ENSG00000179941	BBS10	0.00344103	0.0651978	1	0.0095265	1.42383	0.640832	0	1.32801	1
ENSG00000181004	BBS12	0.0137641	2.26159	0.531157	0.00272186	-0.669277	0.972496	0	1.59104	1
ENSG00000125124	BBS2	0.0206462	0.331984	1	0.0231358	0.523368	0.953096	0.0481717	1.78369	1
ENSG00000140463	BBS4	0.0206462	0.474003	1	0.0149702	-0.254239	1	0.0481717	1.91297	1
ENSG00000163093	BBS5	0.0240872	2.0652	0.294014	0.00544371	-0.739666	0.857784	0	0.743047	1
ENSG00000138686	BBS7	0.0206462	1.74702	0.528861	0.00680464	-0.369717	1	0	0.743047	1
ENSG00000122507	BBS9	0.00344103	0.202701	1	0.00544371	0.260334	1	0	1.45354	1
ENSG00000114439	BBX	0.0619386	0.62281	0.903713	0.0530762	0.423833	0.829689	0.0160572	-0.54646	1
ENSG00000187244	BCAM	0.0722617	0.794236	0.725056	0.0340232	-0.662324	0.526326	0.0481717	0.405177	1
ENSG00000075790	BCAP29	0.0653796	0.506707	0.99563	0.0503544	0.0164083	1	0.064229	0.649937	1
ENSG00000185825	BCAP31	0.0688206	-0.440605	0.99563	0.11704	0.573994	0.322707	0.0802862	0.0141186	1
ENSG00000050820	BCAR1	0.0412924	0.701507	0.985481	0.0217749	-0.559094	0.775903	0.0481717	1.13161	1
ENSG00000137936	BCAR3	0.0137641	0.45424	1	0.0176921	0.968153	0.611111	0	0.269116	1
ENSG00000141376	BCAS3	0.0240872	1.13231	0.853833	0.00680464	-1.19284	0.438799	0	0.105617	1
ENSG00000124243	BCAS4	0.00688206	0.302237	1	0.00816557	0.231188	1	0	0.912972	1
ENSG00000060982	BCAT1	0.0240872	-1.18962	0.611742	0.0734901	0.669139	0.488188	0.144515	1.5484	1
ENSG00000105552	BCAT2	0.0206462	0.474003	1	0.0163311	-0.0773615	1	0.0321145	1.45354	1
ENSG00000107949	BCCIP	0.0206462	0.331984	1	0.0176921	-0.0907406	1	0	-0.334956	1
ENSG00000186666	BCDIN3D	0	-0.645296	1	0.00408279	0.160798	1	0.0160572	2.91297	1
ENSG00000114200	BCHE	0	1.52463	1	0.00136093	1.74576	0.857784	0	3.91297	1
ENSG00000248098	BCKDHA	0.00688206	-0.212336	1	0.0136093	0.62023	0.936788	0.0321145	2.17601	1
ENSG00000083123	BCKDHB	0.00344103	-0.645296	1	0.00816557	-0.147324	1	0	0.665044	1
ENSG00000103507	BCKDK	0.0584975	0.109592	1	0.0653246	0.338103	0.857784	0.0481717	0.131612	1
ENSG00000142867	BCL10	0.0240872	0.524629	1	0.0244967	0.601371	0.857784	0.0160572	0.665044	1
ENSG00000119866	BCL11A	0.0103231	0.437167	1	0.00408279	-1.3417	0.486018	0.0160572	1.66504	1
ENSG00000171791	BCL2	0.0137641	0.45424	1	0.0108874	-0.171777	1	0	0.269116	1
ENSG00000140379	BCL2A1	0.0137641	0.45424	1	0.0149702	0.523368	0.908766	0	0.269116	1
ENSG00000171552	BCL2L1	0.0722617	0.460499	1	0.0639636	0.286329	0.936276	0.0802862	0.743047	1
ENSG00000137875	BCL2L10	0	1.52463	1	0.00136093	1.74576	0.857784	0	3.91297	1
ENSG00000153094	BCL2L11	0.0172052	-0.316673	1	0.0272186	0.330723	0.969517	0.0160572	0.358383	1
ENSG00000126453	BCL2L12	0.00344103	1.93967	1	0	-1.25424	0.857784	0	2.91297	1
ENSG00000099968	BCL2L13	0.0516155	0.666648	0.903677	0.0421888	0.353443	0.865092	0.0802862	1.41047	1
ENSG00000121380	BCL2L14	0	1.52463	1	0.00136093	1.74576	0.857784	0	3.91297	1
ENSG00000188761	BCL2L15	0	0.939667	1	0.00136093	0.745761	1	0	3.32801	1
ENSG00000129473	BCL2L2	0.0929078	0.747022	0.675861	0.0612418	-0.0160796	1	0.064229	0.340082	1
ENSG00000069399	BCL3	0.0619386	-0.695049	0.790083	0.121123	0.509693	0.451652	0.0321145	-1.09452	1
ENSG00000113916	BCL6	0.0309693	-0.528482	1	0.0462716	0.0170627	1	0.064229	0.775468	1
ENSG00000161940	BCL6B	0.0103231	-0.282726	1	0.0095265	-0.839202	0.681188	0.0160572	1.00608	1
ENSG00000110987	BCL7A	0.0103231	1.71727	0.853833	0	-2.57617	0.336249	0.0160572	2.74305	1
ENSG00000106635	BCL7B	0.0240872	-0.358014	1	0.0313014	-0.0955415	1	0.0802862	1.5672	1
ENSG00000099385	BCL7C	0.0722617	0.591744	0.973751	0.057159	0.194746	1	0.0963434	1.09097	1
ENSG00000116128	BCL9	0.0103231	1.52463	0.903677	0.00272186	-0.839202	0.857784	0	1.45354	1
ENSG00000186174	BCL9L	0.0757027	0.982102	0.438604	0.0435497	-0.0427352	1	0.0321145	0.0549909	1
ENSG00000029363	BCLAF1	0.0757027	0.253775	1	0.0544371	-0.435846	0.71203	0.0321145	-0.535489	1
ENSG00000173681	BCLAF3	0.0309693	0.561155	1	0.0122484	-1.21771	0.277355	0.0802862	2.07167	1
ENSG00000197580	BCO2	0.00344103	-0.0603331	1	0.00408279	-0.576167	0.973488	0.0321145	3.0385	1
ENSG00000183337	BCOR	0.0240872	1.52463	0.55819	0.00544371	-1.18024	0.553717	0.0321145	2.10562	1
ENSG00000085185	BCORL1	0.0137641	0.939667	1	0.00544371	-0.839202	0.829689	0.0160572	1.74305	1
ENSG00000186716	BCR	0.0481744	-0.18319	1	0.0530762	-0.122136	1	0.0160572	-0.881444	1
ENSG00000074582	BCS1L	0.0275283	0.372626	1	0.0217749	-0.166776	1	0	-0.671991	1
ENSG00000161267	BDH1	0	0.202701	1	0.00272186	0.745761	1	0	2.59104	1
ENSG00000100739	BDKRB1	0.00688206	2.52463	0.835536	0	-1.57617	0.857784	0	2.59104	1
ENSG00000168398	BDKRB2	0.0172052	1.52463	0.742646	0.00544371	-0.632751	0.936788	0	0.825509	1
ENSG00000176697	BDNF	0.00344103	1.52463	1	0.00272186	0.745761	1	0	2.59104	1
ENSG00000145734	BDP1	0.0378513	0.437167	1	0.0244967	-0.465743	0.857784	0.0321145	0.591044	1
ENSG00000126581	BECN1	0.0584975	-0.0736299	1	0.076212	0.449368	0.688142	0.128458	1.20025	1
ENSG00000196289	BECN2	0	1.52463	1	0	-0.254239	1	0	3.91297	1
ENSG00000183092	BEGAIN	0	0.939667	1	0.00272186	2.33072	0.681188	0	3.32801	1
ENSG00000177324	BEND2	0	1.52463	1	0.00136093	1.74576	0.857784	0	3.91297	1
ENSG00000178409	BEND3	0	0.202701	1	0	-1.57617	0.857784	0	2.59104	1
ENSG00000188848	BEND4	0	1.52463	1	0	-0.254239	1	0	3.91297	1
ENSG00000162373	BEND5	0.00344103	2.52463	0.99563	0.00136093	0.745761	1	0	3.32801	1
ENSG00000151917	BEND6	0	-0.797299	1	0.00680464	1.0088	0.857784	0	1.59104	1
ENSG00000165626	BEND7	0.00344103	0.0651978	1	0.00544371	0.0676888	1	0	1.32801	1
ENSG00000167995	BEST1	0	-0.282726	1	0.00408279	0.745761	1	0.0160572	3.32801	1
ENSG00000039987	BEST2	0	1.52463	1	0.00136093	1.74576	0.857784	0	3.91297	1
ENSG00000127325	BEST3	0.00344103	1.93967	1	0.00272186	1.33072	0.973488	0	2.91297	1
ENSG00000105829	BET1	0.0344103	1.17671	0.711368	0.0122484	-0.790292	0.681188	0.0160572	0.703519	1
ENSG00000177951	BET1L	0.110113	0.399099	0.99563	0.0734901	-0.403617	0.702633	0.0321145	-0.945009	1
ENSG00000166681	BEX3	0.154846	0.868282	0.270264	0.0870994	-0.209151	0.958782	0.112401	0.397272	1
ENSG00000102409	BEX4	0.0309693	-0.382261	1	0.057159	0.779708	0.326583	0.0481717	0.573122	1
ENSG00000103429	BFAR	0.00344103	-0.797299	1	0.0122484	0.482726	0.972496	0.0160572	1.59104	1
ENSG00000125864	BFSP1	0.00344103	1.93967	1	0	-1.25424	0.857784	0	2.91297	1
ENSG00000242252	BGLAP	0.0103231	0.0651978	1	0.0122484	0.0676888	1	0	0.269116	1
ENSG00000182492	BGN	1.5932	1.41683	2.48274e-07	0.46952	-0.946316	8.01966e-05	0.979492	0.413898	1
ENSG00000180535	BHLHA15	0.0240872	0.132312	1	0.0108874	-1.44187	0.555301	0.0481717	1.38941	1
ENSG00000125533	BHLHE23	0	0.939667	1	0	-0.839202	0.972496	0	3.32801	1
ENSG00000134107	BHLHE40	0.0860258	0.483602	0.99563	0.076212	0.330723	0.857784	0.0963434	0.743047	1
ENSG00000123095	BHLHE41	0.0240872	-0.17581	1	0.0353841	0.456254	0.949201	0.0160572	0.0549909	1
ENSG00000237452	BHMG1	0	1.52463	1	0.00136093	1.74576	0.857784	0	3.91297	1
ENSG00000145692	BHMT	0	0.202701	1	0.00272186	0.745761	1	0	2.59104	1
ENSG00000132840	BHMT2	0.0240872	1.0652	0.903677	0.0136093	-0.0427352	1	0.0160572	1.10562	1
ENSG00000122870	BICC1	0.0309693	1.0392	0.892919	0.0108874	-0.942295	0.702633	0.0321145	1.36865	1
ENSG00000151746	BICD1	0.0516155	0.717274	0.978341	0.0353841	0.00879512	1	0.0321145	0.38941	1
ENSG00000185963	BICD2	0.0447334	0.550625	1	0.0299404	-0.254239	0.974687	0.0481717	0.890604	1
ENSG00000135127	BICDL1	0.00344103	0.717274	1	0.00408279	0.423833	1	0	1.91297	1
ENSG00000162069	BICDL2	0	0.939667	1	0.00136093	0.745761	1	0	3.32801	1
ENSG00000063169	BICRA	0.0172052	-0.0998615	1	0.0217749	0.132784	1	0.0481717	1.62757	1
ENSG00000112624	BICRAL	0.0206462	0.28759	1	0.0244967	0.601371	0.857784	0.0160572	0.665044	1
ENSG00000015475	BID	0.0103231	-1.06033	0.853833	0.0408279	1.30764	0.0775422	0	-0.759453	1
ENSG00000100290	BIK	0.00344103	0.354704	1	0.00272186	-0.669277	0.972496	0	1.59104	1
ENSG00000136717	BIN1	0.0516155	0.334805	1	0.0517153	0.387307	0.857784	0.0160572	-0.529972	1
ENSG00000110934	BIN2	0.0309693	-0.881363	0.763283	0.0639636	0.24326	0.938831	0.064229	0.440484	1
ENSG00000147439	BIN3	0.0412924	1.22507	0.620173	0.0217749	0.0258686	1	0.064229	1.91297	1
ENSG00000110330	BIRC2	0.0619386	0.602632	0.908865	0.038106	-0.350455	0.857784	0.0160572	-0.562762	1
ENSG00000023445	BIRC3	0.0137641	-1.15344	0.742646	0.0421888	0.536307	0.708042	0.0160572	-0.153117	1
ENSG00000089685	BIRC5	0	0.939667	1	0.00136093	0.745761	1	0	3.32801	1
ENSG00000115760	BIRC6	0.0481744	0.65016	0.979247	0.0313014	-0.192839	1	0.0160572	-0.174491	1
ENSG00000101197	BIRC7	0.00344103	-0.17581	1	0.0122484	1.74576	0.280196	0	1.10562	1
ENSG00000134897	BIVM	0.0240872	0.717274	1	0.0122484	-0.632751	0.857784	0.064229	2.2807	1
ENSG00000281406	BLACAT1	0	1.52463	1	0	-0.254239	1	0	3.91297	1
ENSG00000166619	BLCAP	0.0447334	0.28759	1	0.0421888	0.160798	1	0.0160572	-0.37243	1
ENSG00000259571	BLID	0.0275283	1.10959	0.870805	0.0176921	0.305188	1	0.0160572	0.958776	1
ENSG00000136573	BLK	0.00688206	-0.282726	1	0.00408279	-1.57617	0.322707	0.0160572	1.45354	1
ENSG00000197299	BLM	0.00344103	0.939667	1	0.00136093	-0.839202	0.909982	0	2.10562	1
ENSG00000108578	BLMH	0.0275283	0.887199	0.903677	0.0176921	0.0295537	1	0.0160572	0.783689	1
ENSG00000095585	BLNK	0.0172052	-0.0196911	1	0.0217749	0.248261	1	0.0481717	1.70352	1
ENSG00000135441	BLOC1S1	0.0619386	0.313125	1	0.0694073	0.664841	0.386767	0.0321145	-0.202505	1
ENSG00000196072	BLOC1S2	0.0344103	-0.458882	1	0.0802948	1.40472	0.0150171	0.0481717	0.358383	1
ENSG00000189114	BLOC1S3	0.0137641	1.14612	1	0.00408279	-1.06159	0.775903	0	0.825509	1
ENSG00000186222	BLOC1S4	0.00344103	-0.17581	1	0.00816557	0.553116	0.985135	0	1.10562	1
ENSG00000188428	BLOC1S5	0.0275283	0.740358	0.99563	0.0217749	0.309662	1	0.0160572	0.665044	1
ENSG00000104164	BLOC1S6	0.0240872	-0.230258	1	0.0313014	0.0827957	1	0.0321145	0.615291	1
ENSG00000106605	BLVRA	0.0206462	-0.252978	1	0.0462716	1.55312	0.0102443	0	-0.841916	1
ENSG00000090013	BLVRB	0.0275283	-1.45519	0.228092	0.130649	1.59079	1.85181e-05	0.208744	1.62229	1
ENSG00000117475	BLZF1	0.0550565	0.857205	0.769645	0.0462716	0.705119	0.490165	0.0321145	0.410472	1
ENSG00000166780	BMERB1	0.0378513	1.52463	0.396592	0.0149702	-0.254239	1	0.0321145	1.45354	1
ENSG00000104081	BMF	0.0206462	0.0840568	1	0.0176921	-0.401081	0.945461	0.0321145	1.10562	1
ENSG00000168283	BMI1	0.0825848	0.539129	0.918388	0.0367451	-1.03185	0.0519233	0.0481717	0.00608128	1
ENSG00000168487	BMP1	0.0378513	0.683327	0.99563	0.0367451	0.798228	0.482492	0.0321145	0.797495	1
ENSG00000130385	BMP15	0	1.52463	1	0	-0.254239	1	0	3.91297	1
ENSG00000125845	BMP2	0.0103231	0.132312	1	0.0163311	0.861238	0.775903	0	0.328009	1
ENSG00000138756	BMP2K	0.0550565	-0.547779	0.99563	0.106152	0.709691	0.251754	0.064229	-0.0412244	1
ENSG00000152785	BMP3	0	0.939667	1	0.00136093	0.745761	1	0	3.32801	1
ENSG00000125378	BMP4	0.00688206	0.302237	1	0.00680464	-0.128708	1	0	0.912972	1
ENSG00000101144	BMP7	0	1.52463	1	0	-0.254239	1	0	3.91297	1
ENSG00000183682	BMP8A	0	-0.0603331	1	0	-1.8392	0.708042	0	2.32801	1
ENSG00000116985	BMP8B	0	-0.282726	1	0.00272186	0.00879512	1	0	2.10562	1
ENSG00000164619	BMPER	0.00344103	0.354704	1	0.00544371	0.482726	1	0	1.59104	1
ENSG00000107779	BMPR1A	0.0309693	1.93967	0.214051	0.00272186	-2.12871	0.102702	0	0.328009	1
ENSG00000138696	BMPR1B	0.0137641	2.26159	0.687723	0.00136093	-1.42416	0.857784	0.0160572	2.74305	1
ENSG00000204217	BMPR2	0.0344103	0.151171	1	0.0340232	0.053883	1	0	-1.15312	1
ENSG00000165733	BMS1	0.0240872	0.717274	1	0.0122484	-0.632751	0.829689	0	-0.216311	1
ENSG00000164603	BMT2	0.00344103	-0.562833	1	0.0095265	0.286329	1	0	0.743047	1
ENSG00000102010	BMX	0	0.524629	1	0.00272186	1.33072	0.973488	0	2.91297	1
ENSG00000169594	BNC1	0	0.524629	1	0.00136093	0.160798	1	0.0160572	4.32801	1
ENSG00000173068	BNC2	0.00688206	0.109592	1	0.0149702	1.52337	0.302423	0	0.743047	1
ENSG00000113734	BNIP1	0	0.202701	1	0.00544371	3.06769	0.244214	0	2.59104	1
ENSG00000140299	BNIP2	0.0550565	0.0121794	1	0.0680464	0.440906	0.716926	0.0160572	-0.894383	1
ENSG00000176171	BNIP3	0	1.52463	1	0	-0.254239	1	0	3.91297	1
ENSG00000104765	BNIP3L	0.103231	0.0951214	1	0.14698	1.03821	0.00330026	0.0963434	0.142898	1
ENSG00000144857	BOC	0	-0.797299	1	0.00272186	-0.669277	0.972496	0	1.59104	1
ENSG00000145919	BOD1	0.0240872	0.00106743	1	0.0340232	0.638846	0.857784	0.064229	1.62019	1
ENSG00000038219	BOD1L1	0.0206462	0.425094	1	0.019053	0.19322	1	0	-0.256953	1
ENSG00000228075	BOD1L2	0	1.52463	1	0	-0.254239	1	0	3.91297	1
ENSG00000176720	BOK	0.0103231	0.524629	1	0.00816557	-0.147324	1	0.0321145	2.41047	1
ENSG00000178096	BOLA1	0.00344103	-0.17581	1	0.00680464	0.160798	1	0	1.10562	1
ENSG00000163170	BOLA3	0.0137641	0.322996	1	0.0176921	0.745761	0.829689	0	0.158084	1
ENSG00000152430	BOLL	0	0.939667	1	0.00272186	2.33072	0.664529	0	3.32801	1
ENSG00000261236	BOP1	0.0172052	0.0651978	1	0.0258576	0.819761	0.612062	0	-0.334956	1
ENSG00000136122	BORA	0.00688206	0.787664	1	0	-2.8392	0.160403	0	1.32801	1
ENSG00000165714	BORCS5	0.00688206	-0.645296	1	0.0136093	-0.0427352	1	0.064229	2.59104	1
ENSG00000196544	BORCS6	0.00344103	0.717274	1	0.00272186	-0.254239	1	0	1.91297	1
ENSG00000166275	BORCS7	0.0206462	-0.395936	1	0.0421888	0.938406	0.26949	0	-0.969671	1
ENSG00000172331	BPGM	0.00688206	0.202701	1	0.0122484	1.06769	0.664529	0.0160572	1.91297	1
ENSG00000137274	BPHL	0.0103231	1.71727	0.853833	0.00408279	-0.0615942	1	0	1.59104	1
ENSG00000101425	BPI	0	0.939667	1	0.00136093	0.745761	1	0	3.32801	1
ENSG00000125999	BPIFB1	0	0.524629	1	0.00408279	2.74576	0.428511	0	2.91297	1
ENSG00000186191	BPIFB4	0	0.939667	1	0	-0.839202	0.972496	0	3.32801	1
ENSG00000184459	BPIFC	0.00344103	1.93967	1	0.00136093	0.160798	1	0	2.91297	1
ENSG00000162813	BPNT1	0.0240872	1.43717	0.730149	0.00816557	-0.616809	0.890925	0	0.328009	1
ENSG00000171634	BPTF	0.0447334	0.377788	1	0.0299404	-0.458598	0.824645	0.0321145	0.30811	1
ENSG00000157764	BRAF	0.0137641	0.59863	1	0.0108874	0.00879512	1	0	0.38941	1
ENSG00000089234	BRAP	0.0240872	0.666648	1	0.0149702	-0.313133	1	0.0321145	1.41047	1
ENSG00000106009	BRAT1	0.0275283	0.139966	1	0.0285795	0.117729	1	0.0160572	0.158084	1
ENSG00000012048	BRCA1	0.00344103	1.2027	1	0.00272186	0.330723	1	0	2.32801	1
ENSG00000139618	BRCA2	0.00688206	1.10959	1	0.00272186	-0.669277	0.973488	0.0160572	2.74305	1
ENSG00000100425	BRD1	0.0206462	0.28759	1	0.019053	0.00879512	1	0.0160572	0.665044	1
ENSG00000204256	BRD2	0.144523	0.222974	1	0.118401	-0.178512	0.972496	0.112401	-0.0353954	1
ENSG00000169925	BRD3	0.0206462	-0.191578	1	0.0367451	0.909259	0.383669	0.0160572	0.240547	1
ENSG00000235106	BRD3OS	0.0103231	0.202701	1	0.0163311	0.986769	0.821193	0.0160572	1.45354	1
ENSG00000141867	BRD4	0.116995	0.747022	0.544659	0.0694073	-0.2403	0.935715	0.112401	0.7133	1
ENSG00000112983	BRD8	0.0275283	0.109592	1	0.0326623	0.389617	0.857784	0	-0.894383	1
ENSG00000028310	BRD9	0.0240872	-0.282726	1	0.0326623	0.104215	1	0	-1.06431	1
ENSG00000185024	BRF1	0.0378513	0.980309	0.853833	0.019053	-0.347349	0.969517	0.0321145	1.0385	1
ENSG00000104221	BRF2	0.00344103	-1.06033	1	0.019053	1.19322	0.462379	0.0160572	1.32801	1
ENSG00000164713	BRI3	0.43357	-0.327464	1	0.819279	1.19714	8.15677e-08	0.883148	0.77196	1
ENSG00000184992	BRI3BP	0.0344103	0.460499	1	0.0231358	-0.369717	0.926965	0.0321145	0.743047	1
ENSG00000182685	BRICD5	0.0103231	0.717274	1	0.0095265	0.423833	1	0	0.825509	1
ENSG00000078725	BRINP1	0.0309693	2.84656	0.0264575	0.00136093	-2.25424	0.156616	0	0.825509	1
ENSG00000136492	BRIP1	0	1.52463	1	0	-0.254239	1	0.0160572	5.91297	1
ENSG00000113460	BRIX1	0.0103231	-0.382261	1	0.0204139	0.575836	0.857784	0.0321145	1.54374	1
ENSG00000254999	BRK1	0.141082	-0.0488375	1	0.187808	0.607314	0.151804	0.0481717	-1.25695	1
ENSG00000174744	BRMS1	0.0447334	1.63154	0.176736	0.0136093	-0.652789	0.775903	0.0160572	0.665044	1
ENSG00000100916	BRMS1L	0.0137641	1.84656	0.700114	0.00544371	0.0676888	1	0.0160572	2.45354	1
ENSG00000162819	BROX	0.0172052	-0.590848	1	0.038106	0.745761	0.503039	0.0321145	0.716575	1
ENSG00000156983	BRPF1	0.0137641	-0.107639	1	0.0163311	-0.0773615	1	0.0321145	1.45354	1
ENSG00000096070	BRPF3	0.0206462	0.688128	1	0.0163311	0.198273	1	0.0321145	1.63995	1
ENSG00000160469	BRSK1	0	-1.17581	0.99563	0.00544371	-0.102236	1	0	1.21253	1
ENSG00000174672	BRSK2	0	1.52463	1	0	-0.254239	1	0.0160572	5.91297	1
ENSG00000185658	BRWD1	0.0412924	0.443709	1	0.0421888	0.575836	0.702633	0.0160572	-0.131422	1
ENSG00000165288	BRWD3	0.0103231	1.71727	0.853833	0.00408279	-0.0615942	1	0	1.59104	1
ENSG00000168000	BSCL2	0.0344103	-0.31972	1	0.0476325	0.160798	1	0.064229	0.825509	1
ENSG00000160058	BSDC1	0.0378513	0.178855	1	0.0258576	-0.660232	0.575722	0.0481717	0.804447	1
ENSG00000172270	BSG	0.371631	0.561495	0.494426	0.293961	0.198973	0.857784	0.17663	-0.529972	1
ENSG00000164061	BSN	0	-0.934802	1	0.00408279	-0.254239	1	0	1.45354	1
ENSG00000162399	BSND	0	-0.0603331	1	0.00408279	1.1608	0.857784	0	2.32801	1
ENSG00000188334	BSPH1	0	1.52463	1	0	-0.254239	1	0	3.91297	1
ENSG00000119411	BSPRY	0.00344103	1.2027	1	0.00408279	1.1608	0.857784	0	2.32801	1
ENSG00000109743	BST1	0.00344103	-0.17581	1	0.0122484	1.74576	0.482492	0.0321145	2.91297	1
ENSG00000130303	BST2	0.154846	-0.882546	0.236226	0.406918	1.10421	6.25161e-06	0.17663	-0.529972	1
ENSG00000095564	BTAF1	0.0378513	0.109592	1	0.0353841	-0.114062	1	0.0160572	-0.296481	1
ENSG00000064726	BTBD1	0.0344103	0.0533237	1	0.0340232	-0.0773615	1	0.0321145	0.38941	1
ENSG00000148925	BTBD10	0.0275283	1.17099	0.853833	0.019053	0.565188	0.879938	0.0160572	1.00608	1
ENSG00000151136	BTBD11	0	0.524629	1	0.00272186	1.33072	0.973488	0	2.91297	1
ENSG00000138152	BTBD16	0	0.939667	1	0.00136093	0.745761	1	0	3.32801	1
ENSG00000233436	BTBD18	0	0.939667	1	0.00136093	0.745761	1	0	3.32801	1
ENSG00000222009	BTBD19	0.0378513	1.58603	0.474126	0.00680464	-1.52726	0.393239	0.0481717	1.95878	1
ENSG00000133243	BTBD2	0.0688206	0.541907	0.979247	0.057159	0.241288	0.961814	0.0160572	-0.759453	1
ENSG00000132640	BTBD3	0.00688206	-0.212336	1	0.0176921	1.38319	0.537817	0.0160572	1.52065	1
ENSG00000184887	BTBD6	0.0206462	-0.159869	1	0.0313014	0.523368	0.857784	0.0321145	0.883225	1
ENSG00000011114	BTBD7	0.0378513	-0.282726	1	0.0598808	0.565188	0.612886	0.0160572	-0.641617	1
ENSG00000189195	BTBD8	0	-0.0603331	1	0.00272186	0.330723	1	0	2.32801	1
ENSG00000183826	BTBD9	0.0344103	1.17671	0.853833	0.0176921	-0.0907406	1	0.0481717	1.78369	1
ENSG00000174808	BTC	0.00344103	1.52463	1	0.00136093	-0.254239	1	0.0160572	3.91297	1
ENSG00000169814	BTD	0.0137641	0.261595	1	0.0122484	-0.180239	1	0	0.105617	1
ENSG00000145741	BTF3	0.0172052	1.02213	1	0.0108874	0.108331	1	0.0321145	2.17601	1
ENSG00000134717	BTF3L4	0.0309693	0.59863	1	0.0231358	0.00879512	1	0.0160572	0.38941	1
ENSG00000159388	BTG2	0.16517	-0.817763	0.314083	0.176921	-0.917784	0.00157775	0.224801	-0.232706	1
ENSG00000154640	BTG3	0.0172052	0.022129	1	0.0204139	0.160798	1	0.0160572	0.665044	1
ENSG00000137707	BTG4	0	1.52463	1	0.00136093	1.74576	0.857784	0	3.91297	1
ENSG00000010671	BTK	0.0240872	0.315176	1	0.0313014	0.938406	0.612886	0.0321145	1.10562	1
ENSG00000124557	BTN1A1	0	0.939667	1	0	-0.839202	0.972496	0	3.32801	1
ENSG00000112763	BTN2A1	0.00688206	-0.282726	1	0.0176921	1.23119	0.428511	0	0.38941	1
ENSG00000124508	BTN2A2	0.0240872	0.0983646	1	0.0204139	-0.383522	0.972496	0.0963434	2.2609	1
ENSG00000026950	BTN3A1	0.0137641	-0.738405	0.99563	0.0258576	0.0232947	1	0	-0.787468	1
ENSG00000186470	BTN3A2	0.0447334	-0.0603331	1	0.0394669	-0.434812	0.811423	0.0321145	-0.0719212	1
ENSG00000111801	BTN3A3	0.0206462	-0.395936	1	0.0285795	-0.0427352	1	0.0160572	0.0549909	1
ENSG00000204290	BTNL2	0	1.52463	1	0.00136093	1.74576	0.857784	0	3.91297	1
ENSG00000168903	BTNL3	0	0.939667	1	0.00272186	2.33072	0.664529	0	3.32801	1
ENSG00000113303	BTNL8	0.00344103	2.52463	0.99563	0	-0.839202	0.973488	0.0160572	4.91297	1
ENSG00000165810	BTNL9	0.00688206	2.10959	0.878027	0	-1.8392	0.708042	0	2.32801	1
ENSG00000166167	BTRC	0.0137641	0.261595	1	0.0176921	0.646225	0.857784	0.0321145	1.79749	1
ENSG00000169679	BUB1	0	0.524629	1	0.00272186	1.33072	0.973488	0	2.91297	1
ENSG00000156970	BUB1B	0	0.524629	1	0.00136093	0.160798	1	0	2.91297	1
ENSG00000154473	BUB3	0.0481744	0.183592	1	0.0449106	0.000333537	1	0.144515	1.89505	1
ENSG00000137656	BUD13	0	-1.17581	0.99563	0.00544371	-0.102236	1	0	1.21253	1
ENSG00000071462	BUD23	0.0619386	0.706468	0.853833	0.038106	-0.229148	0.973488	0.0481717	0.55542	1
ENSG00000112276	BVES	0	-0.475371	1	0.00408279	0.423833	1	0	1.91297	1
ENSG00000284976	BX255925.3	0.00688206	0.302237	1	0.00544371	-0.517274	1	0.0321145	2.69058	1
ENSG00000112578	BYSL	0.00344103	-0.0603331	1	0.0095265	1.1608	0.681188	0	1.21253	1
ENSG00000082153	BZW1	0.0447334	0.14216	1	0.0612418	0.911771	0.191419	0.0802862	1.15808	1
ENSG00000136261	BZW2	0.00344103	-0.382261	1	0.00816557	0.231188	1	0	0.912972	1
ENSG00000214688	C10orf105	0	1.52463	1	0.00136093	1.74576	0.857784	0	3.91297	1
ENSG00000204683	C10orf113	0	0.939667	1	0.00136093	0.745761	1	0	3.32801	1
ENSG00000277288	C10orf142	0	1.52463	1	0.00136093	1.74576	0.857784	0	3.91297	1
ENSG00000237489	C10orf143	0.00344103	1.2027	1	0.00136093	-0.576167	1	0.0160572	3.59104	1
ENSG00000222047	C10orf55	0	1.52463	1	0.00136093	1.74576	0.857784	0	3.91297	1
ENSG00000203942	C10orf62	0	1.52463	1	0	-0.254239	1	0	3.91297	1
ENSG00000179133	C10orf67	0	1.52463	1	0	-0.254239	1	0	3.91297	1
ENSG00000177354	C10orf71	0	0.939667	1	0.00136093	0.745761	1	0	3.32801	1
ENSG00000119965	C10orf88	0.00344103	1.52463	1	0.00136093	-0.254239	1	0.0160572	3.91297	1
ENSG00000154493	C10orf90	0.00344103	3.52463	0.853833	0	-0.254239	1	0	3.91297	1
ENSG00000120055	C10orf95	0	1.52463	1	0.00136093	1.74576	0.857784	0	3.91297	1
ENSG00000137720	C11orf1	0.0172052	1.30224	0.904823	0.00408279	-1.25424	0.576455	0	0.665044	1
ENSG00000176029	C11orf16	0	1.52463	1	0	-0.254239	1	0	3.91297	1
ENSG00000110665	C11orf21	0.00344103	-0.723298	1	0.0122484	0.608257	0.857784	0	0.591044	1
ENSG00000171067	C11orf24	0.0722617	-0.049362	1	0.0734901	-0.0875894	1	0.0802862	0.298262	1
ENSG00000174370	C11orf45	0.00688206	0.65016	1	0.00816557	0.745761	0.876222	0	1.21253	1
ENSG00000149179	C11orf49	0.00344103	-0.282726	1	0.0095265	0.745761	0.887619	0.0160572	2.10562	1
ENSG00000149300	C11orf52	0	0.202701	1	0.00272186	0.745761	1	0	2.59104	1
ENSG00000182919	C11orf54	0.0240872	0.82419	0.99563	0.019053	0.404724	0.971086	0.0160572	0.912972	1
ENSG00000110696	C11orf58	0.0791437	0.570433	0.894875	0.0680464	0.373792	0.837925	0.0481717	0.0927929	1
ENSG00000166323	C11orf65	0	0.939667	1	0.00136093	0.745761	1	0.0160572	4.91297	1
ENSG00000175573	C11orf68	0.0481744	0.365431	1	0.0435497	0.175445	1	0.064229	0.968113	1
ENSG00000180425	C11orf71	0.00688206	-0.590848	1	0.0136093	0.0352673	1	0.0160572	1.15808	1
ENSG00000166352	C11orf74	0.0172052	1.93967	0.531157	0.00680464	0.160798	1	0	1.10562	1
ENSG00000173715	C11orf80	0.0172052	0.202701	1	0.0122484	-0.632751	0.829689	0.0160572	0.825509	1
ENSG00000185742	C11orf87	0	1.52463	1	0.00136093	1.74576	0.857784	0	3.91297	1
ENSG00000183644	C11orf88	0.00344103	2.52463	0.99563	0	-0.839202	0.972496	0	3.32801	1
ENSG00000234776	C11orf94	0	-0.0603331	1	0.00272186	0.330723	1	0	2.32801	1
ENSG00000188070	C11orf95	0.0447334	1.24452	0.485756	0.0149702	-0.839202	0.551635	0	-0.641617	1
ENSG00000187479	C11orf96	0.147964	1.31164	0.0193759	0.0476325	-0.865674	0.11193	0.0321145	-0.661937	1
ENSG00000278615	C11orf98	0.0103231	-0.382261	1	0.0217749	0.745761	0.857784	0.0321145	1.54374	1
ENSG00000139637	C12orf10	0.0103231	-0.230258	1	0.0136093	-0.116736	1	0.0321145	1.69058	1
ENSG00000133641	C12orf29	0.0275283	1.99411	0.244586	0.00544371	-1.01977	0.717283	0	0.520654	1
ENSG00000047621	C12orf4	0	-1.6453	0.892919	0.0122484	0.897764	0.806003	0	0.743047	1
ENSG00000180116	C12orf40	0	1.52463	1	0.00136093	1.74576	0.857784	0	3.91297	1
ENSG00000157895	C12orf43	0.0103231	0.524629	1	0.00816557	-0.147324	1	0.0160572	1.74305	1
ENSG00000151131	C12orf45	0.0275283	0.337002	1	0.0231358	-0.0843143	1	0	-0.701738	1
ENSG00000111412	C12orf49	0.0172052	0.155396	1	0.0244967	0.823763	0.664529	0.0160572	0.783689	1
ENSG00000177627	C12orf54	0.00344103	3.52463	0.853833	0	-0.254239	1	0	3.91297	1
ENSG00000111678	C12orf57	0.137641	0.692357	0.597564	0.0680464	-0.669277	0.243951	0.0481717	-0.602728	1
ENSG00000182993	C12orf60	0	-0.0603331	1	0.00408279	1.1608	0.857784	0	2.32801	1
ENSG00000130921	C12orf65	0	-0.645296	1	0.00272186	-0.476632	1	0.0160572	2.91297	1
ENSG00000174206	C12orf66	0.00688206	1.30224	1	0.00408279	0.160798	1	0	1.74305	1
ENSG00000204954	C12orf73	0.0103231	0.717274	1	0.00680464	-0.254239	1	0	0.825509	1
ENSG00000187510	C12orf74	0	0.939667	1	0	-0.839202	0.972496	0	3.32801	1
ENSG00000235162	C12orf75	0.247754	1.74867	2.24887e-05	0.0734901	-0.632751	0.334332	0.128458	0.520654	1
ENSG00000174456	C12orf76	0.0206462	1.16206	0.853833	0.0149702	0.630283	0.857784	0	0.328009	1
ENSG00000284730	C12orf81	0	1.52463	1	0.00136093	1.74576	0.857784	0	3.91297	1
ENSG00000283199	C13orf46	0	-1.17581	0.99563	0.00544371	-0.102236	1	0	1.21253	1
ENSG00000179933	C14orf119	0.0378513	-0.265448	1	0.0653246	0.836909	0.189933	0.0160572	-0.626187	1
ENSG00000227051	C14orf132	0.00688206	0.65016	1	0.00544371	-0.102236	1	0	1.21253	1
ENSG00000197734	C14orf178	0	0.524629	1	0.00136093	0.160798	1	0	2.91297	1
ENSG00000184601	C14orf180	0	0.939667	1	0.00136093	0.745761	1	0	3.32801	1
ENSG00000179476	C14orf28	0.00344103	0.354704	1	0.00408279	-0.0615942	1	0	1.59104	1
ENSG00000179008	C14orf39	0	1.52463	1	0.00136093	1.74576	0.857784	0	3.91297	1
ENSG00000100802	C14orf93	0.00688206	0.787664	1	0.00680464	0.523368	0.973488	0	1.32801	1
ENSG00000167173	C15orf39	0.00344103	-1.17581	0.904823	0.0149702	0.330723	1	0.0160572	1.21253	1
ENSG00000169609	C15orf40	0.00344103	0.0651978	1	0.00680464	0.523368	0.973488	0.0160572	2.45354	1
ENSG00000186073	C15orf41	0	0.202701	1	0.00136093	-0.254239	1	0	2.59104	1
ENSG00000166920	C15orf48	0.0103231	-0.429567	1	0.0313014	1.87129	0.0137224	0.0321145	1.49793	1
ENSG00000189227	C15orf61	0.00344103	-1.23026	0.910479	0.0122484	-0.180239	1	0.0160572	1.15808	1
ENSG00000261652	C15orf65	0	-0.0603331	1	0.00272186	0.330723	1	0	2.32801	1
ENSG00000166455	C16orf46	0	0.524629	1	0.00272186	1.33072	0.973488	0	2.91297	1
ENSG00000185905	C16orf54	0.00344103	-1.60465	0.687723	0.019053	0.19322	1	0.0160572	0.783689	1
ENSG00000140688	C16orf58	0.0653796	0.420293	1	0.0326623	-0.950233	0.153053	0.0802862	0.854078	1
ENSG00000125149	C16orf70	0.0275283	1.10959	0.853833	0.0108874	-0.669277	0.800225	0	-0.0870281	1
ENSG00000166246	C16orf71	0	1.52463	1	0	-0.254239	1	0	3.91297	1
ENSG00000182831	C16orf72	0.0447334	0.474003	1	0.0476325	0.745761	0.437722	0	-1.23678	1
ENSG00000154102	C16orf74	0.00688206	1.78766	0.979247	0.00136093	-0.839202	0.909982	0	2.10562	1
ENSG00000159761	C16orf86	0.0206462	1.42509	0.853833	0.00680464	-0.669277	0.857784	0	0.520654	1
ENSG00000155330	C16orf87	0	-1.28273	0.99563	0.0095265	0.938406	0.857784	0.0160572	2.21253	1
ENSG00000153446	C16orf89	0.00344103	0.717274	1	0.00136093	-1.06159	0.857784	0.0160572	3.10562	1
ENSG00000174109	C16orf91	0.00688206	0.939667	1	0.00680464	0.745761	0.972496	0	1.45354	1
ENSG00000167194	C16orf92	0	1.52463	1	0.00136093	1.74576	0.857784	0	3.91297	1
ENSG00000260456	C16orf95	0.00344103	0.202701	1	0.00272186	-0.839202	0.857784	0	1.45354	1
ENSG00000205832	C16orf96	0.00344103	0.939667	1	0.00272186	0.00879512	1	0	2.10562	1
ENSG00000256806	C17orf100	0	0.939667	1	0	-0.839202	0.972496	0	3.32801	1
ENSG00000205710	C17orf107	0.00344103	2.52463	0.99563	0.00136093	0.745761	1	0	3.32801	1
ENSG00000267221	C17orf113	0.00344103	2.52463	0.99563	0	-0.839202	0.972496	0	3.32801	1
ENSG00000258315	C17orf49	0.0584975	0.124699	1	0.0585199	0.0966679	1	0.0802862	0.756467	1
ENSG00000270806	C17orf50	0	1.52463	1	0	-0.254239	1	0	3.91297	1
ENSG00000125319	C17orf53	0.00344103	0.717274	1	0.00680464	1.74576	0.62769	0	1.91297	1
ENSG00000186665	C17orf58	0.00688206	-0.890408	0.99563	0.0217749	0.663299	0.818972	0	-0.174491	1
ENSG00000214226	C17orf67	0.00688206	0.939667	1	0.00408279	-0.254239	1	0	1.45354	1
ENSG00000108666	C17orf75	0.0137641	1.26159	0.99563	0.00544371	-0.517274	1	0	0.912972	1
ENSG00000141219	C17orf80	0.0137641	1.52463	0.853833	0.00680464	0.160798	1	0	1.10562	1
ENSG00000187624	C17orf97	0.00344103	1.52463	1	0.00408279	1.74576	0.681188	0	2.59104	1
ENSG00000275489	C17orf98	0.00344103	3.52463	0.853833	0	-0.254239	1	0	3.91297	1
ENSG00000141428	C18orf21	0.0137641	0.759095	1	0.00816557	-0.353775	1	0	0.520654	1
ENSG00000152242	C18orf25	0.0137641	-0.107639	1	0.0136093	-0.438664	0.890925	0.0160572	0.825509	1
ENSG00000177576	C18orf32	0.0688206	0.0589658	1	0.0789338	0.343002	0.857784	0.0802862	0.464511	1
ENSG00000166845	C18orf54	0.00344103	1.52463	1	0.00408279	1.74576	0.681188	0	2.59104	1
ENSG00000131943	C19orf12	0.0344103	0.340205	1	0.0435497	0.9828	0.224637	0.0160572	0.0303288	1
ENSG00000177025	C19orf18	0	0.202701	1	0.00136093	-0.254239	1	0	2.59104	1
ENSG00000119559	C19orf25	0.0275283	0.939667	0.994	0.0163311	-0.0773615	1	0.0481717	1.91297	1
ENSG00000167644	C19orf33	0.00344103	-1.06033	1	0.0108874	-0.171777	1	0.0160572	1.32801	1
ENSG00000214212	C19orf38	0	-1.28273	1	0.00680464	0.160798	1	0.0160572	2.21253	1
ENSG00000105072	C19orf44	0.00344103	2.52463	0.99563	0	-0.839202	0.972496	0	3.32801	1
ENSG00000160392	C19orf47	0.0137641	-0.240905	1	0.0136093	-0.602163	0.857784	0.0481717	1.78369	1
ENSG00000167747	C19orf48	0.0206462	1.01006	0.99563	0.0122484	-0.019774	1	0.0160572	1.26912	1
ENSG00000104979	C19orf53	0.0791437	-0.366142	1	0.118401	0.372302	0.704929	0	-2.73808	1
ENSG00000188493	C19orf54	0.0103231	-0.519765	1	0.0204139	0.353443	0.972496	0	-0.256953	1
ENSG00000132016	C19orf57	0.00344103	1.93967	1	0.00272186	1.33072	0.973488	0	2.91297	1
ENSG00000183397	C19orf71	0	-1.06033	1	0.00408279	-0.424164	1	0.0160572	2.45354	1
ENSG00000221916	C19orf73	0	0.939667	1	0.00136093	0.745761	1	0	3.32801	1
ENSG00000235034	C19orf81	0	1.52463	1	0	-0.254239	1	0	3.91297	1
ENSG00000262874	C19orf84	0	1.52463	1	0.00136093	1.74576	0.857784	0	3.91297	1
ENSG00000197223	C1D	0.00688206	0.939667	1	0.0095265	1.74576	0.424208	0	1.45354	1
ENSG00000106392	C1GALT1	0.0103231	-0.429567	1	0.0272186	1.33072	0.198583	0	-0.174491	1
ENSG00000171155	C1GALT1C1	0	-1.6453	0.892919	0.0095265	0.286329	1	0	0.743047	1
ENSG00000223658	C1GALT1C1L	0.00688206	4.10959	0.438604	0	-0.839202	0.972496	0	3.32801	1
ENSG00000180999	C1orf105	0.00688206	2.52463	0.835536	0.00136093	-0.254239	1	0	2.59104	1
ENSG00000116922	C1orf109	0.0137641	0.0392026	1	0.0136093	-0.254239	1	0.0160572	0.958776	1
ENSG00000000460	C1orf112	0.00344103	0.524629	1	0.00408279	0.160798	1	0	1.74305	1
ENSG00000162817	C1orf115	0	-1.06033	1	0.0095265	1.42383	0.640832	0	1.32801	1
ENSG00000182795	C1orf116	0	1.52463	1	0	-0.254239	1	0	3.91297	1
ENSG00000197982	C1orf122	0.0997899	0.637104	0.835536	0.0639636	-0.208436	0.972496	0.0481717	-0.18506	1
ENSG00000143633	C1orf131	0.00688206	0.302237	1	0.00544371	-0.517274	1	0.0160572	2.00608	1
ENSG00000203963	C1orf141	0.00344103	2.52463	0.99563	0	-0.839202	0.972496	0	3.32801	1
ENSG00000203910	C1orf146	0	1.52463	1	0	-0.254239	1	0	3.91297	1
ENSG00000157330	C1orf158	0	1.52463	1	0.00136093	1.74576	0.857784	0	3.91297	1
ENSG00000131591	C1orf159	0.00688206	0.022129	1	0.00544371	-0.839202	0.829689	0	0.665044	1
ENSG00000143110	C1orf162	0.0963489	-0.628617	0.794426	0.23408	1.3475	2.69334e-06	0.0963434	-0.408956	1
ENSG00000198912	C1orf174	0.0240872	-0.406108	1	0.0421888	0.536307	0.708042	0.0481717	0.890604	1
ENSG00000204006	C1orf185	0	1.52463	1	0	-0.254239	1	0	3.91297	1
ENSG00000119280	C1orf198	0.192698	1.01767	0.0839225	0.0707683	-0.901358	0.0333158	0.0963434	-0.00759366	1
ENSG00000116667	C1orf21	0.0206462	0.808422	1	0.0176921	0.553116	0.857784	0	0.0549909	1
ENSG00000142686	C1orf216	0.0172052	0.409152	1	0.0149702	0.00879512	1	0	-0.0412244	1
ENSG00000239887	C1orf226	0.00688206	2.52463	0.853833	0	-1.57617	0.857784	0.0160572	3.91297	1
ENSG00000282872	C1orf232	0	1.52463	1	0.00136093	1.74576	0.857784	0	3.91297	1
ENSG00000143793	C1orf35	0.0240872	1.2027	0.835536	0.0095265	-0.576167	0.857784	0	0.158084	1
ENSG00000143612	C1orf43	0.141082	0.449341	0.903677	0.123844	0.280638	0.857784	0.0802862	-0.236775	1
ENSG00000164008	C1orf50	0.00344103	0.0651978	1	0.00544371	0.0676888	1	0.0160572	2.45354	1
ENSG00000162642	C1orf52	0.0309693	0.59863	1	0.0326623	0.866055	0.515674	0.0160572	0.38941	1
ENSG00000203724	C1orf53	0.00344103	1.52463	1	0.00136093	-0.254239	1	0	2.59104	1
ENSG00000118292	C1orf54	0.0309693	-0.382261	1	0.057159	0.779708	0.331823	0.0802862	1.19415	1
ENSG00000143443	C1orf56	0	0.202701	1	0.00272186	0.745761	1	0	2.59104	1
ENSG00000125462	C1orf61	0	0.939667	1	0	-0.839202	0.972496	0	3.32801	1
ENSG00000198854	C1orf68	0	0.939667	1	0.00272186	2.33072	0.664529	0	3.32801	1
ENSG00000162757	C1orf74	0	0.939667	1	0.00136093	0.745761	1	0	3.32801	1
ENSG00000162598	C1orf87	0	1.52463	1	0	-0.254239	1	0	3.91297	1
ENSG00000142698	C1orf94	0	0.524629	1	0.00136093	0.160798	1	0	2.91297	1
ENSG00000173372	C1QA	0.323457	-0.792736	0.234527	0.907739	1.58257	7.26521e-15	0.578061	0.149445	1
ENSG00000173369	C1QB	0.80176	-0.707638	0.296944	1.98968	1.33863	8.26032e-12	1.25246	0.015854	1
ENSG00000159189	C1QC	0.464539	-0.759684	0.276259	1.26702	1.56282	1.02293e-14	0.979492	0.416988	1
ENSG00000165985	C1QL3	0	0.524629	1	0.00408279	2.74576	0.428511	0	2.91297	1
ENSG00000186897	C1QL4	0	0.939667	1	0.00136093	0.745761	1	0	3.32801	1
ENSG00000173918	C1QTNF1	0.278724	1.04298	0.0264575	0.115679	-0.641756	0.149907	0.112401	-0.330202	1
ENSG00000184163	C1QTNF12	0	0.939667	1	0.00136093	0.745761	1	0	3.32801	1
ENSG00000145861	C1QTNF2	0.0137641	2.26159	0.531157	0.00272186	-0.669277	0.972496	0	1.59104	1
ENSG00000082196	C1QTNF3	0	-0.797299	1	0.00544371	0.482726	1	0.0160572	2.74305	1
ENSG00000133466	C1QTNF6	0.0137641	0.322996	1	0.0095265	-0.576167	0.857784	0.0160572	1.21253	1
ENSG00000163145	C1QTNF7	0.0240872	1.93967	0.340863	0.00408279	-1.25424	0.576455	0.0160572	1.74305	1
ENSG00000184471	C1QTNF8	0.00688206	2.52463	0.835536	0	-1.57617	0.857784	0	2.59104	1
ENSG00000240654	C1QTNF9	0.00344103	1.93967	1	0.00136093	0.160798	1	0	2.91297	1
ENSG00000159403	C1R	0.440452	0.638011	0.340387	0.232719	-0.589526	0.112665	0.369316	0.313059	1
ENSG00000139178	C1RL	0.0172052	1.52463	0.853833	0.0108874	0.745761	0.923958	0.0160572	1.91297	1
ENSG00000182326	C1S	0.292488	1.038	0.0244353	0.149702	-0.214711	0.857784	0.112401	-0.404441	1
ENSG00000166278	C2	0.0412924	-0.556291	1	0.0966259	1.24326	0.0359175	0.0802862	0.62757	1
ENSG00000258713	C20orf141	0	1.52463	1	0	-0.254239	1	0	3.91297	1
ENSG00000149609	C20orf144	0	1.52463	1	0	-0.254239	1	0	3.91297	1
ENSG00000125975	C20orf173	0	0.524629	1	0	-1.25424	0.989605	0.0321145	5.49793	1
ENSG00000088854	C20orf194	0.0206462	-0.0255677	1	0.0244967	0.135707	1	0.0481717	1.45354	1
ENSG00000215595	C20orf202	0	1.52463	1	0.00136093	1.74576	0.857784	0	3.91297	1
ENSG00000196421	C20orf204	0	1.52463	1	0	-0.254239	1	0	3.91297	1
ENSG00000101220	C20orf27	0.00344103	-0.282726	1	0.0122484	1.48273	0.438799	0.0160572	2.10562	1
ENSG00000124237	C20orf85	0	0.524629	1	0.00272186	1.33072	0.973488	0	2.91297	1
ENSG00000196476	C20orf96	0.0206462	0.939667	1	0.00544371	-1.45587	0.612062	0.0321145	1.85408	1
ENSG00000160298	C21orf58	0.00344103	0.939667	1	0.00136093	-0.839202	0.909982	0	2.10562	1
ENSG00000205929	C21orf62	0	1.52463	1	0.00136093	1.74576	0.857784	0	3.91297	1
ENSG00000154642	C21orf91	0.00688206	-0.34984	1	0.0163311	0.861238	0.857784	0.0160572	1.38941	1
ENSG00000169314	C22orf15	0	1.52463	1	0	-0.254239	1	0	3.91297	1
ENSG00000242259	C22orf39	0.0206462	0.331984	1	0.0217749	0.373792	0.972496	0.0160572	0.703519	1
ENSG00000157617	C2CD2	0.0516155	1.39535	0.40581	0.0122484	-1.28986	0.245536	0.0321145	0.912972	1
ENSG00000172375	C2CD2L	0.0275283	0.202701	1	0.0299404	0.315126	0.972496	0.0321145	0.825509	1
ENSG00000168014	C2CD3	0.0172052	1.40915	0.824277	0.00408279	-1.16113	0.664529	0	0.743047	1
ENSG00000198535	C2CD4A	0	1.52463	1	0.00136093	1.74576	0.857784	0	3.91297	1
ENSG00000183186	C2CD4C	0	1.52463	1	0	-0.254239	1	0	3.91297	1
ENSG00000225556	C2CD4D	0	0.939667	1	0.00136093	0.745761	1	0	3.32801	1
ENSG00000111731	C2CD5	0.0206462	0.524629	1	0.019053	0.330723	1	0.0481717	1.95878	1
ENSG00000155754	C2CD6	0	-0.475371	1	0	-2.25424	0.821843	0.0160572	3.10562	1
ENSG00000273045	C2orf15	0	1.52463	1	0	-0.254239	1	0	3.91297	1
ENSG00000221843	C2orf16	0	0.939667	1	0.00136093	0.745761	1	0	3.32801	1
ENSG00000115998	C2orf42	0.00344103	-0.382261	1	0.0136093	1.62023	0.333182	0	0.912972	1
ENSG00000135974	C2orf49	0.00688206	-0.34984	1	0.0163311	0.861238	0.775903	0.0160572	1.38941	1
ENSG00000187944	C2orf66	0	0.939667	1	0.00136093	0.745761	1	0	3.32801	1
ENSG00000168887	C2orf68	0.0275283	0.337002	1	0.0176921	-0.616809	0.857784	0.0160572	0.328009	1
ENSG00000178074	C2orf69	0.0172052	0.787664	1	0.0122484	0.0676888	1	0	0.269116	1
ENSG00000204128	C2orf72	0	1.52463	1	0.00136093	1.74576	0.857784	0	3.91297	1
ENSG00000177994	C2orf73	0	0.939667	1	0.00136093	0.745761	1	0	3.32801	1
ENSG00000237651	C2orf74	0.0344103	1.3991	0.494426	0.0136093	-0.37977	0.972496	0.0160572	0.868578	1
ENSG00000186132	C2orf76	0.00344103	-0.17581	1	0.00680464	0.160798	1	0.0160572	2.21253	1
ENSG00000188674	C2orf80	0	1.52463	1	0	-0.254239	1	0	3.91297	1
ENSG00000284308	C2orf81	0	0.202701	1	0	-1.57617	0.857784	0	2.59104	1
ENSG00000042304	C2orf83	0	1.52463	1	0.00136093	1.74576	0.857784	0	3.91297	1
ENSG00000187699	C2orf88	0	-0.645296	1	0.00272186	-0.476632	1	0	1.74305	1
ENSG00000205086	C2orf91	0	0.939667	1	0	-0.839202	0.972496	0	3.32801	1
ENSG00000228486	C2orf92	0	1.52463	1	0	-0.254239	1	0	3.91297	1
ENSG00000125730	C3	0.110113	1.10959	0.227988	0.0394669	-0.855143	0.221168	0.0481717	0.0426072	1
ENSG00000171860	C3AR1	0.0137641	-0.323368	1	0.0340232	1.53931	0.0388116	0	-0.408956	1
ENSG00000114405	C3orf14	0.0103231	1.71727	0.853833	0.00408279	-0.0615942	1	0.0160572	2.74305	1
ENSG00000088543	C3orf18	0.0206462	1.52463	0.662358	0.00816557	-0.254239	1	0	0.591044	1
ENSG00000131379	C3orf20	0	1.52463	1	0	-0.254239	1	0.0160572	5.91297	1
ENSG00000174928	C3orf33	0.00344103	1.93967	1	0.00272186	1.33072	0.973488	0	2.91297	1
ENSG00000179021	C3orf38	0.0344103	0.854778	0.878027	0.0244967	0.238801	1	0	-0.578881	1
ENSG00000163632	C3orf49	0	1.52463	1	0	-0.254239	1	0	3.91297	1
ENSG00000114529	C3orf52	0	-0.0603331	1	0.00272186	0.330723	1	0	2.32801	1
ENSG00000214324	C3orf56	0	0.939667	1	0	-0.839202	0.972496	0	3.32801	1
ENSG00000188315	C3orf62	0	-1.47537	0.878027	0.00816557	0.231188	1	0.0160572	2.00608	1
ENSG00000187068	C3orf70	0.00344103	1.2027	1	0.00544371	2.06769	0.490165	0	2.32801	1
ENSG00000236980	C3orf84	0	1.52463	1	0.00136093	1.74576	0.857784	0	3.91297	1
ENSG00000123843	C4BPB	0	0.939667	1	0.00272186	2.33072	0.664529	0	3.32801	1
ENSG00000138813	C4orf17	0	0.939667	1	0.00272186	2.33072	0.664529	0	3.32801	1
ENSG00000164096	C4orf3	0.127318	0.256857	1	0.127927	0.338336	0.801483	0.160572	0.658158	1
ENSG00000151470	C4orf33	0.0172052	0.58603	1	0.00816557	-0.906316	0.664529	0	0.105617	1
ENSG00000163633	C4orf36	0	1.52463	1	0	-0.254239	1	0	3.91297	1
ENSG00000164123	C4orf45	0.00344103	1.93967	1	0.00272186	1.33072	0.973488	0	2.91297	1
ENSG00000205208	C4orf46	0	-1.06033	1	0.0095265	1.42383	0.705225	0.0321145	3.17601	1
ENSG00000205129	C4orf47	0	0.524629	1	0.00136093	0.160798	1	0	2.91297	1
ENSG00000243449	C4orf48	0.0412924	-0.359893	1	0.0707683	0.666326	0.428511	0.0963434	1.0479	1
ENSG00000181215	C4orf50	0.00344103	3.52463	0.853833	0	-0.254239	1	0	3.91297	1
ENSG00000248713	C4orf54	0	1.52463	1	0.00136093	1.74576	0.857784	0	3.91297	1
ENSG00000106804	C5	0.0103231	1.3547	0.979247	0.00680464	0.523368	0.973488	0.0160572	2.45354	1
ENSG00000197405	C5AR1	0.0894668	-0.559687	0.853833	0.219109	1.53102	6.68165e-08	0.17663	0.567197	1
ENSG00000134830	C5AR2	0.00688206	0.109592	1	0.0176921	2.23119	0.0499571	0	0.743047	1
ENSG00000113583	C5orf15	0.0619386	1.07212	0.485756	0.0340232	-0.0456527	1	0.0321145	0.410472	1
ENSG00000082213	C5orf22	0.0137641	0.676632	1	0.0136093	0.62023	0.870074	0	0.45354	1
ENSG00000181904	C5orf24	0.0206462	1.74702	0.528861	0.00680464	-0.369717	1	0.0321145	2.49793	1
ENSG00000181751	C5orf30	0.00688206	0.409152	1	0.00816557	0.383191	1	0	1.00608	1
ENSG00000172244	C5orf34	0	0.524629	1	0	-1.25424	0.857784	0	2.91297	1
ENSG00000186493	C5orf38	0	0.939667	1	0	-0.839202	0.972496	0	3.32801	1
ENSG00000178776	C5orf46	0.0584975	1.60709	0.479922	0.0204139	-0.424164	0.981898	0.0481717	1.32801	1
ENSG00000185056	C5orf47	0	1.52463	1	0.00136093	1.74576	0.857784	0	3.91297	1
ENSG00000205765	C5orf51	0	-1.28273	0.99563	0.0108874	1.33072	0.567419	0	1.10562	1
ENSG00000234511	C5orf58	0	0.939667	1	0.00136093	0.745761	1	0	3.32801	1
ENSG00000225940	C5orf67	0.00344103	1.52463	1	0.00272186	0.745761	1	0	2.59104	1
ENSG00000185127	C6orf120	0.0275283	0.170992	1	0.0394669	1.0088	0.222456	0.0481717	1.24055	1
ENSG00000188112	C6orf132	0.0103231	1.2027	1	0.0108874	1.59376	0.500518	0	1.21253	1
ENSG00000204564	C6orf136	0.0103231	0.0651978	1	0.0122484	0.0676888	1	0	0.269116	1
ENSG00000204542	C6orf15	0	0.524629	1	0.00136093	0.160798	1	0	2.91297	1
ENSG00000203872	C6orf163	0.00344103	-0.17581	1	0.00408279	-0.713671	0.890925	0	1.10562	1
ENSG00000185689	C6orf201	0	0.939667	1	0.00136093	0.745761	1	0	3.32801	1
ENSG00000181577	C6orf223	0	1.52463	1	0	-0.254239	1	0	3.91297	1
ENSG00000221821	C6orf226	0.0103231	0.617739	1	0.0108874	0.593758	0.953096	0.0160572	1.82551	1
ENSG00000204439	C6orf47	0.00344103	-0.797299	1	0.0149702	1.0088	0.640832	0	0.520654	1
ENSG00000112308	C6orf62	0.116995	0.278873	1	0.122484	0.472196	0.497714	0.128458	0.497934	1
ENSG00000198663	C6orf89	0.0550565	0.0271297	1	0.0639636	0.308355	0.857784	0.0481717	0.144788	1
ENSG00000112936	C7	0.0137641	0.261595	1	0.00408279	-1.8981	0.114527	0	0.105617	1
ENSG00000136197	C7orf25	0.0206462	1.08406	0.941512	0.00680464	-0.991205	0.764013	0.0160572	1.32801	1
ENSG00000146576	C7orf26	0.0240872	1.13231	0.853833	0.0108874	-0.406242	0.975891	0	0.105617	1
ENSG00000153790	C7orf31	0.00344103	1.2027	1	0.00272186	0.330723	1	0	2.32801	1
ENSG00000170279	C7orf33	0	0.939667	1	0.00272186	2.33072	0.664529	0	3.32801	1
ENSG00000146540	C7orf50	0.0412924	-0.374844	1	0.0748511	0.798228	0.250692	0.0963434	1.03383	1
ENSG00000164746	C7orf57	0	1.52463	1	0	-0.254239	1	0.0160572	5.91297	1
ENSG00000185955	C7orf61	0	0.939667	1	0	-0.839202	0.972496	0	3.32801	1
ENSG00000157131	C8A	0	1.52463	1	0	-0.254239	1	0	3.91297	1
ENSG00000021852	C8B	0	1.52463	1	0	-0.254239	1	0	3.91297	1
ENSG00000176919	C8G	0	0.939667	1	0.00136093	0.745761	1	0	3.32801	1
ENSG00000182307	C8orf33	0.0172052	-0.24796	1	0.0163311	-0.641262	0.775903	0.064229	1.84258	1
ENSG00000165084	C8orf34	0	-0.0603331	1	0.00272186	0.330723	1	0.0160572	3.59104	1
ENSG00000156172	C8orf37	0	0.202701	1	0.00272186	0.745761	1	0	2.59104	1
ENSG00000164743	C8orf48	0	-0.282726	1	0.00408279	0.745761	1	0.0160572	3.32801	1
ENSG00000241852	C8orf58	0.0172052	0.465736	1	0.0122484	-0.324629	0.990282	0.0160572	1.05499	1
ENSG00000189376	C8orf76	0.00688206	-1.01969	1	0.0204139	0.286329	1	0.0481717	1.82551	1
ENSG00000196166	C8orf86	0	0.939667	1	0	-0.839202	0.972496	0	3.32801	1
ENSG00000253250	C8orf88	0.0206462	1.52463	0.662358	0.00544371	-0.932311	0.714473	0	0.591044	1
ENSG00000274443	C8orf89	0	0.939667	1	0.00136093	0.745761	1	0	3.32801	1
ENSG00000113600	C9	0	0.524629	1	0.00408279	2.74576	0.428511	0	2.91297	1
ENSG00000160345	C9orf116	0	-0.282726	1	0.00272186	0.00879512	1	0	2.10562	1
ENSG00000174038	C9orf131	0.00344103	3.52463	0.853833	0	-0.254239	1	0	3.91297	1
ENSG00000204711	C9orf135	0	1.52463	1	0	-0.254239	1	0.0160572	5.91297	1
ENSG00000188959	C9orf152	0	0.939667	1	0.00136093	0.745761	1	0	3.32801	1
ENSG00000187753	C9orf153	0.00688206	2.52463	0.835536	0.00136093	-0.254239	1	0	2.59104	1
ENSG00000164972	C9orf24	0	1.52463	1	0	-0.254239	1	0	3.91297	1
ENSG00000135045	C9orf40	0.00344103	0.939667	1	0.00544371	1.48273	0.775903	0	2.10562	1
ENSG00000157653	C9orf43	0	0.524629	1	0.00408279	2.74576	0.428511	0	2.91297	1
ENSG00000179058	C9orf50	0.00688206	3.10959	0.677248	0	-1.25424	0.857784	0	2.91297	1
ENSG00000165118	C9orf64	0.0103231	0.0651978	1	0.0176921	0.968153	0.611111	0	0.269116	1
ENSG00000147894	C9orf72	0.00688206	-1.53426	0.564614	0.0421888	1.35344	0.0431889	0	-0.787468	1
ENSG00000136819	C9orf78	0.0516155	1.09836	0.642169	0.0176921	-0.938737	0.468202	0.0481717	1.13161	1
ENSG00000155621	C9orf85	0.0172052	0.409152	1	0.0136093	-0.187125	1	0.0160572	1.00608	1
ENSG00000063180	CA11	0.0172052	1.65016	0.853833	0.00544371	-0.517274	1	0.0321145	2.69058	1
ENSG00000074410	CA12	0.0103231	-1.56283	0.425982	0.0639636	1.74576	0.000395954	0.0321145	0.38941	1
ENSG00000185015	CA13	0	-0.282726	1	0.00544371	1.48273	0.775903	0	2.10562	1
ENSG00000118298	CA14	0.00344103	1.93967	1	0	-1.25424	0.857784	0	2.91297	1
ENSG00000104267	CA2	0	-0.282726	1	0.00544371	1.48273	0.775903	0	2.10562	1
ENSG00000164879	CA3	0.00688206	4.10959	0.454298	0	-0.839202	0.973488	0	3.32801	1
ENSG00000167434	CA4	0	1.52463	1	0.00136093	1.74576	0.857784	0	3.91297	1
ENSG00000169239	CA5B	0.0103231	0.202701	1	0.0136093	0.504753	0.972496	0	0.38941	1
ENSG00000131686	CA6	0	1.52463	1	0	-0.254239	1	0	3.91297	1
ENSG00000120159	CAAP1	0.00688206	-0.212336	1	0.0149702	0.871292	0.751777	0	0.45354	1
ENSG00000135932	CAB39	0.0412924	-0.344787	1	0.0694073	0.638846	0.428573	0.064229	0.548399	1
ENSG00000102547	CAB39L	0.00344103	-0.562833	1	0.0108874	0.593758	0.953096	0	0.743047	1
ENSG00000183346	CABCOCO1	0.00344103	2.52463	0.99563	0	-0.839202	1	0.0160572	4.91297	1
ENSG00000099991	CABIN1	0.0619386	0.685094	0.99563	0.0449106	0.105303	1	0.0802862	1.15808	1
ENSG00000134508	CABLES1	0.0137641	0.202701	1	0.0149702	0.160798	1	0.0160572	1.10562	1
ENSG00000149679	CABLES2	0	-0.797299	1	0.00544371	0.482726	1	0	1.59104	1
ENSG00000157782	CABP1	0.00344103	0.0651978	1	0.00680464	0.523368	1	0.0321145	3.17601	1
ENSG00000175544	CABP4	0	0.202701	1	0.00408279	1.74576	0.681188	0	2.59104	1
ENSG00000105507	CABP5	0	1.52463	1	0.00136093	1.74576	0.857784	0	3.91297	1
ENSG00000100314	CABP7	0	1.52463	1	0.00136093	1.74576	0.857784	0	3.91297	1
ENSG00000160325	CACFD1	0.00344103	0.524629	1	0.00408279	0.160798	1	0	1.74305	1
ENSG00000158966	CACHD1	0	0.939667	1	0.00136093	0.745761	1	0	3.32801	1
ENSG00000141837	CACNA1A	0	1.52463	1	0.00136093	1.74576	0.857784	0	3.91297	1
ENSG00000151067	CACNA1C	0.0275283	1.8872	0.296562	0.00680464	-0.75674	0.857784	0	0.45354	1
ENSG00000102001	CACNA1F	0	0.202701	1	0.00408279	1.74576	0.681188	0	2.59104	1
ENSG00000196557	CACNA1H	0.0378513	1.65016	0.254111	0.00816557	-1.20177	0.365763	0.0160572	0.912972	1
ENSG00000153956	CACNA2D1	0.0344103	-0.31972	1	0.0598808	0.745761	0.322707	0.0321145	0.0549909	1
ENSG00000157445	CACNA2D3	0	0.939667	1	0.00136093	0.745761	1	0	3.32801	1
ENSG00000151062	CACNA2D4	0.0206462	0.28759	1	0.0285795	1.03527	0.391079	0.0160572	0.665044	1
ENSG00000067191	CACNB1	0.0275283	0.787664	0.99563	0.0176921	-0.0907406	1	0.0160572	0.703519	1
ENSG00000165995	CACNB2	0.0103231	1.93967	0.835536	0.00408279	0.160798	1	0	1.74305	1
ENSG00000167535	CACNB3	0.0309693	1.52463	0.43759	0.00680464	-1.25424	0.373134	0	0.0549909	1
ENSG00000182389	CACNB4	0.00688206	1.78766	0.979247	0.00408279	0.745761	1	0	2.10562	1
ENSG00000166862	CACNG2	0	1.52463	1	0.00136093	1.74576	0.857784	0	3.91297	1
ENSG00000006116	CACNG3	0.00344103	1.93967	1	0	-1.25424	0.857784	0	2.91297	1
ENSG00000075429	CACNG5	0	1.52463	1	0	-0.254239	1	0	3.91297	1
ENSG00000130433	CACNG6	0	0.939667	1	0.00136093	0.745761	1	0	3.32801	1
ENSG00000105605	CACNG7	0	1.52463	1	0.00136093	1.74576	0.857784	0	3.91297	1
ENSG00000142408	CACNG8	0	1.52463	1	0	-0.254239	1	0	3.91297	1
ENSG00000105298	CACTIN	0.0103231	0.132312	1	0.0136093	0.397837	0.973488	0	0.328009	1
ENSG00000151893	CACUL1	0.0516155	0.00106743	1	0.0585199	0.205192	0.995434	0.128458	1.45354	1
ENSG00000084774	CAD	0	-2.7233	0.256573	0.0231358	0.523368	0.857784	0.0321145	1.32801	1
ENSG00000182985	CADM1	0.00688206	1.10959	1	0.00136093	-1.42416	0.714473	0.0321145	3.49793	1
ENSG00000175161	CADM2	0	1.52463	1	0.00136093	1.74576	0.857784	0	3.91297	1
ENSG00000162706	CADM3	0.0206462	-0.77654	1	0.0544371	0.97403	0.48407	0.112401	1.82551	1
ENSG00000105767	CADM4	0.00344103	1.93967	1	0.00136093	0.160798	1	0	2.91297	1
ENSG00000163618	CADPS	0.00344103	2.52463	0.99563	0	-0.839202	0.972496	0	3.32801	1
ENSG00000081803	CADPS2	0.0206462	1.16206	0.853833	0.0108874	-0.0843143	1	0.0160572	1.38941	1
ENSG00000164304	CAGE1	0	1.52463	1	0	-0.254239	1	0	3.91297	1
ENSG00000172137	CALB2	0	1.52463	1	0.00136093	1.74576	0.857784	0	3.91297	1
ENSG00000012822	CALCOCO1	0.0963489	0.562431	0.99563	0.0612418	-0.31564	0.973488	0.0963434	0.643511	1
ENSG00000136436	CALCOCO2	0.0757027	0.655874	0.853833	0.0557981	0.11571	1	0.0802862	0.839723	1
ENSG00000004948	CALCR	0	0.939667	1	0	-0.839202	0.972496	0	3.32801	1
ENSG00000064989	CALCRL	0.103231	1.06943	0.22117	0.0435497	-0.584885	0.524475	0.0321145	-0.322245	1
ENSG00000122786	CALD1	1.00134	1.16178	0.000282769	0.413722	-0.529051	0.140116	0.690461	0.408063	1
ENSG00000138172	CALHM2	0.0275283	-0.0868053	1	0.0313014	0.00879512	1	0.064229	1.35226	1
ENSG00000164451	CALHM4	0	1.52463	1	0	-0.254239	1	0.0160572	5.91297	1
ENSG00000178033	CALHM5	0.0137641	0.939667	1	0.00816557	-0.147324	1	0.0481717	2.91297	1
ENSG00000188820	CALHM6	0.0447334	-0.252978	1	0.0898213	1.38559	0.00332561	0.0481717	0.185051	1
ENSG00000160014	CALM3	0.185816	0.101418	1	0.24905	0.894283	0.00301785	0.208744	0.328009	1
ENSG00000129007	CALML4	0.00688206	0.787664	1	0.0108874	1.91569	0.296595	0	1.32801	1
ENSG00000169885	CALML6	0	0.939667	1	0.00136093	0.745761	1	0	3.32801	1
ENSG00000179218	CALR	0.584975	0.0969919	1	0.649163	0.386884	0.341701	0.513832	-0.0897579	1
ENSG00000269058	CALR3	0.00344103	2.52463	0.99563	0.00136093	0.745761	1	0	3.32801	1
ENSG00000128595	CALU	0.19958	0.390464	0.921268	0.16059	0.00395385	1	0.128458	-0.188566	1
ENSG00000134072	CAMK1	0.0137641	-0.612874	1	0.0258576	0.209708	1	0.064229	1.77547	1
ENSG00000183049	CAMK1D	0.0103231	-0.832923	0.989297	0.0313014	0.938406	0.428511	0.0321145	1.10562	1
ENSG00000070808	CAMK2A	0.00344103	2.52463	0.99563	0	-0.839202	0.973488	0.0160572	4.91297	1
ENSG00000145349	CAMK2D	0.0275283	-0.0603331	1	0.0285795	-0.15236	1	0.0160572	-0.0177655	1
ENSG00000148660	CAMK2G	0.0447334	1.24452	0.485756	0.0149702	-0.839202	0.551635	0.0160572	0.38941	1
ENSG00000162545	CAMK2N1	0.00344103	2.52463	0.99563	0	-0.839202	0.972496	0	3.32801	1
ENSG00000163888	CAMK2N2	0	0.939667	1	0.00136093	0.745761	1	0	3.32801	1
ENSG00000152495	CAMK4	0	1.52463	1	0.00136093	1.74576	0.857784	0	3.91297	1
ENSG00000004660	CAMKK1	0.00688206	0.787664	1	0.00544371	0.0676888	1	0	1.32801	1
ENSG00000110931	CAMKK2	0.0206462	0.939667	0.99563	0.0149702	0.330723	1	0.0321145	1.85408	1
ENSG00000143919	CAMKMT	0.0172052	0.465736	1	0.0136093	-0.116736	1	0.0321145	1.69058	1
ENSG00000164615	CAMLG	0.0688206	0.457515	1	0.0517153	-0.0981201	1	0.0481717	0.198726	1
ENSG00000130559	CAMSAP1	0	-0.475371	1	0.00544371	1.06769	0.927273	0	1.91297	1
ENSG00000118200	CAMSAP2	0.0103231	0.0651978	1	0.0176921	0.968153	0.611111	0	0.269116	1
ENSG00000076826	CAMSAP3	0	0.524629	1	0.00136093	0.160798	1	0	2.91297	1
ENSG00000171735	CAMTA1	0.0344103	0.492208	1	0.0326623	0.435421	0.890925	0.0160572	0.158084	1
ENSG00000108509	CAMTA2	0.0344103	0.283621	1	0.0272186	-0.254239	0.973488	0.0481717	1.03033	1
ENSG00000111530	CAND1	0.0344103	0.492208	1	0.0272186	0.00879512	1	0.0481717	1.21253	1
ENSG00000144712	CAND2	0.0240872	1.71727	0.452781	0.0095265	-0.0615942	1	0	0.520654	1
ENSG00000171302	CANT1	0.0412924	0.294332	1	0.0421888	0.353443	0.862471	0.0481717	0.783689	1
ENSG00000127022	CANX	0.209903	0.308901	1	0.193252	0.212145	0.857784	0.192687	0.216807	1
ENSG00000131236	CAP1	0.130759	-0.0291722	1	0.186447	0.831917	0.0164038	0.128458	0.0660886	1
ENSG00000112186	CAP2	0.0275283	1.52463	0.485756	0.00680464	-1.06159	0.615212	0.0321145	1.91297	1
ENSG00000042493	CAPG	0.0929078	-0.488195	0.99563	0.189169	1.04215	0.0027078	0.112401	-0.0295426	1
ENSG00000014216	CAPN1	0.0584975	0.390774	1	0.0544371	0.295958	0.903411	0.064229	0.711338	1
ENSG00000142330	CAPN10	0.0275283	-0.371535	1	0.0313014	-0.369717	0.857784	0.0321145	0.30811	1
ENSG00000137225	CAPN11	0.00344103	1.93967	1	0	-1.25424	0.857784	0	2.91297	1
ENSG00000103326	CAPN15	0.0137641	-0.282726	1	0.0204139	0.160798	1	0	-0.37243	1
ENSG00000162909	CAPN2	0.203021	0.500783	0.835536	0.174199	0.305777	0.806774	0.144515	0.0352276	1
ENSG00000092529	CAPN3	0.0378513	0.465736	1	0.0204139	-0.777801	0.54466	0	-1.01777	1
ENSG00000149260	CAPN5	0.00344103	0.0651978	1	0.00408279	-0.424164	1	0	1.32801	1
ENSG00000131375	CAPN7	0.0584975	0.717274	0.853833	0.038106	-0.096698	1	0.0321145	0.212532	1
ENSG00000135773	CAPN9	0	1.52463	1	0.00136093	1.74576	0.857784	0	3.91297	1
ENSG00000126247	CAPNS1	0.292488	0.166259	1	0.360646	0.773137	0.00625539	0.17663	-0.510494	1
ENSG00000256812	CAPNS2	0.00344103	1.93967	1	0.00272186	1.33072	0.973488	0	2.91297	1
ENSG00000135387	CAPRIN1	0.0688206	0.0100562	1	0.0802948	0.312801	0.857784	0.0160572	-1.20597	1
ENSG00000110888	CAPRIN2	0.0206462	-0.282726	1	0.0313014	0.330723	0.972496	0.0160572	0.158084	1
ENSG00000105519	CAPS	0.0206462	0.28759	1	0.0149702	-0.476632	0.859777	0.0481717	1.74305	1
ENSG00000180881	CAPS2	0.00688206	1.52463	0.99563	0.00272186	-0.254239	1	0	1.91297	1
ENSG00000198898	CAPZA2	0.137641	-0.360993	1	0.227275	0.678647	0.141753	0.192687	0.242724	1
ENSG00000077549	CAPZB	0.237431	-0.0706014	1	0.329345	0.704789	0.02803	0.385374	0.686463	1
ENSG00000100065	CARD10	0.0103231	1.3547	0.979247	0.00136093	-1.71367	0.488188	0	1.32801	1
ENSG00000198286	CARD11	0.0172052	0.58603	1	0.0122484	-0.180239	1	0	0.105617	1
ENSG00000141527	CARD14	0	1.52463	1	0.00136093	1.74576	0.857784	0	3.91297	1
ENSG00000204397	CARD16	0.0344103	-0.458882	1	0.0748511	1.1608	0.0166697	0.0963434	1.21253	1
ENSG00000255221	CARD17	0	0.202701	1	0	-1.57617	0.857784	0	2.59104	1
ENSG00000255501	CARD18	0.00688206	4.10959	0.438604	0	-0.839202	0.972496	0	3.32801	1
ENSG00000165233	CARD19	0.0516155	0.315176	1	0.0544371	0.488603	0.74075	0.0321145	0.0549909	1
ENSG00000132357	CARD6	0.00688206	0.302237	1	0.00816557	0.231188	1	0.0160572	2.00608	1
ENSG00000105483	CARD8	0.0619386	-0.602483	0.862943	0.0966259	0.0955067	1	0.064229	-0.256953	1
ENSG00000187796	CARD9	0.00688206	-0.590848	1	0.0149702	0.24326	1	0	0.105617	1
ENSG00000138380	CARF	0.0344103	0.774608	0.99563	0.0176921	-0.534347	0.857784	0.0321145	1.00608	1
ENSG00000153048	CARHSP1	0.0103231	-0.684824	1	0.0231358	0.392124	0.926624	0	-0.408956	1
ENSG00000142453	CARM1	0.0447334	0.122531	1	0.0462716	0.147123	1	0.0160572	-0.513293	1
ENSG00000079691	CARMIL1	0.00688206	-0.0603331	1	0.0149702	1.1608	0.602493	0	0.591044	1
ENSG00000159753	CARMIL2	0.0103231	-0.832923	1	0.0163311	-0.5538	0.907483	0.0160572	0.486707	1
ENSG00000186648	CARMIL3	0	-0.282726	1	0.00544371	1.48273	0.775903	0	2.10562	1
ENSG00000156017	CARNMT1	0.0103231	0.939667	1	0.00680464	0.00879512	1	0.0160572	2.10562	1
ENSG00000172508	CARNS1	0.0137641	0.939667	1	0.00136093	-2.42416	0.227879	0.0160572	1.74305	1
ENSG00000110619	CARS	0.0275283	-0.0333661	1	0.0299404	-0.0160796	1	0.0160572	0.00608128	1
ENSG00000134905	CARS2	0.0344103	0.283621	1	0.0217749	-0.690338	0.62769	0	-1.04122	1
ENSG00000108349	CASC3	0.0619386	0.296823	1	0.0585199	0.205192	0.973488	0.0321145	-0.216311	1
ENSG00000127995	CASD1	0.0103231	0.276702	1	0.00680464	-0.75674	0.857784	0	0.45354	1
ENSG00000147044	CASK	0.0481744	1.0392	0.625598	0.0244967	-0.254239	1	0	-0.894383	1
ENSG00000177303	CASKIN2	0.0206462	-0.252978	1	0.0217749	-0.414704	0.857784	0	-0.841916	1
ENSG00000003400	CASP10	0.0103231	-0.230258	1	0.0149702	0.0827957	1	0	0.00608128	1
ENSG00000106144	CASP2	0.00344103	-0.475371	1	0.00816557	0.093684	1	0	0.825509	1
ENSG00000164305	CASP3	0.0103231	0.437167	1	0.0095265	0.045321	1	0	0.591044	1
ENSG00000196954	CASP4	0.0894668	0.0896923	1	0.0979868	0.291729	0.857784	0.0802862	0.11423	1
ENSG00000137757	CASP5	0	0.202701	1	0.00544371	3.06769	0.244214	0	2.59104	1
ENSG00000138794	CASP6	0.0378513	1.0652	0.695615	0.0244967	0.293249	0.973488	0	-0.54646	1
ENSG00000165806	CASP7	0.0103231	-0.519765	1	0.0244967	0.823763	0.664529	0.0160572	0.783689	1
ENSG00000064012	CASP8	0.0137641	-0.40137	1	0.0204139	-0.00912679	1	0.0321145	1.17601	1
ENSG00000118412	CASP8AP2	0.0240872	0.0651978	1	0.0176921	-0.694812	0.664529	0.0321145	0.883225	1
ENSG00000132906	CASP9	0.0137641	0.146118	1	0.0122484	-0.324629	1	0.0481717	2.15808	1
ENSG00000143318	CASQ1	0.00344103	2.52463	0.99563	0	-0.839202	0.972496	0	3.32801	1
ENSG00000118729	CASQ2	0.00344103	1.52463	1	0.00272186	0.745761	1	0.0160572	3.91297	1
ENSG00000087589	CASS4	0	-1.28273	0.99563	0.0122484	1.74576	0.280196	0.0160572	2.21253	1
ENSG00000153113	CAST	0.110113	-0.110457	1	0.156507	0.673004	0.123929	0.064229	-0.629286	1
ENSG00000239282	CASTOR1	0.0103231	0.276702	1	0.0095265	-0.16113	1	0.0160572	1.52065	1
ENSG00000274070	CASTOR2	0.0172052	2.30224	0.622687	0.00272186	-0.991205	0.96499	0.0160572	2.45354	1
ENSG00000239521	CASTOR3	0	-0.282726	1	0.00136093	-0.839202	0.909982	0	2.10562	1
ENSG00000130940	CASZ1	0.00344103	-0.0603331	1	0.00408279	-0.576167	0.973488	0.0160572	2.32801	1
ENSG00000121691	CAT	0.0378513	-0.316673	1	0.0598808	0.509693	0.693786	0.0802862	0.974372	1
ENSG00000158428	CATIP	0	0.939667	1	0.00136093	0.745761	0.985135	0.0160572	4.91297	1
ENSG00000152705	CATSPER3	0	0.524629	1	0.00136093	0.160798	1	0	2.91297	1
ENSG00000188782	CATSPER4	0	0.939667	1	0.00136093	0.745761	1	0	3.32801	1
ENSG00000133962	CATSPERB	0.00344103	1.2027	1	0.00408279	1.1608	0.857784	0	2.32801	1
ENSG00000174898	CATSPERD	0	1.52463	1	0	-0.254239	1	0.0160572	5.91297	1
ENSG00000179397	CATSPERE	0	1.52463	1	0	-0.254239	1	0	3.91297	1
ENSG00000099338	CATSPERG	0.0206462	1.52463	0.662358	0.00680464	-0.576167	0.972377	0	0.591044	1
ENSG00000219435	CATSPERZ	0	0.939667	1	0.00272186	2.33072	0.664529	0	3.32801	1
ENSG00000105974	CAV1	0.0722617	0.57467	0.910479	0.0503544	-0.114836	1	0.0160572	-0.801274	1
ENSG00000105971	CAV2	0.154846	0.809787	0.438604	0.0857385	-0.309522	0.857784	0.128458	0.528308	1
ENSG00000182533	CAV3	0	1.52463	1	0	-0.254239	1	0	3.91297	1
ENSG00000177469	CAVIN1	0.509273	1.11444	0.00456594	0.244967	-0.262188	0.848898	0.449603	0.759726	1
ENSG00000168497	CAVIN2	0.0447334	1.28759	0.570053	0.0108874	-1.33224	0.213734	0.0481717	1.48671	1
ENSG00000170955	CAVIN3	0.113554	1.38327	0.164884	0.0435497	-0.457773	0.857784	0.0963434	1.0479	1
ENSG00000170681	CAVIN4	0	1.52463	1	0.00136093	1.74576	0.857784	0	3.91297	1
ENSG00000099625	CBARP	0.00344103	0.717274	1	0.00272186	-0.254239	1	0.0160572	3.10562	1
ENSG00000078699	CBFA2T2	0.0412924	1.13761	0.60774	0.0217749	-0.073667	1	0.0321145	1.0385	1
ENSG00000129993	CBFA2T3	0.0206462	-0.252978	1	0.0149702	-1.09554	0.272459	0	-0.841916	1
ENSG00000067955	CBFB	0.0757027	0.177827	1	0.0666855	-0.102236	1	0.0160572	-1.19555	1
ENSG00000110395	CBL	0.0344103	0.814136	0.892919	0.0258576	0.312801	0.973631	0	-0.61059	1
ENSG00000114423	CBLB	0.0412924	0.443709	1	0.0394669	0.404724	0.857784	0.0160572	-0.131422	1
ENSG00000142273	CBLC	0	1.52463	1	0.00136093	1.74576	0.857784	0	3.91297	1
ENSG00000134812	CBLIF	0	1.52463	1	0	-0.254239	1	0	3.91297	1
ENSG00000105879	CBLL1	0	-1.6453	0.892919	0.0136093	1.20519	0.553717	0	0.743047	1
ENSG00000102924	CBLN1	0	1.52463	1	0	-0.254239	1	0	3.91297	1
ENSG00000141668	CBLN2	0	1.52463	1	0.00136093	1.74576	0.857784	0	3.91297	1
ENSG00000139899	CBLN3	0.0103231	-0.684824	1	0.019053	-0.0477884	1	0.0321145	1.25001	1
ENSG00000054803	CBLN4	0	0.202701	1	0.00136093	-0.254239	1	0	2.59104	1
ENSG00000159228	CBR1	0.0860258	0.213842	1	0.0870994	0.276275	0.878869	0.192687	1.46366	1
ENSG00000159231	CBR3	0	1.52463	1	0	-0.254239	1	0.0160572	5.91297	1
ENSG00000145439	CBR4	0.0309693	0.676632	1	0.0136093	-0.924091	0.644491	0.0160572	0.45354	1
ENSG00000173894	CBX2	0	0.939667	1	0	-0.839202	0.972496	0	3.32801	1
ENSG00000122565	CBX3	0.0275283	-0.0603331	1	0.0340232	0.236747	1	0.0481717	1.03033	1
ENSG00000141582	CBX4	0.0344103	0.524629	1	0.0231358	-0.293768	0.984634	0.0321145	0.797495	1
ENSG00000094916	CBX5	0.0412924	0.701507	0.985481	0.0217749	-0.559094	0.775903	0	-0.945009	1
ENSG00000183741	CBX6	0.123877	0.926728	0.357513	0.0694073	-0.153712	1	0.17663	1.3999	1
ENSG00000141570	CBX8	0	-0.645296	1	0.00408279	0.160798	1	0	1.74305	1
ENSG00000100211	CBY1	0.0137641	0.261595	1	0.0108874	-0.406242	0.975891	0.0160572	1.15808	1
ENSG00000132024	CC2D1A	0.0172052	-0.773051	0.929832	0.0244967	-0.529874	0.821843	0.0481717	0.982235	1
ENSG00000154222	CC2D1B	0.0378513	0.132312	1	0.0353841	-0.0843143	1	0.064229	1.10562	1
ENSG00000048342	CC2D2A	0.0378513	1.71727	0.494426	0.00816557	-1.14732	0.723339	0.0802862	2.74305	1
ENSG00000188649	CC2D2B	0.0103231	1.71727	0.853833	0.00544371	0.482726	1	0.0160572	2.74305	1
ENSG00000060339	CCAR1	0.0481744	0.183592	1	0.0408279	-0.206934	0.975562	0.064229	0.808635	1
ENSG00000158941	CCAR2	0.0447334	-0.0255677	1	0.0544371	0.321953	0.857784	0.0481717	0.38941	1
ENSG00000183287	CCBE1	0	0.939667	1	0.00136093	0.745761	1	0	3.32801	1
ENSG00000135736	CCDC102A	0.0103231	1.2027	1	0	-2.95468	0.112665	0.0160572	2.32801	1
ENSG00000150636	CCDC102B	0	-0.0603331	1	0.00136093	-0.576167	1	0.0160572	3.59104	1
ENSG00000173581	CCDC106	0.0206462	-0.127447	1	0.0367451	1.02955	0.40193	0.0160572	0.298262	1
ENSG00000159884	CCDC107	0.0997899	0.846557	0.49404	0.0612418	-0.0526054	1	0.0481717	-0.0177655	1
ENSG00000168491	CCDC110	0.00344103	0.939667	1	0.00136093	-0.839202	0.909982	0.0160572	3.32801	1
ENSG00000164221	CCDC112	0.00688206	-0.534264	1	0.0204139	1.1608	0.508974	0.0321145	1.85408	1
ENSG00000103021	CCDC113	0.00344103	0.939667	1	0.00272186	0.00879512	1	0	2.10562	1
ENSG00000105479	CCDC114	0	1.52463	1	0	-0.254239	1	0	3.91297	1
ENSG00000136710	CCDC115	0.0240872	0.570433	1	0.0204139	0.222199	1	0	-0.334956	1
ENSG00000161180	CCDC116	0.00688206	4.10959	0.438604	0	-0.839202	0.972496	0	3.32801	1
ENSG00000159873	CCDC117	0.0103231	-0.17581	1	0.0108874	-0.476632	0.939834	0	0.0549909	1
ENSG00000160799	CCDC12	0.0378513	-0.17581	1	0.0517153	0.358738	0.857784	0	-1.56276	1
ENSG00000147144	CCDC120	0	-0.797299	1	0.00272186	-0.669277	0.972496	0	1.59104	1
ENSG00000176714	CCDC121	0	0.202701	1	0.00272186	0.745761	1	0	2.59104	1
ENSG00000151773	CCDC122	0	-0.475371	1	0.00272186	-0.254239	1	0	1.91297	1
ENSG00000007080	CCDC124	0.0309693	0.202701	1	0.0313014	0.160798	1	0.0481717	1.10562	1
ENSG00000183323	CCDC125	0.0137641	0.939667	1	0.00544371	-0.839202	0.829689	0	0.665044	1
ENSG00000169193	CCDC126	0.00344103	-0.562833	1	0.00816557	-0.0318469	1	0.0321145	2.49793	1
ENSG00000164366	CCDC127	0.0103231	-0.519765	1	0.0244967	0.823763	0.664529	0	-0.256953	1
ENSG00000244607	CCDC13	0.00688206	2.52463	0.835536	0.00136093	-0.254239	1	0	2.59104	1
ENSG00000104957	CCDC130	0.0309693	-0.240905	1	0.0313014	-0.424164	0.857784	0.0481717	0.703519	1
ENSG00000100147	CCDC134	0	1.52463	1	0.00136093	1.74576	0.857784	0	3.91297	1
ENSG00000128596	CCDC136	0.00344103	0.939667	1	0.00408279	0.745761	1	0	2.10562	1
ENSG00000185298	CCDC137	0.00344103	-0.998933	0.99563	0.0095265	-0.341702	1	0	0.328009	1
ENSG00000163006	CCDC138	0	1.52463	1	0	-0.254239	1	0	3.91297	1
ENSG00000175455	CCDC14	0.0137641	0.146118	1	0.0149702	0.0827957	1	0.0160572	1.05499	1
ENSG00000163081	CCDC140	0	0.939667	1	0	-0.839202	0.972496	0	3.32801	1
ENSG00000163492	CCDC141	0.0103231	1.3547	0.979247	0.00408279	-0.424164	1	0	1.32801	1
ENSG00000135637	CCDC142	0.00688206	-0.0603331	1	0.0095265	0.045321	1	0	0.591044	1
ENSG00000135205	CCDC146	0.0103231	1.52463	0.903677	0.00272186	-0.839202	0.857784	0.0160572	2.59104	1
ENSG00000153237	CCDC148	0.00344103	1.52463	1	0.00408279	1.74576	0.681188	0	2.59104	1
[truncated: 13,606 more rows]
