# Supplementary material for: Proteomic Atlas of Atherosclerosis: The Contribution of Proteoglycans to Sex Differences, Plaque Phenotypes, and Outcomes
Source: Circ Res. 2023 Aug 30;133(7):542–58. doi: 10.1161/CIRCRESAHA.123.322590 (PMC10498884; doi:10.1161/CIRCRESAHA.123.322590)
Supplement: Supplementary file 3 [file res-133-542-s003.xlsx]

## Sheet: Sheet 1
Supplementary File I: Summary Proteomics and Statistics Results of TMT Proteomics data on SDS extract. MW: Molecular Weight, #PSMs: Number of matched spectra, FC: Fold Change, BH: Benjamini Hochberg
Protein Information								Average Relative Abundance Per Area		Core vs Periphery			Plaque Core
													Average Relative Abundance Per Phenotype		Symptomatic vs Asymptomatic
Protein Name	Accession Number	UNIPROT ID	Official Gene Symbol	Sequence coverage (%)	# PSMs	# Unique Peptides	MW (kDa)	Normalized Relative Abundance in Core (Mean±SD)	Normalized Relative Abundance in Periphery (Mean±SD)	FC	Pvalue	BH Adjusted Pvalue	Normalized Relative Abundance in Symptomatic (Mean±SD)	Normalized Relative Abundance in Asymptomatic (Mean±SD)	FC	Pvalue	BH Adjusted Pvalue
14-3-3 protein beta/alpha	1433B_HUMAN	P31946	YWHAB	54	768	5	28.1	69.31±28.3	78.01±19.67	0.888435	0.000884817	0.00221812	77.37±23.27	65.22±29.86	1.18621	0.0011125	0.0272539
14-3-3 protein epsilon	1433E_HUMAN	P62258	YWHAE	59	445	13	29.2	94.7±22.1	101.5±21.38	0.932922	0.0192168	0.0337392	100.8±21.93	91.6±21.7	1.10041	0.0327203	0.160516
14-3-3 protein eta	1433F_HUMAN	Q04917	YWHAH	54	713	11	28.2	103.12±51.77	96.67±24.02	1.06673	0.542803	0.615824	102.43±20.27	103.47±62.08	0.989899	0.349969	0.622158
14-3-3 protein gamma	1433G_HUMAN	P61981	YWHAG	46	791	8	28.3	93.61±26.91	103.28±24.34	0.906329	0.00256849	0.00578307	103.94±24.29	88.36±26.81	1.17633	0.000680858	0.0202729
14-3-3 protein sigma	1433S_HUMAN	P31947	SFN	32	368	4	27.8	103.37±134.47	81.33±61.68	1.27095	0.16852	0.227237	114.15±199.83	97.9±85.68	1.16602	0.79527	0.917185
14-3-3 protein theta	1433T_HUMAN	P27348	YWHAQ	49	702	8	27.7	96.45±34.47	103.74±22.94	0.929679	0.0103622	0.0197627	108.25±43.81	90.46±27.06	1.19665	0.00153396	0.0310388
14-3-3 protein zeta/delta	1433Z_HUMAN	P63104	YWHAZ	62	1036	16	27.7	97.84±27.85	106.42±21.95	0.919423	0.00367246	0.0079734	108.6±28.14	92.39±26.26	1.1755	0.000863877	0.0227019
Serine/threonine-protein phosphatase 2A 65 kDa regulatory subunit A alpha isoform	2AAA_HUMAN	P30153	PPP2R1A	19	90	10	65.3	99.7±26.37	92.03±21.66	1.08341	0.0692272	0.104883	109.49±25.5	94.74±25.57	1.15576	0.010096	0.0911398
HLA class II histocompatibility antigen, DRB1-4 beta chain	2B14_HUMAN	P13760	HLA-DRB1	41	575	6	30.1	111.8±123.51	102.39±120.06	1.09183	0.461417	0.535566	93.49±74.13	121.09±141.79	0.772082	0.519134	0.744756
HLA class II histocompatibility antigen, DRB1-7 beta chain	2B17_HUMAN	P13761	HLA-DRB1	50	449	4	29.8	104.45±112.79	93.16±75.66	1.12119	0.930404	0.949937	76.53±60.6	118.61±129.74	0.645167	0.238829	0.510557
HLA class II histocompatibility antigen, DRB1-11 beta chain	2B1B_HUMAN	P20039	HLA-DRB1	50	538	4	30.1	100.69±56.26	94.44±64.31	1.0661	0.0713641	0.107673	107.12±60.1	97.42±54.39	1.09953	0.358654	0.628938
HLA class II histocompatibility antigen, DRB1-13 beta chain	2B1D_HUMAN	Q5Y7A7	HLA-DRB1	48	566	4	30	114.39±130.01	85.59±90.15	1.33648	0.318936	0.390049	109.9±99.05	116.67±143.84	0.941959	0.847166	0.934425
HLA class II histocompatibility antigen, DRB1-14 beta chain	2B1E_HUMAN	Q9GIY3	HLA-DRB1	32	424	2	30.1	112.07±147.94	91.65±85.11	1.22281	0.685875	0.742353	105.01±147.93	115.65±148.93	0.908048	0.660116	0.837486
HLA class II histocompatibility antigen, DRB1-15 beta chain	2B1F_HUMAN	P01911	HLA-DRB1	50	542	4	29.9	135.63±127.57	117.72±117.13	1.15218	0.0882795	0.129708	130.68±126.21	138.14±129.12	0.945945	0.884428	0.949507
Protein 4.1	EPB41_HUMAN	P11171	EPB41	14	92	8	97	123.18±93.71	84.93±72.66	1.45031	0.00011431	0.00036574	101.74±58.43	134.06±106.02	0.758894	0.092527	0.300661
4F2 cell-surface antigen heavy chain	4F2_HUMAN	P08195	SLC3A2	14	237	8	68	112.79±43.79	87.71±32.16	1.2859	<0.0001	<0.0001	124.44±47.66	106.87±40.79	1.16437	0.135852	0.364892
5'-nucleotidase	5NTD_HUMAN	P21589	NT5E	47	499	21	63.3	94.89±32.63	112.59±32.19	0.842821	0.0001135	0.000364749	87.15±26.81	98.82±34.74	0.881877	0.25119	0.518367
6-phosphogluconate dehydrogenase, decarboxylating	6PGD_HUMAN	P52209	PGD	26	412	12	53.1	117.69±78.77	74.9±44.34	1.57125	<0.0001	<0.0001	152.52±95.51	100.01±62.43	1.52499	0.000602944	0.0196112
6-phosphogluconolactonase	6PGL_HUMAN	O95336	PGLS	30	47	6	27.5	105.43±69.96	93.93±34.94	1.1224	0.0725143	0.109217	106.62±30.13	104.83±83.44	1.01704	0.126124	0.349174
Alpha-1-acid glycoprotein 1	A1AG1_HUMAN	P02763	ORM1	31	358	5	23.5	170.73±409.67	66.69±68.3	2.55993	<0.0001	<0.0001	132.23±153.78	190.26±491.23	0.694975	0.304907	0.574012
Alpha-1-acid glycoprotein 2	A1AG2_HUMAN	P19652	ORM2	23	229	4	23.6	119.69±132.91	93.19±75.05	1.28434	0.0135033	0.0247193	140.39±191.05	109.19±90.47	1.28572	0.0990924	0.3109
Alpha-1-antitrypsin	A1AT_HUMAN	P01009	SERPINA1	62	1813	32	46.7	124.64±64.18	92.77±65.93	1.34353	<0.0001	<0.0001	130.78±65.87	121.52±63.57	1.07617	0.373559	0.641385
Alpha-1B-glycoprotein	A1BG_HUMAN	P04217	A1BG	28	524	12	54.2	116.25±53.74	95.83±40.34	1.21311	0.00139503	0.0033149	126.62±45.89	110.99±56.91	1.14083	0.0327852	0.160516
Alpha-2-antiplasmin	A2AP_HUMAN	P08697	SERPINF2	29	437	12	54.5	130.06±110.76	75.7±61.68	1.71811	<0.0001	<0.0001	135.09±95.82	127.5±118.22	1.05953	0.638861	0.823459
Leucine-rich alpha-2-glycoprotein	A2GL_HUMAN	P02750	LRG1	15	58	6	38.2	106.7±56.35	83.9±39.46	1.27165	<0.0001	6.96772e-05	110.12±46.15	104.96±61.13	1.04915	0.284667	0.549378
Alpha-2-macroglobulin	A2MG_HUMAN	P01023	A2M	55	3379	66	163.2	116.51±76.44	88.25±66.79	1.32024	0.000158562	0.000480961	121.84±86.13	113.8±71.57	1.07063	0.923126	0.967558
Adenosine receptor A2b	AA2BR_HUMAN	P29275	ADORA2B	2	27	1	36.3	90.42±35.69	114.89±46.4	0.78706	0.000222762	0.00065002	97.75±31	86.71±37.52	1.12735	0.0368776	0.170267
Alpha-1-antichymotrypsin	AACT_HUMAN	P01011	SERPINA3	27	654	14	47.6	116.63±61.62	88.45±64.97	1.31856	<0.0001	<0.0001	124.36±58.21	112.71±63.34	1.10336	0.0768102	0.270691
Aspartate aminotransferase, mitochondrial	AATM_HUMAN	P00505	GOT2	27	225	10	47.5	99.35±43.87	101.22±30.67	0.98152	0.363095	0.438177	111.64±52.04	93.12±38.02	1.19882	0.0367156	0.170267
Phosphatidylserine lipase ABHD16A	ABHGA_HUMAN	O95870	ABHD16A	2	61	2	63.2	110.58±44.68	80.13±31.23	1.37989	<0.0001	<0.0001	118.08±51.2	106.77±40.87	1.106	0.597665	0.797069
Medium-chain specific acyl-CoA dehydrogenase, mitochondrial	ACADM_HUMAN	P11310	ACADM	27	49	8	46.6	108.68±33.82	101.37±23.34	1.07201	0.209497	0.273151	113±34.13	106.48±33.7	1.06117	0.420148	0.680351
Very long-chain specific acyl-CoA dehydrogenase, mitochondrial	ACADV_HUMAN	P49748	ACADVL	22	270	13	70.3	107.1±40.46	81.76±22.66	1.30989	<0.0001	<0.0001	116.89±50.27	102.14±33.8	1.14445	0.150099	0.380199
ATP-citrate synthase	ACLY_HUMAN	P53396	ACLY	4	43	5	120.8	112.33±29.56	95.31±29.41	1.17867	<0.0001	6.45707e-05	119.99±28.77	108.45±29.4	1.10645	0.137137	0.364892
Aconitate hydratase, mitochondrial	ACON_HUMAN	Q99798	ACO2	34	527	20	85.4	98.05±44.17	92.32±26.94	1.0621	0.506192	0.579242	112.82±59.74	90.55±31.67	1.24589	0.0476799	0.201055
Acyl-coenzyme A thioesterase 1	ACOT1_HUMAN	Q86TX2	ACOT1	12	47	4	46.2	112.51±44.86	97.61±30.41	1.15265	0.00778038	0.015374	113.97±49.13	111.77±42.9	1.01969	0.863963	0.941391
Acyl-coenzyme A thioesterase 9, mitochondrial	ACOT9_HUMAN	Q9Y305	ACOT9	16	54	6	49.9	97.62±31.52	100.34±31.2	0.97295	0.742576	0.788514	104.15±36.34	94.31±28.49	1.10438	0.142666	0.371696
Long-chain-fatty-acid--CoA ligase 1	ACSL1_HUMAN	P33121	ACSL1	10	88	6	77.9	116.16±64.67	79.43±34.64	1.46243	<0.0001	<0.0001	141.12±80	103.49±51.51	1.36357	0.0135676	0.10663
Actin, aortic smooth muscle	ACTA_HUMAN	P62736	ACTA2	80	16580	4	42	76.61±34.24	124.75±52.46	0.614108	<0.0001	<0.0001	74.4±33.58	77.73±34.77	0.957209	0.915375	0.962658
Actin, cytoplasmic 1	ACTB_HUMAN	P60709	ACTB	81	15650	15	41.7	80.13±23.69	116.11±37.94	0.690138	<0.0001	<0.0001	83.18±22.69	78.58±24.2	1.05846	0.165661	0.405536
Beta-actin-like protein 2	ACTBL_HUMAN	Q562R1	ACTBL2	26	5286	4	42	90.33±34.85	127.44±63.02	0.708773	<0.0001	<0.0001	96.02±40.74	87.44±31.4	1.09806	0.169864	0.413741
Alpha-actinin-1	ACTN1_HUMAN	P12814	ACTN1	63	3461	45	103	83.96±32.92	120.28±46.19	0.698006	<0.0001	<0.0001	84.32±30.05	83.77±34.5	1.00659	0.428052	0.682544
Alpha-actinin-4	ACTN4_HUMAN	O43707	ACTN4	72	3839	59	104.8	79.99±34.51	125±49.38	0.639981	<0.0001	<0.0001	79.99±33.23	79.99±35.39	0.999992	0.465527	0.715705
Alpha-centractin	ACTZ_HUMAN	P61163	ACTR1A	31	297	6	42.6	91.36±23.34	110.73±24.07	0.825064	<0.0001	<0.0001	95.16±24.29	89.43±22.79	1.06405	0.145248	0.373752
Disintegrin and metalloproteinase domain-containing protein 10	ADA10_HUMAN	O14672	ADAM10	9	46	5	84.1	111.12±40.59	99.28±35.99	1.11926	0.0124099	0.0230944	113.48±44.49	109.93±38.75	1.03226	0.581579	0.786398
Disintegrin and metalloproteinase domain-containing protein 17	ADA17_HUMAN	P78536	ADAM17	8	67	6	93	87.03±30.17	95.95±26.96	0.907104	0.0128864	0.0238326	92.24±31.79	84.39±29.19	1.09303	0.216129	0.479227
All-trans-retinol dehydrogenase [NAD	ADH1B_HUMAN	P00325	ADH1B	49	732	21	39.8	90.06±54.98	113.12±63.91	0.79609	0.00868967	0.0169722	93±59.27	88.56±53.07	1.05017	0.481074	0.72509
Alcohol dehydrogenase class-3	ADHX_HUMAN	P11766	ADH5	19	138	7	39.7	88.34±28.4	106.97±36.51	0.825859	9.37015e-05	0.000306526	92.88±28.49	86.03±28.29	1.0796	0.229382	0.497279
Adiponectin	ADIPO_HUMAN	Q15848	ADIPOQ	12	95	2	26.4	78.01±29.39	111.59±36.87	0.6991	<0.0001	<0.0001	75.01±27.05	79.54±30.59	0.943087	0.77631	0.908289
Adipogenesis regulatory factor	ADIRF_HUMAN	Q15847	ADIRF	39	210	4	7.9	82.74±53.15	118.94±53.33	0.695608	<0.0001	<0.0001	77.69±49.11	85.3±55.26	0.910866	0.589576	0.792609
Adseverin	ADSV_HUMAN	Q9Y6U3	SCIN	11	62	6	80.4	97.72±52.23	101.4±58.91	0.96365	0.547789	0.618116	111.86±59	90.54±47.29	1.23549	0.0506204	0.209816
ADP/ATP translocase 2	ADT2_HUMAN	P05141	SLC25A5	32	442	4	32.8	109.04±41.82	90.25±20.76	1.20824	0.000576706	0.00152154	112.59±49.69	107.24±37.48	1.04989	0.992184	0.997654
ADP/ATP translocase 3	ADT3_HUMAN	P12236	SLC25A6	32	411	1	32.8	96.86±41.14	99.24±32.96	0.975949	0.306454	0.376996	97.03±44.95	96.77±39.43	1.00267	0.969468	0.987747
Adipocyte enhancer-binding protein 1	AEBP1_HUMAN	Q8IUX7	AEBP1	34	1738	36	130.8	85.26±50.61	100.91±60.32	0.844886	0.00360797	0.00784506	85.69±52.87	85.04±49.83	1.00758	0.679896	0.852939
Afamin	AFAM_HUMAN	P43652	AFM	16	135	9	69	111.36±49.24	82.7±37.47	1.3466	<0.0001	<0.0001	110.75±35.01	111.67±55.32	0.991734	0.543414	0.764553
Protein argonaute-1	AGO1_HUMAN	Q9UL18	AGO1	2	29	1	97.2	95.36±42.55	96.53±44.63	0.987809	0.952671	0.966583	93.55±25.05	96.27±49.26	0.971726	0.722128	0.872723
Agrin	AGRIN_HUMAN	O00468	AGRN	24	864	37	217.1	95.5±41.98	100.8±30.33	0.947413	0.0533849	0.0833033	80.41±29.31	103.16±45.43	0.77948	0.048856	0.20366
Neuroblast differentiation-associated protein AHNAK	AHNK_HUMAN	Q09666	AHNAK	69	7156	246	628.7	92.82±32.38	104.43±26.86	0.888827	0.0028234	0.00629868	98.62±37.19	89.87±29.51	1.09738	0.15146	0.381659
Allograft inflammatory factor 1	AIF1_HUMAN	P55008	AIF1	31	41	4	16.7	96.43±76.63	78.31±59.09	1.23141	0.0238148	0.041168	131.41±92.35	78.68±60.68	1.67022	0.000229134	0.0159193
Apoptosis-inducing factor 1, mitochondrial	AIFM1_HUMAN	O95831	AIFM1	32	363	13	66.9	99.94±34.87	92.53±24.05	1.08006	0.248481	0.315521	105.35±43.01	97.2±29.91	1.08383	0.55561	0.768383
Aldo-keto reductase family 1 member A1	AK1A1_HUMAN	P14550	AKR1A1	28	92	7	36.6	114.92±46.64	97.7±28.66	1.17633	0.0034324	0.0074856	119.34±40.36	112.68±49.66	1.05906	0.572415	0.781901
Retinal dehydrogenase 1	AL1A1_HUMAN	P00352	ALDH1A1	28	190	10	54.8	110.45±64.49	85.51±30.56	1.29172	0.000127538	0.000401188	120.49±62.82	105.36±65.19	1.14363	0.139106	0.367009
Aldehyde dehydrogenase X, mitochondrial	AL1B1_HUMAN	P30837	ALDH1B1	34	516	14	57.2	83±35.77	123.5±57.94	0.672091	<0.0001	<0.0001	81.56±37.34	83.74±35.21	0.974028	0.796487	0.917185
Aldehyde dehydrogenase family 3 member A2	AL3A2_HUMAN	P51648	ALDH3A2	16	82	7	54.8	107.36±38.8	106.68±33.62	1.00638	0.769458	0.813507	104.42±36.97	108.85±39.88	0.959328	0.528724	0.751785
Arachidonate 5-lipoxygenase-activating protein	AL5AP_HUMAN	P20292	ALOX5AP	5	44	1	18.1	107.43±48.95	85.15±39	1.26173	<0.0001	0.000159088	124.95±60.04	98.55±39.87	1.26793	0.0420551	0.183708
Alpha-aminoadipic semialdehyde dehydrogenase	AL7A1_HUMAN	P49419	ALDH7A1	21	190	10	58.5	99.31±30.37	98.78±21.03	1.0054	0.832421	0.864414	108.25±33.94	94.78±27.57	1.14208	0.0111821	0.0965365
4-trimethylaminobutyraldehyde dehydrogenase	AL9A1_HUMAN	P49189	ALDH9A1	21	221	10	53.8	102.01±39	91.58±21.92	1.11387	0.0589269	0.0910745	114.59±41.88	95.62±36.12	1.19845	0.0159085	0.113048
Albumin	ALBU_HUMAN	P02768	ALB	94	11575	98	69.3	121.31±59.9	88.6±51.51	1.36915	<0.0001	<0.0001	113.62±42.88	125.21±66.86	0.907456	0.697116	0.862393
Aldehyde dehydrogenase, mitochondrial	ALDH2_HUMAN	P05091	ALDH2	44	693	20	56.3	93.82±41.79	102.38±28.53	0.916407	0.014592	0.0264468	100.82±49.84	90.27±36.95	1.11686	0.203912	0.463458
Fructose-bisphosphate aldolase A	ALDOA_HUMAN	P04075	ALDOA	56	1181	26	39.4	98.94±27.39	91.03±22.77	1.08678	0.0323501	0.0535385	114.91±24.96	90.83±25.05	1.26508	<0.0001	0.0032304
Fructose-bisphosphate aldolase C	ALDOC_HUMAN	P09972	ALDOC	17	282	3	39.4	99.46±32.25	94.33±26.7	1.05442	0.293141	0.362383	112.8±28.62	92.69±32.06	1.21695	0.00302507	0.0445629
Aldo-keto reductase family 1 member B1	ALDR_HUMAN	P15121	AKR1B1	12	58	3	35.8	108.87±48.32	86.53±27.9	1.25805	0.00021626	0.000632312	117.36±47.92	104.56±48.3	1.12244	0.132486	0.361938
Insulin-like growth factor-binding protein complex acid labile subunit	ALS_HUMAN	P35858	IGFALS	32	312	17	66	124.65±75.84	91.28±69.53	1.36554	0.000208604	0.000611151	126.29±79.62	123.82±74.45	1.01998	0.604314	0.800828
Protein AMBP [Cleaved into: Alpha-1-microglobulin	AMBP_HUMAN	P02760	AMBP	50	815	18	39	102.24±51.93	84.72±59.33	1.20686	0.00131187	0.00315325	94.5±54.4	106.17±50.59	0.890043	0.15913	0.394848
Cytosol aminopeptidase	AMPL_HUMAN	P28838	LAP3	41	485	20	56.1	108.67±43.38	85.43±29.11	1.27208	<0.0001	<0.0001	126.41±43.73	99.67±40.63	1.26824	0.000503045	0.0196112
Aminopeptidase N	AMPN_HUMAN	P15144	ANPEP	22	405	22	109.5	110.17±42.25	82.41±35.48	1.33686	<0.0001	<0.0001	111.78±38.52	109.35±44.28	1.02225	0.851473	0.934882
Alpha-2-macroglobulin receptor-associated protein	AMRP_HUMAN	P30533	LRPAP1	41	199	14	41.4	93.89±27.62	106.81±37.2	0.879078	0.000713147	0.00182221	101.63±32.3	89.96±24.25	1.12963	0.108502	0.325728
Acidic leucine-rich nuclear phosphoprotein 32 family member A	AN32A_HUMAN	P39687	ANP32A	23	67	3	28.6	120.02±64.93	86.45±35.44	1.38829	<0.0001	<0.0001	116.77±56.15	121.67±69.3	0.959712	0.788439	0.913202
Acidic leucine-rich nuclear phosphoprotein 32 family member B	AN32B_HUMAN	Q92688	ANP32B	23	31	3	28.8	120.9±74.13	78.95±32.43	1.53133	<0.0001	<0.0001	109.16±62.01	126.86±79.35	0.860427	0.0987152	0.3109
Angiogenin	ANGI_HUMAN	P03950	ANG	59	167	7	16.5	94.71±36.32	98.21±39.38	0.964318	0.680242	0.73735	88.42±34.21	97.9±37.19	0.903222	0.255043	0.52116
Angiopoietin-related protein 2	ANGL2_HUMAN	Q9UKU9	ANGPTL2	17	74	6	57.1	106.34±63.57	94.44±41.55	1.12605	0.142805	0.197117	107.38±50.85	105.82±69.5	1.01476	0.604326	0.800828
Angiopoietin-related protein 4	ANGL4_HUMAN	Q9BY76	ANGPTL4	5	31	2	45.2	104.3±54.65	96.28±57.7	1.08328	0.0396555	0.0638592	103.7±53.92	104.6±55.42	0.991442	0.724664	0.872723
Angiotensinogen	ANGT_HUMAN	P01019	AGT	12	109	5	53.1	122.15±82.86	81.53±47.64	1.49828	<0.0001	<0.0001	142.71±106.79	111.72±66.12	1.27739	0.034343	0.164021
Ankyrin-1	ANK1_HUMAN	P16157	ANK1	28	1097	45	206.1	115.36±100.15	77.91±70.06	1.48063	9.09092e-05	0.00029806	97.47±67.63	124.44±112.53	0.783291	0.110595	0.329303
Anoctamin-6	ANO6_HUMAN	Q4KMQ2	ANO6	9	171	8	106.1	92.13±25.84	107.57±28.18	0.856513	0.000207574	0.000609357	95.99±22.88	90.18±27.18	1.06443	0.182039	0.433271
Antithrombin-III	ANT3_HUMAN	P01008	SERPINC1	51	1112	27	52.6	120.66±55.27	86.32±58.15	1.39787	<0.0001	<0.0001	108.59±50.77	126.79±56.81	0.856483	0.0704757	0.259625
Anthrax toxin receptor 1	ANTR1_HUMAN	Q9H6X2	ANTXR1	10	139	5	62.7	84.51±30.74	110.45±32.61	0.765175	<0.0001	<0.0001	78.65±26.7	87.49±32.39	0.899053	0.47955	0.72509
Annexin A11	ANX11_HUMAN	P50995	ANXA11	44	688	21	54.4	93.22±23.16	103.58±32.12	0.899947	0.0320418	0.0531238	93.62±18.47	93.01±25.34	1.00651	0.653878	0.833194
Annexin A1	ANXA1_HUMAN	P04083	ANXA1	77	1834	33	38.7	88.96±23.35	115.52±32.96	0.770118	<0.0001	<0.0001	92.93±20.71	86.95±24.49	1.0687	0.123129	0.344692
Annexin A2	ANXA2_HUMAN	P07355	ANXA2	80	3259	50	38.6	95.22±29.18	107.26±23.6	0.887782	0.000243182	0.00070258	104.54±31.38	90.49±27.02	1.15526	0.0180983	0.119108
Annexin A3	ANXA3_HUMAN	P12429	ANXA3	52	189	16	36.4	115.13±86.05	98.1±53.38	1.17361	0.11396	0.161582	115.37±70.68	115±93.38	1.00321	0.902125	0.958631
Annexin A4	ANXA4_HUMAN	P09525	ANXA4	73	1438	30	35.9	85.31±24.67	120.59±39.98	0.707444	<0.0001	<0.0001	84.13±16.87	85.91±27.91	0.979354	0.798557	0.918121
Annexin A5	ANXA5_HUMAN	P08758	ANXA5	77	1920	34	35.9	88.02±35.16	123.36±44.82	0.713566	<0.0001	<0.0001	91.29±22.7	86.37±40.08	1.05701	0.118114	0.339897
Annexin A6	ANXA6_HUMAN	P08133	ANXA6	74	2968	64	75.8	84.1±32.09	122.62±45.96	0.685847	<0.0001	<0.0001	85.5±22.35	83.39±36.18	1.02533	0.223243	0.489446
Annexin A7	ANXA7_HUMAN	P20073	ANXA7	37	685	17	52.7	90.57±26.71	102.35±29.87	0.884857	0.00368758	0.00799433	86.68±20.37	92.54±29.36	0.936729	0.51678	0.744029
Membrane primary amine oxidase	AOC3_HUMAN	Q16853	AOC3	26	865	19	84.6	76.9±43.9	137.54±66.15	0.559126	<0.0001	<0.0001	62.13±28.75	84.4±48.35	0.736078	0.0898173	0.29448
Amine oxidase [flavin-containing] A	AOFA_HUMAN	P21397	MAOA	15	181	6	59.6	93.41±50.8	106.59±42.14	0.876349	0.00645733	0.0130308	82.3±23.69	99.05±59.45	0.830905	0.333329	0.603383
Amine oxidase [flavin-containing] B	AOFB_HUMAN	P27338	MAOB	22	379	10	58.7	92.67±42.69	113.82±43.79	0.814191	0.000195422	0.000583069	83.66±25.53	97.25±48.71	0.860241	0.181675	0.433111
AP-1 complex subunit beta-1	AP1B1_HUMAN	Q10567	AP1B1	10	182	3	104.6	108.56±42.63	86.95±25.04	1.24847	<0.0001	0.000140028	126.32±54.87	99.54±31.68	1.26902	0.0083474	0.0804283
AP-2 complex subunit alpha-1	AP2A1_HUMAN	O95782	AP2A1	4	96	2	107.5	106.28±38.59	88.72±28.91	1.19795	0.000613849	0.00160791	122.98±48.05	97.81±29.75	1.25742	0.00242719	0.0389151
AP-2 complex subunit beta	AP2B1_HUMAN	P63010	AP2B1	12	190	5	104.5	96.73±26.28	90.75±20.75	1.06589	0.158947	0.215633	104.33±32.11	92.87±22.05	1.12341	0.0765934	0.27058
AP-2 complex subunit mu	AP2M1_HUMAN	Q96CW1	AP2M1	13	54	5	49.6	106.98±26.2	96.21±34.6	1.11193	0.00737684	0.0147033	107.03±28.14	106.95±25.39	1.00071	0.986879	0.995063
Adipocyte plasma membrane-associated protein	APMAP_HUMAN	Q9HDC9	APMAP	33	395	14	46.5	109.47±42.27	98.77±28.82	1.10833	0.0642418	0.0982482	126.99±56.6	100.58±29.45	1.26263	0.0254431	0.142203
Apolipoprotein	APOA_HUMAN	P08519	LPA	46	769	28	501	99±84.82	88.77±81.71	1.1153	0.056972	0.08824	96.15±76.25	100.44±89.37	0.957286	0.960924	0.983162
Apolipoprotein A-I	APOA1_HUMAN	P02647	APOA1	83	4892	48	30.8	121.6±127.17	97.78±90.88	1.24367	0.0931632	0.136471	137.07±167.91	113.75±101.09	1.20496	0.676195	0.851807
Apolipoprotein A-II	APOA2_HUMAN	P02652	APOA2	52	505	7	11.2	124.36±63.71	100.51±55.72	1.23728	0.00159123	0.00371457	128.08±59.64	122.47±66.04	1.04579	0.550365	0.76767
Apolipoprotein A-IV	APOA4_HUMAN	P06727	APOA4	88	3259	61	45.4	110.03±71.48	102.95±102.04	1.0687	0.148518	0.204037	101.66±76.68	114.27±68.91	0.889693	0.160022	0.396388
Apolipoprotein B-100	APOB_HUMAN	P04114	APOB	49	11289	245	515.3	119.35±84.33	88.33±80.56	1.35115	0.000199337	0.000590533	137.3±101.36	110.24±73.4	1.24548	0.371262	0.63986
Apolipoprotein C-I	APOC1_HUMAN	P02654	APOC1	40	648	8	9.3	109.12±69.11	108.2±72.95	1.00847	0.520376	0.594076	102.35±58.08	112.55±74.26	0.909329	0.548301	0.766823
Apolipoprotein C-II	APOC2_HUMAN	P02655	APOC2	36	249	5	11.3	127.52±164.81	89.52±101.26	1.42455	0.00132428	0.00316741	119.8±175.35	131.44±160.42	0.911409	0.832706	0.934425
Apolipoprotein C-III	APOC3_HUMAN	P02656	APOC3	59	409	7	10.8	124.41±147.54	93.09±75.11	1.33649	0.0115451	0.0216787	105.35±107.94	134.09±163.94	0.785658	0.313393	0.581888
Apolipoprotein C-IV	APOC4_HUMAN	P55056	APOC4	21	47	3	14.5	124.62±81.44	82.92±74.73	1.503	<0.0001	<0.0001	125.98±85.31	123.93±80.06	1.01656	0.475745	0.724551
Apolipoprotein D	APOD_HUMAN	P05090	APOD	42	896	14	21.3	122.44±110.14	97.21±73.97	1.25949	0.0434991	0.0695128	141±108.7	113.02±110.47	1.24748	0.286882	0.550738
Apolipoprotein E	APOE_HUMAN	P02649	APOE	89	4858	48	36.1	108.73±52.89	101.21±62.07	1.07424	0.0986083	0.143011	108.67±57.98	108.75±50.57	0.999256	0.753685	0.89183
Apolipoprotein F	APOF_HUMAN	Q13790	APOF	4	46	1	35.4	118.99±49.86	107.16±44.54	1.11038	0.0255408	0.0435327	125.23±55.96	115.82±46.59	1.08129	0.492644	0.73226
Beta-2-glycoprotein 1	APOH_HUMAN	P02749	APOH	51	660	13	38.3	122.12±117.24	69.76±42.65	1.75066	<0.0001	<0.0001	110.23±72.19	128.16±134.57	0.860124	0.868785	0.943826
Apolipoprotein L1	APOL1_HUMAN	O14791	APOL1	33	629	16	43.9	115.71±89.13	95.12±82.91	1.21645	0.0102754	0.0196378	124.9±95.64	111.05±86	1.12478	0.485283	0.72782
Apolipoprotein L2	APOL2_HUMAN	Q9BQE5	APOL2	15	140	5	37.1	93.97±36.71	93.38±36.98	1.00636	0.860008	0.889264	91.94±34.77	95±37.87	0.967764	0.908133	0.960817
Apolipoprotein M	APOM_HUMAN	O95445	APOM	26	261	5	21.2	120.34±99.43	90.92±82.76	1.32357	0.00130221	0.00313518	143.93±111.2	108.37±91.46	1.32808	0.101169	0.312884
Aquaporin-1	AQP1_HUMAN	P29972	AQP1	13	218	6	28.5	93.39±49.24	106.32±42.14	0.878363	0.0117922	0.0220857	73.65±39.79	103.4±50.8	0.712305	0.0183684	0.119702
Actin-related protein 2/3 complex subunit 1B	ARC1B_HUMAN	O15143	ARPC1B	28	298	9	40.9	96.96±29.66	92.46±23.83	1.04859	0.384458	0.459897	108.18±36.76	91.26±23.65	1.18534	0.00884334	0.083782
ADP-ribosylation factor 3	ARF3_HUMAN	P61204	ARF3	40	124	3	20.6	106.9±31.06	86.39±21.55	1.23741	<0.0001	<0.0001	113.49±30.83	103.56±30.87	1.09588	0.187884	0.442848
ADP-ribosylation factor 4	ARF4_HUMAN	P18085	ARF4	23	78	1	20.5	108.61±39.18	105.83±31.18	1.02633	0.802723	0.841359	110.31±37.75	107.75±40.15	1.02376	0.718011	0.872342
ADP-ribosylation factor 5	ARF5_HUMAN	P84085	ARF5	28	83	1	20.5	101.34±25.53	97.43±21.02	1.04009	0.303921	0.374194	99.95±24.15	102.05±26.35	0.979417	0.800517	0.919649
ADP-ribosylation factor-like protein 8A	ARL8A_HUMAN	Q96BM9	ARL8A	27	99	1	21.4	108.4±34.54	99.99±23.2	1.08412	0.262149	0.330575	113.88±36.52	105.61±33.44	1.0783	0.19852	0.456845
ADP-ribosylation factor-like protein 8B	ARL8B_HUMAN	Q9NVJ2	ARL8B	35	88	3	21.5	111.15±39.2	96.48±26.53	1.15211	0.0368544	0.0601361	118.56±45.09	107.39±35.63	1.10403	0.274085	0.5362
Actin-related protein 2	ARP2_HUMAN	P61160	ACTR2	23	189	8	44.7	98.57±28	98.97±24.77	0.995933	0.794163	0.83425	112.46±30.24	91.52±24.1	1.22885	0.000358665	0.0173321
Actin-related protein 3	ARP3_HUMAN	P61158	ACTR3	48	633	20	47.3	98.35±20.83	98.78±15.01	0.99559	0.729614	0.777579	107.47±22.84	93.72±18.22	1.14676	0.00122716	0.0288779
Actin-related protein 2/3 complex subunit 2	ARPC2_HUMAN	O15144	ARPC2	30	357	10	34.3	99.01±27.91	99.12±22.02	0.998955	0.706451	0.759552	113.43±26.97	91.7±25.61	1.23694	0.000109858	0.0100177
Actin-related protein 2/3 complex subunit 3	ARPC3_HUMAN	O15145	ARPC3	25	109	4	20.5	104.97±30.09	98.38±21.85	1.06707	0.11235	0.159454	118.9±30.68	97.91±27.39	1.2144	0.000491648	0.0196112
Actin-related protein 2/3 complex subunit 4	ARPC4_HUMAN	P59998	ARPC4	41	244	7	19.7	105.09±29.38	97.1±21.41	1.08227	0.0611833	0.0942796	113.41±25.71	100.86±30.4	1.12442	0.0186366	0.119702
Actin-related protein 2/3 complex subunit 5	ARPC5_HUMAN	O15511	ARPC5	51	161	5	16.3	102.83±31.45	97.63±22.59	1.05318	0.262972	0.331278	114.75±26.03	96.78±32.39	1.18566	0.0013608	0.0297529
Acid ceramidase	ASAH1_HUMAN	Q13510	ASAH1	22	342	10	44.6	111.49±73.85	85.67±34.28	1.30149	0.0147893	0.0267049	135.91±93.1	99.11±58.87	1.37136	0.0146654	0.110865
ATPase ASNA1	ASNA_HUMAN	O43681	ASNA1	11	76	3	38.8	93.1±26.27	103.93±25.32	0.895747	0.00166716	0.00388561	103.21±28.84	87.97±23.47	1.1732	0.0083122	0.0804283
Aspartyl/asparaginyl beta-hydroxylase	ASPH_HUMAN	Q12797	ASPH	36	761	32	85.8	93.35±26.29	103.76±23.82	0.89974	0.004566	0.00965478	98.9±26.2	90.54±26.08	1.09232	0.094571	0.30459
Asporin	ASPN_HUMAN	Q9BXN1	ASPN	61	1520	30	43.4	109.56±125.97	95.93±110.97	1.14211	0.393512	0.469064	67.89±55.62	130.71±145.42	0.519368	0.0184436	0.119702
Argininosuccinate synthase	ASSY_HUMAN	P00966	ASS1	11	48	5	46.5	100.49±25.12	99.82±29.13	1.00678	0.626635	0.686382	96.06±20.98	102.75±26.84	0.934887	0.203934	0.463458
Sodium/potassium-transporting ATPase subunit alpha-1	AT1A1_HUMAN	P05023	ATP1A1	33	1171	21	112.8	89.09±22.27	106.31±22.1	0.838021	<0.0001	<0.0001	88.34±22.14	89.48±22.49	0.987233	0.878682	0.947299
Sodium/potassium-transporting ATPase subunit beta-1	AT1B1_HUMAN	P05026	ATP1B1	21	134	6	35	93.98±34.9	109.59±37.43	0.857483	0.000664768	0.00171663	84.13±25.66	98.97±37.95	0.850014	0.194586	0.449921
Sodium/potassium-transporting ATPase subunit beta-3	AT1B3_HUMAN	P54709	ATP1B3	24	182	5	31.5	94.6±25.13	109.2±22.17	0.866323	<0.0001	<0.0001	89.87±22.83	97±26.05	0.926443	0.517903	0.744454
Sarcoplasmic/endoplasmic reticulum calcium ATPase 2	AT2A2_HUMAN	P16615	ATP2A2	27	866	21	114.7	95.83±32.8	99.7±24.85	0.961178	0.195184	0.25748	100.34±36.96	93.54±30.52	1.07276	0.434855	0.686638
Sarcoplasmic/endoplasmic reticulum calcium ATPase 3	AT2A3_HUMAN	Q93084	ATP2A3	11	189	4	113.9	142.54±313.26	101.01±37.03	1.41116	0.0611945	0.0942796	102.02±41.57	163.09±382.81	0.625564	0.0400778	0.178818
Plasma membrane calcium-transporting ATPase 4	AT2B4_HUMAN	P23634	ATP2B4	13	249	10	137.8	90.31±31.39	102.36±29.47	0.882215	0.00527086	0.0108465	84.99±29.82	93.01±32.04	0.913785	0.389413	0.651642
ATP synthase F	AT5F1_HUMAN	P24539	ATP5F1	22	186	6	28.9	99.59±34.17	95.44±21.62	1.04347	0.704731	0.758262	100.15±33.11	99.31±34.94	1.00845	0.883683	0.949406
ATP synthase F	AT5G3_HUMAN	P48201	ATP5G3	5	72	1	14.7	122.23±54.22	97.07±32.91	1.25918	0.000344096	0.000959916	120.79±47.95	122.96±57.48	0.982424	0.949968	0.978816
ATPase family AAA domain-containing protein 3A	ATD3A_HUMAN	Q9NVI7	ATAD3A	9	59	3	71.3	98.46±45.1	85.29±24.47	1.15438	0.246074	0.31422	104±49.24	95.64±42.96	1.0874	0.560738	0.77108
ATPase inhibitor, mitochondrial	ATIF1_HUMAN	Q9UII2	ATPIF1	36	116	7	12.2	105.48±37.45	97.78±24.74	1.07869	0.158507	0.215327	105.15±38.97	105.64±36.96	0.995386	0.988035	0.995255
Atlastin-3	ATLA3_HUMAN	Q6DD88	ATL3	40	362	16	60.5	87.28±27.66	111.15±32.56	0.785256	<0.0001	<0.0001	90.07±23.6	85.87±29.58	1.04886	0.256025	0.521705
ATP synthase subunit epsilon, mitochondrial	ATP5E_HUMAN	P56381	ATP5E	14	59	1	5.8	103.85±42.44	91.97±25.76	1.12924	0.10127	0.145714	109.49±48.3	100.99±39.22	1.08416	0.504049	0.737413
ATP synthase subunit d, mitochondrial	ATP5H_HUMAN	O75947	ATP5H	81	436	11	18.5	95.12±31.11	105.18±22.54	0.90436	0.00176143	0.00408151	95.44±32.2	94.96±30.79	1.00506	0.841463	0.934425
ATP synthase subunit e, mitochondrial	ATP5I_HUMAN	P56385	ATP5I	41	102	3	7.9	98.1±33.29	106.57±32.9	0.920445	0.075284	0.11312	98.06±33.8	98.12±33.29	0.999391	0.994834	0.99876
ATP synthase-coupling factor 6, mitochondrial	ATP5J_HUMAN	P18859	ATP5J	51	258	6	12.6	87.94±33.29	103.63±30.32	0.848647	7.4021e-05	0.000247699	87±32.49	88.42±33.92	0.983997	0.894367	0.954221
ATP synthase subunit g, mitochondrial	ATP5L_HUMAN	O75964	ATP5L	39	93	4	11.4	118.99±98.59	85.26±33.18	1.39566	<0.0001	5.32889e-05	98.74±33.24	129.26±117.71	0.763889	0.0774878	0.27234
ATP synthase subunit alpha, mitochondrial	ATPA_HUMAN	P25705	ATP5A1	52	1598	37	59.7	102.9±36.53	99.44±22.54	1.03481	0.980816	0.986904	104.11±39.29	102.28±35.35	1.0179	0.849884	0.934425
ATP synthase subunit beta, mitochondrial	ATPB_HUMAN	P06576	ATP5B	69	1352	26	56.5	98.98±39.63	106.52±32.8	0.92918	0.0647189	0.0987708	112.07±48.14	92.33±32.98	1.21381	0.0250723	0.142203
ATP synthase subunit delta, mitochondrial	ATPD_HUMAN	P30049	ATP5D	17	153	3	17.5	100.38±37.53	108.39±27.22	0.926081	0.0147288	0.0266286	99.59±42.08	100.78±35.33	0.98822	0.646427	0.82804
ATP synthase subunit gamma, mitochondrial	ATPG_HUMAN	P36542	ATP5C1	27	301	8	33	97.98±36.34	94.83±23.86	1.03319	0.976189	0.984157	94.89±35.46	99.55±36.95	0.953229	0.644601	0.826426
ATP synthase subunit O, mitochondrial	ATPO_HUMAN	P48047	ATP5O	58	410	13	23.3	100.15±33.85	102.79±24.89	0.97428	0.252298	0.319533	101.08±34.46	99.68±33.79	1.01409	0.665199	0.84247
Beta-2-microglobulin [Cleaved into: Beta-2-microglobulin form pI 5.3]	B2MG_HUMAN	P61769	B2M	38	186	4	13.7	87.91±43.26	74.59±41.95	1.17866	0.00426067	0.0090904	92.34±38.25	85.66±45.7	1.07792	0.373665	0.641385
Band 3 anion transport protein	B3AT_HUMAN	P02730	SLC4A1	28	780	19	101.7	125.41±112.93	75.67±83.52	1.65741	<0.0001	<0.0001	106.4±86.13	135.06±123.82	0.787745	0.0990188	0.3109
BRISC and BRCA1-A complex member 1	BABA1_HUMAN	Q9NWV8	BABAM1	6	53	2	36.5	113.15±37.19	94.34±32.63	1.19947	<0.0001	5.97646e-05	108.75±29.3	115.38±40.64	0.942537	0.493593	0.73226
Barrier-to-autointegration factor	BAF_HUMAN	O75531	BANF1	48	54	3	10.1	101.32±39.7	121.82±48.48	0.831706	0.00370764	0.00802589	101.1±44.28	101.43±37.52	0.996697	0.714477	0.87097
BAG family molecular chaperone regulator 2	BAG2_HUMAN	O95816	BAG2	35	218	9	23.8	80.39±29.38	121.18±48.67	0.66339	<0.0001	<0.0001	74.19±22.94	83.54±31.86	0.88802	0.341436	0.610484
B-cell receptor-associated protein 29	BAP29_HUMAN	Q9UHQ4	BCAP29	23	68	7	28.3	98.79±35.54	93.83±21.11	1.0528	0.548958	0.618957	87.51±22.52	104.51±39.52	0.837374	0.0234384	0.137889
B-cell receptor-associated protein 31	BAP31_HUMAN	P51572	BCAP31	46	760	19	28	102.77±37.71	91.4±32.66	1.12435	0.0222883	0.0388051	110.47±46	98.86±32.42	1.11742	0.391395	0.653369
Basigin	BASI_HUMAN	P35613	BSG	30	278	7	42.2	92.94±26.55	99.95±25.67	0.929873	0.0286727	0.0481952	98.92±35.21	89.91±20.5	1.10032	0.297593	0.566086
Brain acid soluble protein 1	BASP1_HUMAN	P80723	BASP1	68	333	12	22.7	98.61±22.71	101.63±20.5	0.970305	0.203889	0.267033	97.91±19.69	98.97±24.23	0.989254	0.848442	0.934425
Basal cell adhesion molecule	BCAM_HUMAN	P50895	BCAM	34	503	18	67.4	76.98±51.47	111.35±57.66	0.691352	<0.0001	<0.0001	57.64±31.96	86.79±56.68	0.664131	0.0429276	0.186959
Transforming growth factor-beta-induced protein ig-h3	BGH3_HUMAN	Q15582	TGFBI	47	1132	31	74.6	102.67±39	97.66±40.72	1.0513	0.263852	0.331576	116.51±44.62	95.65±34.06	1.2181	0.0187881	0.119702
Biliverdin reductase A	BIEA_HUMAN	P53004	BLVRA	23	53	6	33.4	118.35±61.88	94.49±53.16	1.25243	5.36737e-05	0.000190073	133.32±75.42	110.74±52.76	1.20389	0.146438	0.375488
Endoplasmic reticulum chaperone BiP	BIP_HUMAN	P11021	HSPA5	64	3065	58	72.3	97.83±35.82	104.19±28.68	0.938873	0.0483719	0.0762144	114.95±44.12	89.13±27.26	1.28969	0.00253857	0.0398255
Flavin reductase	BLVRB_HUMAN	P30043	BLVRB	43	255	8	22.1	137.12±154.83	62.21±83.44	2.20393	<0.0001	<0.0001	169.89±191.63	120.48±130.87	1.41006	0.388202	0.651274
BolA-like protein 2	BOLA2_HUMAN	Q9H3K6	BOLA2	41	57	2	10.1	108.05±27.6	101.95±28.54	1.05989	0.0980497	0.142343	117.2±29.29	103.41±25.7	1.13335	0.0284213	0.147568
Protein BRICK1	BRK1_HUMAN	Q8WUW1	BRK1	39	47	3	8.7	106.26±31.84	98.63±19.65	1.07736	0.0464265	0.0735464	114.88±45.26	101.89±21.31	1.12754	0.115015	0.336669
Bone marrow stromal antigen 2	BST2_HUMAN	Q10589	BST2	18	67	3	19.8	93.13±47.1	90.74±40.52	1.0263	0.809908	0.846499	85.99±42.61	96.75±49.13	0.888808	0.239007	0.510557
Basic leucine zipper and W2 domain-containing protein 1	BZW1_HUMAN	Q7L1Q6	BZW1	4	37	2	48	96.38±26.25	87.73±35.14	1.09853	0.0092393	0.0179223	101.36±23.16	93.85±27.51	1.08009	0.119455	0.342827
Scavenger receptor cysteine-rich type 1 protein M130	C163A_HUMAN	Q86VB7	CD163	33	1095	35	125.4	108.8±60.46	78.11±38.5	1.39296	<0.0001	5.80022e-05	134.99±76.08	95.51±45.96	1.41339	0.0101197	0.0911398
Complement C1q subcomponent subunit A	C1QA_HUMAN	P02745	C1QA	18	100	4	26	104.12±42.68	98.4±51.77	1.05813	0.206751	0.270231	109.37±43	101.46±42.6	1.07792	0.336163	0.606483
Complement C1q subcomponent subunit B	C1QB_HUMAN	P02746	C1QB	23	389	6	26.7	107.65±40.4	102.04±49.81	1.05502	0.263566	0.331503	108.99±37.99	106.98±41.83	1.01883	0.699818	0.863089
Complement C1q subcomponent subunit C	C1QC_HUMAN	P02747	C1QC	22	263	5	25.8	94.86±28.8	96.74±38.91	0.980545	0.740235	0.786601	97.27±25.93	93.64±30.27	1.03881	0.363503	0.632876
Complement component C1q receptor	C1QR1_HUMAN	Q9NPY3	CD93	2	40	1	68.5	93.25±41.86	83.54±28.54	1.11618	0.0678177	0.103069	103.02±48.36	88.29±37.57	1.16683	0.0367784	0.170267
Complement C1r subcomponent	C1R_HUMAN	P00736	C1R	35	568	19	80.1	122.64±80.59	87.83±68.85	1.39638	<0.0001	<0.0001	124.15±87.37	121.87±77.6	1.01866	0.954145	0.981041
Complement C1s subcomponent	C1S_HUMAN	P09871	C1S	35	496	16	76.6	112.78±69.13	90.38±57.74	1.24792	0.000458934	0.00124227	121.29±81.08	108.46±62.44	1.11829	0.280948	0.545083
C4b-binding protein alpha chain	C4BPA_HUMAN	P04003	C4BPA	40	956	22	67	128.21±92.24	71.36±51.98	1.79678	<0.0001	<0.0001	136.81±102.65	123.85±86.97	1.10464	0.85556	0.937134
C4b-binding protein beta chain	C4BPB_HUMAN	P20851	C4BPB	35	191	8	28.3	131.86±89.6	75.02±53.46	1.75761	<0.0001	<0.0001	145.34±106.49	125.02±79.7	1.16253	0.789353	0.913296
C5a anaphylatoxin chemotactic receptor 1	C5AR1_HUMAN	P21730	C5AR1	5	53	2	39.3	111.91±34.08	91.27±28.88	1.22618	<0.0001	<0.0001	111.31±30.32	112.22±36.06	0.991905	0.814517	0.930233
Uncharacterized protein C1orf198	CA198_HUMAN	Q9H425	C1orf198	15	67	3	36.3	108.11±88.56	97.35±31.2	1.1105	0.619263	0.683084	104.9±69.05	109.74±97.43	0.955933	0.513382	0.742343
Voltage-dependent calcium channel subunit alpha-2/delta-1	CA2D1_HUMAN	P54289	CACNA2D1	30	688	27	124.5	86.61±37.47	120.19±40.51	0.720582	<0.0001	<0.0001	77.9±26.79	91.03±41.35	0.855847	0.50175	0.737413
Cadherin-11	CAD11_HUMAN	P55287	CDH11	11	141	7	87.9	84.36±28.73	117.21±38.38	0.71969	<0.0001	<0.0001	82.21±29.88	85.44±28.29	0.962154	0.756255	0.89387
Cadherin-13	CAD13_HUMAN	P55290	CDH13	26	1090	19	78.2	80.3±39.29	134.14±46.57	0.598663	<0.0001	<0.0001	71.21±35.92	84.92±40.37	0.838556	0.262215	0.529877
Cadherin-1	CADH1_HUMAN	P12830	CDH1	1	34	1	97.4	108.25±46.71	90.39±38.59	1.19761	0.00238063	0.00537668	96.66±37.52	114.13±49.98	0.846893	0.0678767	0.252633
Carbonic anhydrase 1	CAH1_HUMAN	P00915	CA1	36	176	8	28.9	115.8±91	91.5±51.09	1.26548	0.0854682	0.126213	121.32±103.51	112.99±84.66	1.07374	0.364702	0.634207
Carbonic anhydrase 2	CAH2_HUMAN	P00918	CA2	15	86	3	29.2	119.16±86.27	82.69±52.92	1.44102	7.91249e-05	0.000264172	123.33±81.73	117.04±89.01	1.05369	0.965879	0.985467
Caldesmon	CALD1_HUMAN	Q05682	CALD1	56	2931	69	93.2	72.94±39.63	131.5±67.46	0.554637	<0.0001	<0.0001	67.72±37.64	75.59±40.62	0.895893	0.721398	0.872723
Calmodulin-like protein 5	CALL5_HUMAN	Q9NZT1	CALML5	53	40	5	15.9	105.9±127.16	90.5±51.18	1.17019	0.183631	0.243784	135.81±213.66	90.72±31.28	1.49704	0.676658	0.851807
Calmodulin-1	CALM1_HUMAN	P62158	CALM1	48	468	9	16.8	85.53±33.16	116.85±41.91	0.731957	<0.0001	<0.0001	96.31±35.41	80.05±30.81	1.20306	0.00809073	0.0804283
Calreticulin	CALR_HUMAN	P27797	CALR	72	1279	31	48.1	99.02±44.76	111.19±40.32	0.890561	0.0107155	0.020319	120.62±54.33	88.06±34.61	1.36971	0.00195309	0.0356024
Calumenin	CALU_HUMAN	O43852	CALU	27	291	10	37.1	83.74±26.16	111.53±32.51	0.750845	<0.0001	<0.0001	87.3±25.19	81.93±26.65	1.06558	0.176359	0.425303
Calnexin	CALX_HUMAN	P27824	CANX	45	1144	32	67.5	93.69±31.1	103.94±24.13	0.901367	0.00272617	0.00610981	104.17±37.36	88.38±26.12	1.1787	0.045532	0.193114
Cathelicidin antimicrobial peptide	CAMP_HUMAN	P49913	CAMP	26	192	5	19.3	128.99±125.26	67.84±60.83	1.9014	<0.0001	<0.0001	126.45±95.05	130.29±138.75	0.970513	0.889655	0.951524
Calpain-1 catalytic subunit	CAN1_HUMAN	P07384	CAPN1	9	77	6	81.8	102.33±31.17	111.72±35.51	0.91596	0.0168494	0.0301266	107.87±31.41	99.51±30.91	1.08399	0.25392	0.519612
Calpain-2 catalytic subunit	CAN2_HUMAN	P17655	CAPN2	26	200	14	79.9	100.04±26.05	104.94±27.11	0.953346	0.351413	0.42443	104.61±32.56	97.72±21.94	1.07053	0.139053	0.367009
Adenylyl cyclase-associated protein 1	CAP1_HUMAN	Q01518	CAP1	53	842	29	51.9	89.81±35.7	104.51±33.45	0.859349	0.000920821	0.00228872	105.39±39.17	81.91±31.22	1.28658	0.000638744	0.0198282
Adenylyl cyclase-associated protein 2	CAP2_HUMAN	P40123	CAP2	17	97	6	52.8	70.55±35.97	121.35±50.32	0.581363	<0.0001	<0.0001	68.29±43.92	71.7±31.5	0.952404	0.312826	0.581888
Macrophage-capping protein	CAPG_HUMAN	P40121	CAPG	45	539	15	38.5	110.21±71.54	79.3±43.28	1.38972	0.000117525	0.000375205	135.06±88.12	97.59±58.24	1.38387	0.00721522	0.0762827
F-actin-capping protein subunit beta	CAPZB_HUMAN	P47756	CAPZB	50	393	11	31.3	89.63±21.23	101.92±21.33	0.879406	0.000110273	0.000355163	96.85±22.96	85.97±19.46	1.12648	0.0145415	0.110742
Catalase	CATA_HUMAN	P04040	CAT	44	659	21	59.7	119.39±73.04	84.07±41	1.42024	<0.0001	<0.0001	135.99±79.65	110.97±68.53	1.22542	0.142353	0.371696
Cathepsin B	CATB_HUMAN	P07858	CTSB	42	651	14	37.8	109.04±55.87	82.29±58.22	1.32503	<0.0001	0.000147572	130.26±65.35	98.27±47.37	1.32562	0.0225089	0.134592
Cathepsin D	CATD_HUMAN	P07339	CTSD	53	1056	22	44.5	114.7±89.44	86.3±43.96	1.32915	0.081308	0.120926	140.7±93.6	101.5±84.95	1.38619	0.0173513	0.118492
Cathepsin F	CATF_HUMAN	Q9UBX1	CTSF	7	92	4	53.3	98.75±48.48	102.17±57.32	0.966515	0.5464	0.617505	81.04±35.2	107.73±51.94	0.752279	0.0187242	0.119702
Cathepsin G	CATG_HUMAN	P08311	CTSG	43	318	10	28.8	115±70.27	66.32±33.97	1.73406	<0.0001	<0.0001	121.19±64.85	111.86±73.14	1.08338	0.388354	0.651274
Cathepsin S	CATS_HUMAN	P25774	CTSS	17	148	6	37.5	120.65±80.64	71.49±46.55	1.68765	<0.0001	<0.0001	134.9±99.41	113.42±68.94	1.18945	0.323316	0.591867
Cathepsin Z	CATZ_HUMAN	Q9UBR2	CTSZ	27	270	6	33.8	112.87±62.47	80.62±33.38	1.4001	<0.0001	5.66884e-05	131.89±70.14	103.22±56.32	1.27773	0.0255275	0.142203
Caveolin-1	CAV1_HUMAN	Q03135	CAV1	29	175	6	20.5	94.36±56.35	118.67±56.8	0.795115	0.000302522	0.000857048	73.11±37.1	105.15±61.41	0.695283	0.0230826	0.137459
Caveolae-associated protein 1	CAVN1_HUMAN	Q6NZI2	PTRF	40	1351	25	43.5	77.14±39.39	124.86±52.29	0.617775	<0.0001	<0.0001	69.37±33.54	81.08±41.73	0.855565	0.47895	0.72509
Caveolae-associated protein 2	CAVN2_HUMAN	O95810	SDPR	12	142	5	47.1	100.61±39.25	98.59±43.04	1.02043	0.451423	0.52564	96.56±41.25	102.66±38.36	0.940558	0.354022	0.623061
Caveolae-associated protein 3	CAVN3_HUMAN	Q969G5	PRKCDBP	70	654	16	27.7	78.5±35.03	126.31±51	0.621533	<0.0001	<0.0001	69.91±29.55	82.87±36.95	0.8436	0.148934	0.379321
F-actin-capping protein subunit alpha-1	CAZA1_HUMAN	P52907	CAPZA1	54	538	13	32.9	94.42±29.26	101.99±21.74	0.925734	0.0107466	0.0203364	106.61±31.93	88.23±25.92	1.20822	0.00899595	0.0842233
F-actin-capping protein subunit alpha-2	CAZA2_HUMAN	P47755	CAPZA2	44	303	9	32.9	84.13±26.93	122.57±37.02	0.686363	<0.0001	<0.0001	90.15±25.52	81.07±27.3	1.11204	0.032714	0.160516
Carboxypeptidase B2	CBPB2_HUMAN	Q96IY4	CPB2	23	301	10	48.4	134.93±94.2	77.32±72.9	1.74506	<0.0001	<0.0001	127.16±88.32	138.88±97.46	0.915675	0.3719	0.63986
Carboxypeptidase N catalytic chain	CBPN_HUMAN	P15169	CPN1	4	50	2	52.3	122.23±62.18	82.15±33.54	1.48782	<0.0001	<0.0001	129.06±65.51	118.76±60.63	1.08678	0.719278	0.872342
Carboxypeptidase Q	CBPQ_HUMAN	Q9Y646	CPQ	8	101	4	51.9	101.87±50.37	103.7±45.4	0.982291	0.254012	0.321425	90.26±32.35	107.76±56.72	0.837629	0.198426	0.456845
Carbonyl reductase [NADPH] 1	CBR1_HUMAN	P16152	CBR1	57	178	12	30.4	104.02±23.83	96.97±21.44	1.07279	0.0157126	0.0282672	112.3±29.38	99.83±19.38	1.12493	0.011495	0.0975066
Chromobox protein homolog 3	CBX3_HUMAN	Q13185	CBX3	37	156	5	20.8	97.4±33.31	93.5±22.89	1.04167	0.539608	0.612676	106.9±36.12	92.57±30.96	1.15475	0.027206	0.142782
Cell cycle control protein 50A	CC50A_HUMAN	Q9NV96	TMEM30A	4	56	1	40.7	98.62±20.29	92.56±18.43	1.06538	0.0257408	0.0438225	100.32±20.03	97.75±20.51	1.02633	0.682315	0.855238
Coiled-coil domain-containing protein 47	CCD47_HUMAN	Q96A33	CCDC47	17	109	9	55.8	93.83±25.71	95.37±20.75	0.983893	0.4039	0.478708	96.79±26.99	92.33±25.11	1.04824	0.408306	0.670348
C-C motif chemokine 18	CCL18_HUMAN	P55774	CCL18	53	82	4	9.8	107.47±66.42	102.16±70.92	1.05205	0.434517	0.509205	110.47±72.37	105.95±63.71	1.04264	0.815653	0.930233
CCN family member 1	CCN1_HUMAN	O00622	CYR61	8	105	3	42	100.79±36.16	107.59±30.72	0.936776	0.0532934	0.0832495	91.59±32.97	105.46±37.04	0.86843	0.0834157	0.281139
CCN family member 2	CCN2_HUMAN	P29279	CTGF	28	134	9	38.1	99.89±35.09	100.42±36.73	0.994733	0.787798	0.829291	91.34±26.92	104.23±38.04	0.876355	0.101221	0.312884
CCN family member 3	CCN3_HUMAN	P48745	NOV	31	173	8	39.1	81.01±41.96	121.89±54.53	0.664607	<0.0001	<0.0001	79.74±43.75	81.66±41.35	0.976434	0.8224	0.93376
CD109 antigen	CD109_HUMAN	Q6YHK3	CD109	9	207	12	161.6	93.69±32.03	108.49±34.26	0.863543	0.000182984	0.000548412	96.26±33.03	92.39±31.68	1.04191	0.713895	0.87097
Monocyte differentiation antigen CD14	CD14_HUMAN	P08571	CD14	38	321	10	40.1	119.17±87.01	86.8±43.68	1.37294	<0.0001	<0.0001	149.68±133.17	103.69±43.38	1.44354	0.0122368	0.10202
CD151 antigen	CD151_HUMAN	P48509	CD151	10	129	3	28.3	92.4±50.23	125.7±48.19	0.735068	<0.0001	<0.0001	78.44±34.57	99.48±55.44	0.788549	0.381937	0.647007
CD166 antigen	CD166_HUMAN	Q13740	ALCAM	30	451	16	65.1	82.29±31.68	124.98±42.51	0.658439	<0.0001	<0.0001	76.04±28.59	85.46±32.89	0.889782	0.505662	0.737413
CD276 antigen	CD276_HUMAN	Q5ZPR3	CD276	10	63	3	57.2	103.05±33.57	93.53±30.62	1.10176	0.0736862	0.110833	98.04±31.46	105.59±34.54	0.928485	0.266864	0.533363
Hematopoietic progenitor cell antigen CD34	CD34_HUMAN	P28906	CD34	4	73	4	40.7	80.47±43.42	129.36±70.03	0.622055	<0.0001	<0.0001	66.96±26.13	87.32±48.72	0.766771	0.0445182	0.191035
CD44 antigen	CD44_HUMAN	P16070	CD44	10	403	8	81.5	98.71±28.1	105.64±28.99	0.934354	0.106467	0.151991	108.84±29.91	93.56±25.88	1.16329	0.01738	0.118492
Leukocyte surface antigen CD47	CD47_HUMAN	Q08722	CD47	11	137	4	35.2	101.87±39.4	102.85±34.37	0.9904	0.554925	0.623277	83.12±28.83	111.38±40.79	0.746221	0.000576015	0.0196112
CD59 glycoprotein	CD59_HUMAN	P13987	CD59	28	259	5	14.2	97.8±30.61	108.37±25.17	0.902501	0.00499615	0.0104283	90.21±21.37	101.65±33.87	0.88745	0.246162	0.515281
CD5 antigen-like	CD5L_HUMAN	O43866	CD5L	56	712	15	38.1	126.56±127.68	79.09±72.41	1.60009	8.69295e-05	0.000286946	137.13±118.35	121.19±132.71	1.13149	0.977403	0.990299
CD63 antigen	CD63_HUMAN	P08962	CD63	22	134	5	25.6	106.42±46.68	105.5±33.97	1.00875	0.604794	0.671533	117.3±55.16	100.9±41.09	1.16256	0.318217	0.585773
CD81 antigen	CD81_HUMAN	P60033	CD81	8	67	1	25.8	108.41±62.19	98.09±44.81	1.10521	0.512011	0.585443	80.62±27.87	122.51±69.8	0.658068	0.000492733	0.0196112
CD9 antigen	CD9_HUMAN	P21926	CD9	20	202	5	25.4	100.6±37.15	114.09±31.88	0.881746	0.00228222	0.00519464	89.85±29.04	106.05±39.74	0.847188	0.225791	0.491427
CD97 antigen	CD97_HUMAN	P48960	CD97	16	300	11	91.8	92.48±26.13	113.71±27.1	0.813328	<0.0001	<0.0001	93.81±21.01	91.81±28.51	1.02179	0.340737	0.609982
CD99 antigen	CD99_HUMAN	P14209	CD99	15	143	3	18.8	87.12±53.45	107.37±34.28	0.81136	<0.0001	7.15667e-05	85.72±25.32	87.82±63.3	0.976068	0.615421	0.806737
Hsp90 co-chaperone Cdc37	CDC37_HUMAN	Q16543	CDC37	22	68	5	44.4	93.73±27.22	98.38±25.66	0.952799	0.12337	0.173073	99.12±29.89	91±25.57	1.08914	0.116066	0.336669
Cell division control protein 42 homolog	CDC42_HUMAN	P60953	CDC42	45	322	8	21.2	96.71±25.99	92.16±17.96	1.04937	0.315266	0.386532	105.51±27.28	92.24±24.32	1.14386	0.026659	0.142782
Ceruloplasmin	CERU_HUMAN	P00450	CP	38	1280	33	122.1	126.29±97.05	85.27±55.21	1.48116	<0.0001	<0.0001	132.09±66.77	123.35±109.62	1.07081	0.143237	0.372517
Complement factor B	CFAB_HUMAN	P00751	CFB	30	771	24	85.5	109.92±54.25	88.15±39.31	1.247	0.000308858	0.000871613	108.11±43.38	110.84±59.29	0.975403	0.46627	0.716092
Complement factor D	CFAD_HUMAN	P00746	CFD	49	207	8	27	111.25±61.79	95.1±53.83	1.16976	0.00813645	0.0159988	106.59±37.27	113.61±71.23	0.938153	0.900288	0.957377
Complement factor H	CFAH_HUMAN	P08603	CFH	50	1959	49	139	118.59±70.71	82.23±45.11	1.44219	<0.0001	<0.0001	124.67±68.01	115.5±72.35	1.07935	0.453722	0.705736
Complement factor I	CFAI_HUMAN	P05156	CFI	16	145	7	65.7	120.49±68.19	86.69±55.29	1.38999	<0.0001	<0.0001	120.74±60.39	120.37±72.26	1.0031	0.50505	0.737413
10 kDa heat shock protein, mitochondrial	CH10_HUMAN	P61604	HSPE1	85	624	12	10.9	106.45±61.26	92.12±32.7	1.15555	0.152064	0.208125	127.13±75.87	95.96±49.75	1.3249	0.016174	0.113999
60 kDa heat shock protein, mitochondrial	CH60_HUMAN	P10809	HSPD1	63	1328	39	61	104.26±41.75	92.35±23.88	1.12899	0.0538617	0.0838679	118.51±49.85	97.03±35.23	1.22145	0.0283869	0.147568
Charged multivesicular body protein 1a	CHM1A_HUMAN	Q9HD42	CHMP1A	14	100	4	21.7	89.97±25.4	101.01±31.53	0.890695	0.00305734	0.00675858	81.98±19.65	94.03±27.11	0.871799	0.0913301	0.298768
Charged multivesicular body protein 1b	CHM1B_HUMAN	Q7LBR1	CHMP1B	15	168	4	22.1	94.5±25.03	103.9±28.43	0.90951	0.0137876	0.0251451	90.53±20.82	96.51±26.84	0.937989	0.531763	0.751785
Charged multivesicular body protein 2a	CHM2A_HUMAN	O43633	CHMP2A	28	60	6	25.1	96.64±27.78	108.52±25.29	0.890529	0.000203611	0.000598928	86.03±21.49	102.02±29.17	0.843259	0.0156651	0.113048
Charged multivesicular body protein 4b	CHM4B_HUMAN	Q9H444	CHMP4B	42	310	10	24.9	99.49±28.86	101.88±30.51	0.976578	0.583863	0.652263	87.7±21.61	105.47±30.35	0.831527	0.0288677	0.147617
Charged multivesicular body protein 5	CHMP5_HUMAN	Q9NZZ3	CHMP5	8	29	2	24.6	98.81±34.56	103.27±30.79	0.956836	0.213897	0.277647	99.36±42.96	98.54±29.78	1.0083	0.947612	0.977108
Calcineurin B homologous protein 1	CHP1_HUMAN	Q99653	CHP1	54	90	8	22.4	100.57±30.28	105.65±33.03	0.95187	0.172122	0.231027	106.35±29.26	97.63±30.58	1.08929	0.133379	0.363061
CDGSH iron-sulfur domain-containing protein 1	CISD1_HUMAN	Q9NZ45	CISD1	31	77	3	12.2	103.11±27.66	96.71±27.44	1.06621	0.0689852	0.104625	101.77±25.86	103.79±28.7	0.980562	0.624933	0.815544
Citrate synthase, mitochondrial	CISY_HUMAN	O75390	CS	16	153	7	51.7	104.33±37.53	93.83±29.56	1.11187	0.0211393	0.0370256	111.47±45.94	100.71±32.24	1.10689	0.248408	0.517239
CDK5 regulatory subunit-associated protein 3	CK5P3_HUMAN	Q96JB5	CDK5RAP3	6	38	3	56.9	94.97±36.81	102.69±27.06	0.924852	0.0537491	0.0837819	109.29±44.33	87.7±30.19	1.24615	0.0540876	0.22043
Cytoskeleton-associated protein 4	CKAP4_HUMAN	Q07065	CKAP4	72	1745	42	66	93.58±35.49	99.88±26.6	0.936874	0.0243644	0.0417573	96.55±38.91	92.07±33.84	1.04858	0.57428	0.781901
C-type lectin domain family 11 member A	CLC11_HUMAN	Q9Y240	CLEC11A	34	472	11	35.7	94.25±43.98	114.16±47.51	0.82559	0.000872033	0.00219361	89.11±38.91	96.85±46.41	0.920073	0.694128	0.860436
Clathrin light chain A	CLCA_HUMAN	P09496	CLTA	25	382	11	27.1	95.17±33.11	102.17±24.53	0.93143	0.0303498	0.0506061	105.6±37.83	89.87±29.35	1.17498	0.0288542	0.147617
Clathrin light chain B	CLCB_HUMAN	P09497	CLTB	31	368	11	25.2	87.46±26.01	111.11±27.18	0.787145	<0.0001	<0.0001	94.92±26.39	83.67±25.17	1.13438	0.0180059	0.119108
Clathrin heavy chain 1	CLH1_HUMAN	Q00610	CLTC	22	619	33	191.5	110.6±43.47	80.42±21.92	1.37528	<0.0001	<0.0001	129.72±54.25	100.9±33.29	1.28565	0.00234166	0.037961
Chloride intracellular channel protein 1	CLIC1_HUMAN	O00299	CLIC1	61	449	15	26.9	115.14±51.01	88.4±37.73	1.3024	<0.0001	6.3075e-05	139.53±57.61	102.76±42.67	1.35782	0.0015556	0.0310388
Chloride intracellular channel protein 4	CLIC4_HUMAN	Q9Y696	CLIC4	29	67	4	28.8	92.29±36.7	104.42±36.01	0.883851	0.0099572	0.0191656	101.03±31.51	87.86±38.53	1.14985	0.00808477	0.0804283
Clusterin	CLUS_HUMAN	P10909	CLU	60	4455	42	52.5	110.75±65.13	97.5±49.94	1.13599	0.138944	0.192516	96.17±48.99	118.16±71.14	0.813947	0.122123	0.344692
2',3'-cyclic-nucleotide 3'-phosphodiesterase	CN37_HUMAN	P09543	CNP	6	76	3	47.5	96.56±29.61	99.98±19.44	0.965794	0.118181	0.166918	96.6±25.63	96.55±31.62	1.00059	0.88851	0.951524
Cellular nucleic acid-binding protein	CNBP_HUMAN	P62633	CNBP	26	126	4	19.5	102.78±31.12	100.73±25.7	1.02033	0.641609	0.701204	106.35±27.42	100.97±32.89	1.05334	0.160417	0.396693
Cytosolic non-specific dipeptidase	CNDP2_HUMAN	Q96KP4	CNDP2	18	68	7	52.8	107.01±48.67	81.08±37.54	1.31987	<0.0001	<0.0001	129.21±48.53	95.75±45.05	1.34946	0.000170818	0.013032
Calponin-1	CNN1_HUMAN	P51911	CNN1	57	1295	21	33.2	70.9±51.03	137.8±93.47	0.514524	<0.0001	<0.0001	67.74±57.87	72.51±47.57	0.934273	0.719063	0.872342
Calponin-2	CNN2_HUMAN	Q99439	CNN2	37	302	9	33.7	91.09±55.88	113.25±40.06	0.80431	<0.0001	<0.0001	99.76±84.81	86.68±32.8	1.15089	0.252438	0.518954
Calponin-3	CNN3_HUMAN	Q15417	CNN3	46	758	12	36.4	78.59±44.73	130.59±63.36	0.601806	<0.0001	<0.0001	75.4±46.94	80.21±43.84	0.94007	0.825394	0.934425
Protein canopy homolog 2	CNPY2_HUMAN	Q9Y2B0	CNPY2	34	191	5	20.6	89.4±35.72	103.29±34.7	0.865525	0.00225429	0.00514711	100.91±42.79	83.55±30.25	1.2078	0.0251254	0.142203
Protein canopy homolog 3	CNPY3_HUMAN	Q9BT09	CNPY3	18	70	4	30.7	107.21±51.01	94.1±30.14	1.13932	0.203377	0.266841	98.83±39.06	111.46±55.91	0.88667	0.200512	0.45998
Collagen alpha-1	CO1A1_HUMAN	P02452	COL1A1	12	446	16	138.9	102.99±192.01	84.35±174.59	1.22108	0.0121596	0.0226674	56.73±62.61	126.47±228.55	0.4486	0.0761707	0.27058
Collagen alpha-2	CO1A2_HUMAN	P08123	COL1A2	10	500	15	129.2	104.15±204.05	76.83±153.99	1.35557	0.00550891	0.0112883	52.73±46.46	130.25±244.85	0.4048	0.0449753	0.192086
Complement C2	CO2_HUMAN	P06681	C2	14	149	9	83.2	113.89±49.16	91.9±40.09	1.23921	0.000118575	0.00037773	121.28±53.19	110.14±46.96	1.10121	0.178901	0.428598
Complement C3	CO3_HUMAN	P01024	C3	60	5254	113	187	122.37±62.5	81.83±41.67	1.49536	<0.0001	<0.0001	115.15±51.51	126.04±67.47	0.913562	0.473401	0.723237
Collagen alpha-1	CO3A1_HUMAN	P02461	COL3A1	5	59	5	138.5	95.53±132.71	91.14±152.73	1.04813	0.203789	0.267033	57.35±49.98	114.9±155.9	0.499108	0.0133195	0.106497
Complement C4-A	CO4A_HUMAN	P0C0L4	C4A	45	2980	3	192.7	122.94±85.77	77.8±43.58	1.58014	<0.0001	<0.0001	125.3±109.08	121.74±72.07	1.0293	0.968111	0.987054
Collagen alpha-1	CO4A1_HUMAN	P02462	COL4A1	2	209	4	160.5	79.46±47.39	101.75±71.96	0.780951	0.00109033	0.0026781	67.6±37.45	85.48±50.92	0.790864	0.0965011	0.308024
Collagen alpha-2	CO4A2_HUMAN	P08572	COL4A2	5	333	7	167.4	75.96±38.54	100.43±62.99	0.756295	5.40052e-05	0.000190784	68.39±31.79	79.79±41.24	0.857088	0.262769	0.530262
Complement C4-B	CO4B_HUMAN	P0C0L5	C4B	46	3031	3	192.6	122.45±83.21	81.08±41.15	1.51023	<0.0001	<0.0001	115.17±87.57	126.14±81.34	0.913069	0.148822	0.379321
Complement C5	CO5_HUMAN	P01031	C5	31	1244	49	188.2	116.72±59.63	85.11±42.27	1.37139	<0.0001	<0.0001	114.4±72.66	117.9±52.37	0.970333	0.310185	0.579461
Collagen alpha-1	CO5A1_HUMAN	P20908	COL5A1	2	130	3	183.4	101.12±51.98	102.44±62.02	0.98712	0.855101	0.884817	89.98±25.09	106.77±60.68	0.842798	0.39583	0.658513
Complement component C6	CO6_HUMAN	P13671	C6	37	1398	41	104.7	121.06±68.58	79.35±40.31	1.52571	<0.0001	<0.0001	121.57±88.62	120.81±56.56	1.00628	0.683822	0.856391
Collagen alpha-1	CO6A1_HUMAN	P12109	COL6A1	25	796	26	108.5	98.22±56.66	84.56±41.92	1.16146	0.0627156	0.096318	77.67±28.12	108.65±64.35	0.714867	0.00754617	0.0780841
Collagen alpha-2	CO6A2_HUMAN	P12110	COL6A2	16	568	18	108.5	102.04±55.86	91.7±45.26	1.11273	0.16725	0.226152	84.2±26.37	111.09±64.29	0.758012	0.0257168	0.142664
Collagen alpha-3	CO6A3_HUMAN	P12111	COL6A3	39	4445	117	343.5	110.25±92.86	81.7±47.3	1.34937	0.00252464	0.00569312	100.67±73.49	115.11±101.46	0.874573	0.412057	0.673547
Complement component C7	CO7_HUMAN	P10643	C7	52	1242	37	93.5	124.86±76.05	80.37±44.58	1.55362	<0.0001	<0.0001	121.77±91.11	126.43±67.87	0.963153	0.446642	0.698446
Complement component C8 alpha chain	CO8A_HUMAN	P07357	C8A	38	870	26	65.1	119.22±65.5	79.66±40.63	1.49654	<0.0001	<0.0001	116.82±80.04	120.43±57.39	0.970073	0.627283	0.817148
Complement component C8 beta chain	CO8B_HUMAN	P07358	C8B	34	390	16	67	122.52±68.21	78.26±41.02	1.56554	<0.0001	<0.0001	116.18±81.82	125.74±60.59	0.923952	0.308097	0.5763
Complement component C8 gamma chain	CO8G_HUMAN	P07360	C8G	58	359	10	22.3	113.6±68.14	79.68±44.63	1.42563	<0.0001	<0.0001	107.3±81.7	116.8±60.55	0.918713	0.138382	0.366425
Complement component C9 [Cleaved into: Complement component C9a; Complement component C9b]	CO9_HUMAN	P02748	C9	47	1402	31	63.1	127.19±72.57	84.67±56.71	1.50219	<0.0001	<0.0001	115.26±69.05	133.24±74.06	0.865096	0.192159	0.44786
Cytochrome c oxidase assembly factor 3 homolog, mitochondrial	COA3_HUMAN	Q9Y2R0	COA3	8	52	1	11.7	96.69±26.98	96.78±20.72	0.99902	0.664229	0.723217	102.94±33.99	93.51±22.24	1.10078	0.191725	0.447562
Collagen alpha-1	COCA1_HUMAN	Q99715	COL12A1	35	2213	87	332.9	92.35±75.72	101.68±92.49	0.908304	0.348243	0.42095	88.63±56.95	94.24±83.99	0.940425	0.810173	0.928549
Collagen alpha-1	COEA1_HUMAN	Q05707	COL14A1	35	2329	58	193.4	80.4±35.58	111.54±83.09	0.720754	<0.0001	0.000128438	77.86±29.82	81.68±38.32	0.953149	0.78771	0.913202
Cofilin-1	COF1_HUMAN	P23528	CFL1	76	697	15	18.5	100.83±31.21	103.52±23.35	0.973945	0.307613	0.378103	110.99±21.6	95.67±34.09	1.16014	0.000577068	0.0196112
Collagen alpha-1	COFA1_HUMAN	P39059	COL15A1	11	432	12	141.6	93.69±30.21	94.75±35.79	0.988806	0.927879	0.948686	93.82±28.11	93.63±31.44	1.00203	0.64061	0.824206
Collagen alpha-1	COIA1_HUMAN	P39060	COL18A1	12	839	19	178.1	83.54±47.27	123.13±58.18	0.678519	<0.0001	<0.0001	70.06±29.44	90.38±53.02	0.775193	0.08028	0.276247
Cartilage oligomeric matrix protein	COMP_HUMAN	P49747	COMP	34	335	14	82.8	100.44±89.42	97.05±87.56	1.03489	0.615577	0.680915	88.3±66.8	106.6±98.84	0.828289	0.692986	0.859751
Catechol O-methyltransferase	COMT_HUMAN	P21964	COMT	43	233	7	30	106±45.61	101.67±28.17	1.04263	0.926209	0.947643	119.34±55.7	99.24±38.24	1.20252	0.0538412	0.22004
Coatomer subunit alpha	COPA_HUMAN	P53621	COPA	4	112	4	138.3	106.75±41.57	86.24±26.83	1.2378	0.000347638	0.000967946	123.25±43.14	98.37±38.43	1.25298	0.00549407	0.0641268
Coatomer subunit beta'	COPB2_HUMAN	P35606	COPB2	16	167	11	102.4	90.69±32.9	97.37±25.83	0.931435	0.0246746	0.0422043	105.71±37.85	83.07±27.36	1.27258	0.00140169	0.0297529
Coatomer subunit delta	COPD_HUMAN	P48444	ARCN1	16	108	7	57.2	97.22±29.58	98.21±23.34	0.989846	0.326905	0.397462	107.34±33.14	92.08±26.4	1.16571	0.0207333	0.128177
Coatomer subunit epsilon	COPE_HUMAN	O14579	COPE	25	76	6	34.5	100.91±33.62	104.36±29.93	0.966932	0.290321	0.359269	105.35±29.08	98.66±35.69	1.06779	0.211699	0.474453
Coatomer subunit gamma-1	COPG1_HUMAN	Q9Y678	COPG1	10	35	7	97.7	101.15±32.81	108.86±31.22	0.929199	0.0969036	0.140959	113.29±38.05	94.99±28.16	1.19266	0.00459351	0.0558494
Coatomer subunit zeta-1	COPZ1_HUMAN	P61923	COPZ1	29	57	4	20.2	116.72±46.18	110.42±41.74	1.0571	0.61084	0.676701	126.68±36.14	111.67±50.01	1.13445	0.0289366	0.147617
Coronin-1A	COR1A_HUMAN	P31146	CORO1A	29	394	14	51	114.08±43.18	80.35±33.53	1.41973	<0.0001	<0.0001	124.77±44.19	108.65±41.95	1.14841	0.0669219	0.251
Coronin-1B	COR1B_HUMAN	Q9BR76	CORO1B	20	113	8	54.2	93.29±28.11	108.68±24.63	0.858385	<0.0001	0.000122605	96.59±30.59	91.62±26.85	1.0543	0.210602	0.47345
Coronin-1C	COR1C_HUMAN	Q9ULV4	CORO1C	51	552	23	53.2	89.09±26.68	105.03±29.89	0.84823	0.000126811	0.000400469	91.42±28.95	87.9±25.6	1.04006	0.382262	0.647007
Coactosin-like protein	COTL1_HUMAN	Q14019	COTL1	25	41	2	15.9	121.45±68.16	86.01±28.74	1.41204	<0.0001	<0.0001	121.22±34.62	121.56±80.25	0.99719	0.639283	0.823459
Cytochrome c oxidase subunit 2	COX2_HUMAN	P00403	MT-CO2	7	63	2	25.5	125.58±53.74	96.2±35.35	1.30549	0.00123822	0.00301597	126.91±53.07	124.91±54.46	1.01605	0.516629	0.744029
Cytochrome c oxidase subunit 4 isoform 1, mitochondrial	COX41_HUMAN	P13073	COX4I1	28	297	6	19.6	105.7±36.37	86.76±29.76	1.21819	<0.0001	0.000128764	107.11±40.38	104.98±34.46	1.02029	0.958369	0.982098
Cytochrome c oxidase subunit 5A, mitochondrial	COX5A_HUMAN	P20674	COX5A	38	214	6	16.8	107.56±35.09	93.1±27.31	1.15539	0.00127069	0.00307452	115.06±43.37	103.76±29.7	1.1089	0.388159	0.651274
Cytochrome c oxidase subunit 5B, mitochondrial	COX5B_HUMAN	P10606	COX5B	36	178	6	13.7	101.82±35.21	91.94±26.98	1.10743	0.0553481	0.0860905	109.21±40.44	98.07±31.91	1.11358	0.21473	0.477579
Cytochrome c oxidase subunit 6C	COX6C_HUMAN	P09669	COX6C	12	33	2	8.8	104.52±36.29	92.44±27.52	1.13072	0.00557416	0.0113585	97.76±30.48	107.96±38.66	0.905556	0.14242	0.371696
Cytochrome P450 20A1	CP20A_HUMAN	Q6UW02	CYP20A1	7	116	3	52.4	98.89±31.25	94.49±22.93	1.04649	0.637653	0.697403	107.05±34.75	94.75±28.72	1.12981	0.156435	0.39082
Sterol 26-hydroxylase, mitochondrial	CP27A_HUMAN	Q02318	CYP27A1	10	78	5	60.2	120.33±69.68	87.25±70	1.37911	<0.0001	<0.0001	126.6±68.89	117.15±70.39	1.08068	0.466767	0.716102
Copine-1	CPNE1_HUMAN	Q99829	CPNE1	11	118	5	59	110.49±60.34	113.8±33.72	0.97097	0.101628	0.145916	106.67±33.5	112.43±70.31	0.94875	0.830494	0.934425
Copine-3	CPNE3_HUMAN	O75131	CPNE3	17	173	7	60.1	94.35±20.89	108.23±29.55	0.871678	0.000645929	0.00168448	93.3±18.54	94.88±22.11	0.983426	0.980842	0.992405
Calpain small subunit 1	CPNS1_HUMAN	P04632	CAPNS1	47	192	8	28.3	90.26±22.83	102.78±26.79	0.878181	0.000268475	0.000769559	95.56±21.02	87.57±23.39	1.09117	0.0261617	0.142782
Carnitine O-palmitoyltransferase 1, liver isoform	CPT1A_HUMAN	P50416	CPT1A	6	141	4	88.3	116.24±78.68	100.91±100.22	1.15187	0.00049718	0.00133589	106.15±40.31	121.36±92.13	0.874687	0.264593	0.531007
Probable serine carboxypeptidase CPVL	CPVL_HUMAN	Q9H3G5	CPVL	9	49	4	54.1	110.56±86.42	81.63±40.79	1.35454	0.000653058	0.00169842	132.72±99.08	99.32±77.63	1.33625	0.0275729	0.144189
Inactive carboxypeptidase-like protein X2	CPXM2_HUMAN	Q8N436	CPXM2	20	223	12	85.8	92.6±36.15	109.2±50.62	0.848051	0.00213222	0.0048837	89.4±39.38	94.23±34.6	0.948796	0.548897	0.766823
Cartilage acidic protein 1	CRAC1_HUMAN	Q9NQ79	CRTAC1	23	328	14	71.4	108.77±56.37	95.8±47.22	1.13534	0.0988753	0.143256	108.07±51.84	109.12±58.91	0.990395	0.910637	0.961613
Protein disulfide isomerase CRELD1	CREL1_HUMAN	Q96HD1	CRELD1	13	100	4	45.4	95.67±23.53	107.92±28.27	0.886518	0.000256934	0.000739382	94.69±25.53	96.17±22.63	0.984657	0.4638	0.715311
Protein disulfide isomerase CRELD2	CREL2_HUMAN	Q6UXH1	CRELD2	8	33	2	38.2	93.34±55.02	94.01±46.46	0.992851	0.537644	0.611397	111.67±66.11	84.04±46.27	1.32884	0.0349626	0.164021
Cysteine-rich protein 1	CRIP1_HUMAN	P50238	CRIP1	31	67	4	8.5	89.91±54.92	120.35±58.38	0.747037	<0.0001	<0.0001	91.58±50.46	89.06±57.39	1.02823	0.525368	0.749556
Cysteine-rich protein 2	CRIP2_HUMAN	P52943	CRIP2	44	291	6	22.5	78.13±51.87	121.24±66.57	0.644428	<0.0001	<0.0001	79.39±59.65	77.49±47.92	1.02462	0.890199	0.951524
Cytokine receptor-like factor 1	CRLF1_HUMAN	O75462	CRLF1	12	74	4	46.3	91.81±75.04	103.08±118.5	0.890593	0.500839	0.574017	61.7±51.61	107.08±80.6	0.576207	0.010937	0.0961273
C-reactive protein [Cleaved into: C-reactive protein	CRP_HUMAN	P02741	CRP	21	115	4	25	130.07±178.62	102.69±213.98	1.26669	0.000352247	0.000977051	105.52±102.68	142.53±206.41	0.74033	0.402484	0.664842
Alpha-crystallin B chain	CRYAB_HUMAN	P02511	CRYAB	55	568	18	20.1	81.08±44.45	127.32±70.12	0.636776	<0.0001	<0.0001	71.08±40.54	86.15±45.76	0.825131	0.283879	0.548582
Versican core protein	CSPG2_HUMAN	P13611	VCAN	11	2112	40	372.6	87.48±45.14	116.47±59.46	0.751088	<0.0001	<0.0001	77.38±34.79	92.6±49.02	0.835645	0.423511	0.681574
Chondroitin sulfate proteoglycan 4	CSPG4_HUMAN	Q6UVK1	CSPG4	23	1005	39	250.4	87.32±28.89	118.79±38.34	0.735091	<0.0001	<0.0001	79.22±23.3	91.43±30.7	0.86646	0.157167	0.391977
Cysteine and glycine-rich protein 1	CSRP1_HUMAN	P21291	CSRP1	68	397	12	20.6	77.95±41.07	115.17±57.08	0.67684	<0.0001	<0.0001	78.4±43.72	77.72±39.99	1.00874	0.643868	0.826212
Cysteine and glycine-rich protein 2	CSRP2_HUMAN	Q16527	CSRP2	56	472	12	20.9	76.06±48.13	126.18±71.39	0.602806	<0.0001	<0.0001	68.41±46.43	79.94±48.85	0.85583	0.43015	0.684101
Collagen triple helix repeat-containing protein 1	CTHR1_HUMAN	Q96CG8	CTHRC1	15	74	4	26.2	102.85±42.28	102.36±44.1	1.00474	0.677481	0.73545	98.41±34.05	105.1±45.97	0.936376	0.658392	0.836322
Choline transporter-like protein 1	CTL1_HUMAN	Q8WWI5	SLC44A1	5	32	3	73.3	103.85±26.57	105.64±31.48	0.983094	0.817336	0.851527	96.78±22.18	107.45±28.01	0.900728	0.215709	0.479025
Choline transporter-like protein 2	CTL2_HUMAN	Q8IWA5	SLC44A2	7	83	5	80.1	91.13±26.67	109.75±31.39	0.830338	<0.0001	0.00011859	82.86±23.85	95.32±27.2	0.869213	0.075098	0.269665
Catenin alpha-1	CTNA1_HUMAN	P35221	CTNNA1	16	94	11	100	95.22±31.58	100.79±27.74	0.944779	0.155211	0.212034	91.98±22.45	96.86±35.36	0.949616	0.870728	0.944595
Catenin beta-1	CTNB1_HUMAN	P35222	CTNNB1	11	147	6	85.4	85.27±27.54	99.37±29.84	0.858183	0.00208004	0.00477167	84.13±29.51	85.85±26.69	0.979929	0.917132	0.962658
Protein CutA	CUTA_HUMAN	O60888	CUTA	31	49	3	19.1	103.58±75.61	119.21±67.95	0.868828	0.0137106	0.025036	118.02±89.93	96.25±66.76	1.22626	0.0997813	0.311736
Cytochrome c oxidase subunit 6B1	CX6B1_HUMAN	P14854	COX6B1	44	192	4	10.2	96.43±32.82	114.25±45.33	0.844076	0.00514623	0.0106624	96.89±37.4	96.2±30.54	1.00715	0.677522	0.85216
Gap junction alpha-1 protein	CXA1_HUMAN	P17302	GJA1	8	61	2	43	89.84±38.02	106.06±48.29	0.847074	0.0305815	0.0509343	82.62±26.64	93.51±42.37	0.883571	0.370066	0.63986
Platelet basic protein	CXCL7_HUMAN	P02775	PPBP	33	53	4	13.9	121.06±68.04	99.59±39.04	1.21551	0.00715874	0.0143273	114.24±56.91	124.52±73.2	0.917442	0.476034	0.724551
Cytochrome c1, heme protein, mitochondrial	CY1_HUMAN	P08574	CYC1	9	30	2	35.4	110.6±39.7	100.6±27.84	1.09938	0.134901	0.187448	113.06±47.95	109.34±35.12	1.03403	0.675222	0.851469
Cytochrome b-245 light chain	CY24A_HUMAN	P13498	CYBA	21	60	2	21	117.71±52.1	82.79±39.72	1.4217	<0.0001	<0.0001	123.47±62.28	114.78±46.35	1.0757	0.999604	0.999629
Cytochrome b-245 heavy chain	CY24B_HUMAN	P04839	CYBB	10	229	5	65.3	114.06±60.7	69.47±37.37	1.64182	<0.0001	<0.0001	124.31±62.3	108.85±59.67	1.14203	0.380933	0.647007
Cytochrome b5	CYB5_HUMAN	P00167	CYB5A	24	52	3	15.3	76.05±31.18	84.49±23.88	0.9002	0.00552916	0.0112984	88.6±33.89	69.69±27.87	1.27138	0.0296379	0.150247
Cytochrome b reductase 1	CYBR1_HUMAN	Q53TN4	CYBRD1	3	51	1	31.6	88.25±50.68	110.78±47.18	0.796647	0.000143114	0.000440514	77.31±35.35	93.8±56.34	0.824186	0.191313	0.447316
Cytochrome c	CYC_HUMAN	P99999	CYCS	40	138	6	11.7	100.41±41.73	96.43±28.74	1.04128	0.559998	0.628007	110.74±46.33	95.16±38.51	1.16371	0.0365559	0.170267
Cystatin-B	CYTB_HUMAN	P04080	CSTB	61	300	5	11.1	111.43±72.18	83.65±41.28	1.33214	0.000155212	0.000474746	137.73±88.11	98.09±58.96	1.40413	0.00307096	0.0445629
Cystatin-C	CYTC_HUMAN	P01034	CST3	25	149	3	15.8	109.11±44.98	90.98±25.5	1.19924	0.000574817	0.00151931	104.97±28.3	111.21±51.49	0.943898	0.729617	0.874701
Complement decay-accelerating factor	DAF_HUMAN	P08174	CD55	20	202	9	41.4	90.2±28.89	105.75±40.12	0.85294	0.00133874	0.00319154	79.66±24.45	95.54±29.66	0.833812	0.0174724	0.118568
Dystroglycan	DAG1_HUMAN	Q14118	DAG1	12	334	10	97.4	83.94±36.74	118.68±44.83	0.707266	<0.0001	<0.0001	70.5±25.94	90.76±39.61	0.776786	0.0821537	0.27996
Cytoplasmic dynein 1 intermediate chain 2	DC1I2_HUMAN	Q13409	DYNC1I2	11	215	8	71.4	94.49±21.71	110.65±23.87	0.85397	<0.0001	<0.0001	88.31±18.25	97.62±22.75	0.904582	0.161968	0.398685
Cytoplasmic dynein 1 light intermediate chain 2	DC1L2_HUMAN	O43237	DYNC1LI2	25	150	8	54.1	83.47±27.2	109.14±27.95	0.764825	<0.0001	<0.0001	88.61±27.89	80.87±26.67	1.09575	0.104371	0.319588
Dynactin subunit 1	DCTN1_HUMAN	Q14203	DCTN1	12	192	14	141.6	92.58±23.35	100.62±23.61	0.920151	0.0170211	0.0303592	91.41±24.29	93.18±23.02	0.980938	0.790433	0.91382
Dynactin subunit 2	DCTN2_HUMAN	Q13561	DCTN2	47	469	18	44.2	88.75±21.23	113.02±25.31	0.78524	1.90466e-12	8.08203e-11	93.05±20.87	86.57±21.24	1.07484	0.0560323	0.224591
N(G),N(G)-dimethylarginine dimethylaminohydrolase 2	DDAH2_HUMAN	O95865	DDAH2	20	99	5	29.6	96.87±37.97	102.62±35.49	0.943933	0.181461	0.241667	106.01±43.72	92.23±34.11	1.14944	0.0636491	0.243738
DNA damage-binding protein 1	DDB1_HUMAN	Q16531	DDB1	13	71	11	126.9	95.71±27.99	106.11±29.61	0.902	0.00528727	0.010865	99.13±24.37	93.97±29.68	1.0549	0.142082	0.371696
ATP-dependent RNA helicase DDX1	DDX1_HUMAN	Q92499	DDX1	18	132	9	82.4	84.32±27.32	93.14±21.71	0.905299	0.00320038	0.00703215	89.41±30.37	81.74±25.48	1.09393	0.113095	0.334019
ATP-dependent RNA helicase DDX3X	DDX3X_HUMAN	O00571	DDX3X	10	61	5	73.2	105.25±34.04	94.93±24.58	1.1088	0.0173449	0.030899	101.43±26.76	107.19±37.24	0.946178	0.599474	0.798206
2,4-dienoyl-CoA reductase [	DECR_HUMAN	Q16698	DECR1	18	98	5	36	105.2±35.21	83.28±26.35	1.26323	<0.0001	5.88412e-05	108.72±41.58	103.41±31.7	1.05135	0.960785	0.983162
Neutrophil defensin 1	DEF1_HUMAN	P59665	DEFA1	29	414	2	10.2	138.43±186.09	63.36±81.03	2.18474	<0.0001	<0.0001	170.89±209.19	121.95±172.54	1.40125	0.243284	0.514316
Dematin	DEMA_HUMAN	Q08495	DMTN	5	76	2	45.5	117.43±151.77	80.34±77.97	1.46164	0.0473985	0.0749236	85.65±79.35	133.55±175.98	0.641342	0.0349197	0.164021
Dermatopontin	DERM_HUMAN	Q07507	DPT	20	120	4	24	101.55±55.3	105.08±47.81	0.966456	0.236589	0.303058	90.8±36.26	107.01±62.34	0.848557	0.250147	0.517679
Destrin	DEST_HUMAN	P60981	DSTN	45	483	10	18.5	80.22±36.52	126.49±51.14	0.63419	<0.0001	<0.0001	81.08±35.13	79.78±37.47	1.01639	0.357596	0.628593
Very-long-chain 3-oxoacyl-CoA reductase	DHB12_HUMAN	Q53GQ0	HSD17B12	13	88	4	34.3	100.89±41.69	99.14±31.35	1.01757	0.67376	0.732501	97.28±29.95	102.72±46.64	0.947103	0.938388	0.971892
Peroxisomal multifunctional enzyme type 2	DHB4_HUMAN	P51659	HSD17B4	45	607	28	79.6	102.19±38.67	82.89±27.36	1.23287	<0.0001	0.000126902	111.13±50.58	97.66±30.4	1.13795	0.28795	0.551337
Glutamate dehydrogenase 1, mitochondrial	DHE3_HUMAN	P00367	GLUD1	47	925	23	61.4	97.36±42.14	94.84±29.72	1.02664	0.950418	0.964968	107.69±53.5	92.12±34.31	1.16896	0.181064	0.432361
Dehydrogenase/reductase SDR family member 7	DHRS7_HUMAN	Q9Y394	DHRS7	16	89	4	38.3	101.46±69.94	88.48±30.58	1.14673	0.122249	0.171997	105.33±46.42	99.5±79.52	1.05856	0.306986	0.574959
ATP-dependent RNA helicase A	DHX9_HUMAN	Q08211	DHX9	5	70	5	140.9	96.99±29.17	98.3±33.6	0.98666	0.719058	0.769703	100.27±31.89	95.32±27.79	1.0519	0.419019	0.679276
Dihydrolipoyl dehydrogenase, mitochondrial	DLDH_HUMAN	P09622	DLD	37	532	16	54.1	92.72±40.76	96.52±30.39	0.960639	0.246532	0.314414	108.75±49.92	84.59±32.74	1.28549	0.00509748	0.0609608
HLA class II histocompatibility antigen, DM beta chain	DMB_HUMAN	P28068	HLA-DMB	4	44	1	28.9	96.56±31.63	90.04±30.16	1.07244	0.155802	0.212445	99.15±32.3	95.25±31.44	1.04098	0.421966	0.681574
DnaJ homolog subfamily A member 1	DNJA1_HUMAN	P31689	DNAJA1	15	182	5	44.8	99.14±26.23	94.3±20.65	1.05131	0.317118	0.388476	99.35±28.8	99.03±25.06	1.00328	0.836238	0.934425
DnaJ homolog subfamily A member 2	DNJA2_HUMAN	O60884	DNAJA2	14	62	4	45.7	94.57±30.61	111.54±29.43	0.847814	0.000198616	0.000590184	97.37±34.01	93.14±28.91	1.04542	0.403573	0.665315
Deoxyribonuclease-2-alpha	DNS2A_HUMAN	O00115	DNASE2	7	41	2	39.6	109.35±36.35	91.07±40.34	1.20078	0.000137969	0.000426476	108.96±36.7	109.55±36.45	0.994579	0.879125	0.947299
HLA class II histocompatibility antigen, DP beta 1 chain	DPB1_HUMAN	P04440	HLA-DPB1	24	149	5	29.1	102.44±57.31	87.68±44.48	1.1683	0.0344955	0.0564859	96.73±46.12	105.33±62.35	0.918402	0.530195	0.751785
Dihydropyrimidinase-related protein 2	DPYL2_HUMAN	Q16555	DPYSL2	53	553	18	62.3	96.48±48.1	97.76±22.22	0.986914	0.284793	0.353628	99.72±26.5	94.84±56.09	1.05148	0.121072	0.344692
Dihydropyrimidinase-related protein 3	DPYL3_HUMAN	Q14195	DPYSL3	43	447	13	61.9	87.18±28.67	110.71±32.95	0.7875	<0.0001	<0.0001	90.61±33.88	85.44±25.74	1.06048	0.393594	0.655541
HLA class II histocompatibility antigen, DQ beta 1 chain	DQB1_HUMAN	P01920	HLA-DQB1	34	217	7	30	108.14±49.37	103.22±52.93	1.04759	0.30883	0.379278	99.71±51.46	112.41±48.1	0.887059	0.0776513	0.27234
HLA class II histocompatibility antigen, DR alpha chain	DRA_HUMAN	P01903	HLA-DRA	31	360	9	28.6	100.4±41.91	98.22±51.21	1.02221	0.365272	0.44044	96.66±39.4	102.3±43.3	0.944844	0.741794	0.882052
HLA class II histocompatibility antigen, DR beta 3 chain	DRB3_HUMAN	P79483	HLA-DRB3	42	290	4	29.9	125.48±125.68	85.1±83.23	1.47457	0.0421532	0.0676584	116.62±98.74	129.98±137.83	0.897225	0.843311	0.934425
HLA class II histocompatibility antigen, DR beta 5 chain	DRB5_HUMAN	Q30154	HLA-DRB5	36	489	3	30	119.04±109.86	101.87±84.94	1.1686	0.123041	0.172944	120.92±123.33	118.09±103.33	1.02399	0.740189	0.880862
Drebrin	DREB_HUMAN	Q16643	DBN1	19	360	15	71.4	83.91±34.88	113.84±37.76	0.73711	<0.0001	<0.0001	74.2±24.84	88.84±38.23	0.835152	0.218307	0.481889
ATP-dependent RNA helicase DDX39A	DX39A_HUMAN	O00148	DDX39A	12	53	4	49.1	134.88±40.32	133.6±49.35	1.00959	0.624888	0.685498	141.58±43.49	131.48±38.5	1.07685	0.245856	0.515281
Cytoplasmic dynein 1 heavy chain 1	DYHC1_HUMAN	Q14204	DYNC1H1	2	50	8	532.1	117.39±34.75	109.34±45.11	1.07367	0.0290998	0.0488008	115.35±35.11	118.43±34.79	0.974002	0.97629	0.990299
Dynein light chain 1, cytoplasmic	DYL1_HUMAN	P63167	DYNLL1	52	130	5	10.4	96.44±31.82	113.89±29.31	0.846828	<0.0001	8.09575e-05	98.89±28.76	95.2±33.41	1.03869	0.382254	0.647007
Band 4.1-like protein 2	E41L2_HUMAN	O43491	EPB41L2	11	121	8	112.5	92.46±25.64	92.59±24.01	0.998563	0.723955	0.773243	88.39±28.93	94.52±23.76	0.935082	0.116493	0.336669
Endothelin-converting enzyme 1	ECE1_HUMAN	P42892	ECE1	4	49	3	87.1	100.35±52.06	104.47±23.68	0.960492	0.0335344	0.0553012	110.04±82.22	95.43±25.54	1.1532	0.505508	0.737413
Delta	ECH1_HUMAN	Q13011	ECH1	32	323	11	35.8	102.44±40.1	93.58±27.03	1.09469	0.157828	0.214805	115.89±46.33	95.62±34.97	1.21192	0.0347531	0.164021
Trifunctional enzyme subunit alpha, mitochondrial	ECHA_HUMAN	P40939	HADHA	53	1045	40	82.9	98.36±43.55	93.48±26.31	1.05213	0.719874	0.770012	111.21±54.94	91.84±35.16	1.21093	0.0590913	0.233012
Trifunctional enzyme subunit beta, mitochondrial	ECHB_HUMAN	P55084	HADHB	45	719	23	51.3	97.64±40.68	97.73±27.45	0.999148	0.463645	0.537725	105.48±47.94	93.67±36.21	1.12615	0.197972	0.456845
Enoyl-CoA hydratase, mitochondrial	ECHM_HUMAN	P30084	ECHS1	27	157	8	31.4	102.21±36.41	95.95±22.49	1.06527	0.429602	0.504255	106.13±38.15	100.23±35.62	1.05886	0.424821	0.681574
Extracellular matrix protein 1	ECM1_HUMAN	Q16610	ECM1	25	200	11	60.6	116.4±77.89	99.89±34.41	1.16527	0.0665969	0.101531	125.55±123.91	111.75±38.09	1.12354	0.525976	0.749556
Extracellular matrix protein 2	ECM2_HUMAN	O94769	ECM2	5	46	3	79.7	121.47±54.47	109.59±58.81	1.10841	0.067186	0.102322	107.67±46.7	128.47±57.08	0.838049	0.034911	0.164021
EGF-like repeat and discoidin I-like domain-containing protein 3	EDIL3_HUMAN	O43854	EDIL3	14	95	7	53.7	98.04±38.03	102.9±42.4	0.952797	0.248207	0.315521	84.56±27	104.88±41.06	0.806213	0.0120017	0.101147
Elongation factor 1-alpha 1	EF1A1_HUMAN	P68104	EEF1A1	44	908	21	50.1	106.68±22.42	99.83±17.32	1.06859	0.0617606	0.0950513	114.82±22.57	102.55±21.34	1.11962	0.0189585	0.120263
Elongation factor 1-beta	EF1B_HUMAN	P24534	EEF1B2	40	255	7	24.7	99.54±28.75	94.41±19.15	1.05439	0.375424	0.451561	106.05±33.55	96.24±25.62	1.10195	0.124324	0.344846
Elongation factor 1-delta	EF1D_HUMAN	P29692	EEF1D	39	377	7	31.1	100.4±24.8	97.03±22.56	1.03477	0.394202	0.469503	108.61±26.35	96.24±23.07	1.12858	0.0243867	0.140633
Elongation factor 1-gamma	EF1G_HUMAN	P26641	EEF1G	26	340	13	50.1	101.74±30.95	92.08±23.99	1.10487	0.0271513	0.0458493	118.84±34.99	93.06±24.75	1.27697	8.36609e-05	0.00915635
Elongation factor 2	EF2_HUMAN	P13639	EEF2	40	838	31	95.3	102.95±28.32	91.61±21.24	1.12382	0.0019502	0.004495	118.91±29.86	94.85±23.91	1.25365	<0.0001	0.00519936
EF-hand domain-containing protein D1	EFHD1_HUMAN	Q9BUP0	EFHD1	67	329	11	26.9	68.3±38.67	138.25±75.6	0.494019	<0.0001	<0.0001	71.26±34.9	66.79±40.62	1.06692	0.129926	0.356645
EF-hand domain-containing protein D2	EFHD2_HUMAN	Q96C19	EFHD2	28	113	5	26.7	94±56.88	98.64±35.79	0.952958	0.121438	0.171021	90.6±31.4	95.72±66.34	0.946517	0.976746	0.990299
Elongation factor Tu, mitochondrial	EFTU_HUMAN	P49411	TUFM	29	231	11	49.5	101.43±27.66	93.41±14.51	1.08588	0.0791506	0.118199	102.23±29.61	101.02±26.84	1.01198	0.920579	0.965582
Endoglin	EGLN_HUMAN	P17813	ENG	24	428	13	70.5	86.37±33.35	115.77±47.91	0.746059	<0.0001	<0.0001	83.83±30.64	87.66±34.79	0.956371	0.825426	0.934425
EH domain-containing protein 1	EHD1_HUMAN	Q9H4M9	EHD1	21	179	6	60.6	96.78±20.94	104.73±25.79	0.924002	0.0368895	0.0601361	98.1±20.62	96.1±21.22	1.02079	0.554746	0.768383
EH domain-containing protein 2	EHD2_HUMAN	Q9NZN4	EHD2	52	908	26	61.1	83.46±34.56	111.71±44.53	0.747114	<0.0001	<0.0001	80.48±36.74	84.98±33.58	0.947074	0.768742	0.902328
EH domain-containing protein 4	EHD4_HUMAN	Q9H223	EHD4	28	203	11	61.1	105.56±28.24	96.34±23.3	1.09562	0.00690246	0.0138715	103.87±29.4	106.41±27.81	0.97607	0.874977	0.946481
Eukaryotic translation initiation factor 3 subunit B	EIF3B_HUMAN	P55884	EIF3B	6	78	4	92.4	92.91±30.64	96.63±26.35	0.961497	0.246164	0.31422	97.72±32.79	90.47±29.45	1.08012	0.186003	0.439835
Eukaryotic translation initiation factor 3 subunit C	EIF3C_HUMAN	Q99613	EIF3C	8	147	8	105.3	98.36±32.57	88.7±25.47	1.10896	0.0820299	0.121875	101.86±33.63	96.59±32.14	1.05459	0.329417	0.598941
Eukaryotic translation initiation factor 3 subunit F	EIF3F_HUMAN	O00303	EIF3F	9	76	3	37.5	97.86±29.63	95.82±20.26	1.02134	0.976737	0.984157	102.98±29.88	95.26±29.39	1.08104	0.306597	0.574959
Eukaryotic translation initiation factor 3 subunit H	EIF3H_HUMAN	O15372	EIF3H	15	91	5	39.9	90.09±33.47	95.13±30.61	0.947049	0.1683	0.22715	97.39±35.39	86.39±32.09	1.12732	0.122515	0.344692
Eukaryotic translation initiation factor 3 subunit I	EIF3I_HUMAN	Q13347	EIF3I	25	148	7	36.5	97.57±26.62	100.94±20.29	0.966654	0.144303	0.198808	99.49±23.82	96.6±28.05	1.02995	0.345051	0.616193
Eukaryotic translation initiation factor 3 subunit K	EIF3K_HUMAN	Q9UBQ5	EIF3K	17	50	3	25	100.85±28.12	105.78±30.7	0.953377	0.406897	0.481478	94.62±20.94	104.01±30.81	0.909717	0.17436	0.421875
Neutrophil elastase	ELNE_HUMAN	P08246	ELANE	7	69	3	28.5	129.74±158.74	77.28±52.1	1.6787	0.00107668	0.00264904	168.51±216.86	110.06±116.18	1.53108	0.137155	0.364892
Elongin-B	ELOB_HUMAN	Q15370	TCEB2	37	56	3	13.1	106.22±32.32	109.43±24.47	0.970664	0.133295	0.185747	112.99±34.16	102.79±31.05	1.09918	0.104485	0.319588
Elongin-C	ELOC_HUMAN	Q15369	TCEB1	33	36	4	12.5	93.24±26.51	105.33±44.24	0.885229	0.0107235	0.020319	92.29±19.44	93.73±29.59	0.984677	0.653875	0.833194
ER membrane protein complex subunit 2	EMC2_HUMAN	Q15006	EMC2	4	28	1	34.8	105.12±33.22	97.63±26.99	1.07667	0.18154	0.241667	109.01±38.16	103.14±30.53	1.0569	0.758156	0.894943
ER membrane protein complex subunit 7	EMC7_HUMAN	Q9NPA0	EMC7	7	26	1	26.5	116.01±39.31	110.4±31.07	1.05083	0.330985	0.401753	112.97±42.14	117.56±38.03	0.961017	0.531452	0.751785
ER membrane protein complex subunit 8	EMC8_HUMAN	O43402	EMC8	10	63	2	23.8	98.43±36.47	94.87±25.41	1.03757	0.824846	0.858239	106.15±39.95	94.51±34.22	1.12317	0.199327	0.457981
Emerin	EMD_HUMAN	P50402	EMD	30	177	7	29	86.34±33.35	104.45±29.71	0.826645	<0.0001	5.64228e-05	79.78±24.92	89.67±36.63	0.889785	0.689402	0.85695
EMILIN-1	EMIL1_HUMAN	Q9Y6C2	EMILIN1	27	513	24	106.6	96.3±31.41	97.92±19.95	0.983457	0.261422	0.329944	96.61±26.86	96.14±33.67	1.00485	0.916327	0.962658
EMILIN-2	EMIL2_HUMAN	Q9BXX0	EMILIN2	10	110	8	115.6	111.78±55.33	82.68±40.88	1.35196	<0.0001	<0.0001	122.3±66.4	106.44±48.46	1.14906	0.426753	0.681964
Protein enabled homolog	ENAH_HUMAN	Q8N8S7	ENAH	11	95	6	66.5	73.4±33.12	122.86±49.46	0.597413	<0.0001	<0.0001	67.85±32.3	76.21±33.42	0.890298	0.575821	0.782967
Endonuclease domain-containing 1 protein	ENDD1_HUMAN	O94919	ENDOD1	28	298	11	55	97.06±26.34	106.18±23.99	0.914159	0.00535374	0.0109861	89.71±21.55	100.8±27.87	0.890023	0.109068	0.326694
Alpha-enolase	ENOA_HUMAN	P06733	ENO1	60	1374	31	47.1	104.49±31.37	100.94±24.27	1.03518	0.469027	0.542673	120.98±27.51	96.13±30.03	1.25847	<0.0001	0.00282968
Gamma-enolase	ENOG_HUMAN	P09104	ENO2	10	99	3	47.2	94.21±31.03	110.9±38.13	0.849509	0.000429198	0.00116611	96.79±27.56	92.9±32.77	1.0418	0.269802	0.535231
Endoplasmin	ENPL_HUMAN	P14625	HSP90B1	58	2810	57	92.4	95.83±33.24	103.11±25.27	0.929321	0.0215615	0.0376343	110.98±40.16	88.13±26.26	1.25922	0.0027975	0.0429637
Ectonucleotide pyrophosphatase/phosphodiesterase family member 1	ENPP1_HUMAN	P22413	ENPP1	12	106	7	104.9	90.9±36.27	112.55±40.18	0.807661	0.000791049	0.0020072	83.41±33.09	94.71±37.44	0.880663	0.149734	0.379977
Ectonucleoside triphosphate diphosphohydrolase 1	ENTP1_HUMAN	P49961	ENTPD1	21	299	12	57.9	88.06±32.05	109.73±36.97	0.802497	<0.0001	<0.0001	88.41±31.67	87.88±32.47	1.00603	0.732096	0.876233
EGF domain-specific O-linked N-acetylglucosamine transferase	EOGT_HUMAN	Q5NDL2	EOGT	4	35	2	62	89.91±26.48	99.65±35.75	0.902252	0.0624451	0.0960037	97.9±29.3	85.85±24.16	1.14036	0.0400207	0.178818
Epidermal growth factor receptor substrate 15-like 1	EP15R_HUMAN	Q9UBC2	EPS15L1	3	75	2	94.2	92.5±30.25	97.11±25.5	0.952545	0.0996949	0.14427	94.65±28.98	91.41±31.04	1.03548	0.35998	0.628995
Erythrocyte membrane protein band 4.2	EPB42_HUMAN	P16452	EPB42	20	297	13	77	118.23±84.82	82.24±55.75	1.43749	<0.0001	<0.0001	96.57±46.85	129.21±97.15	0.747364	0.0195437	0.121964
Lanosterol synthase	ERG7_HUMAN	P48449	LSS	6	45	4	83.3	105.31±29	106.62±21.26	0.987786	0.561779	0.62883	100.67±19.77	107.67±32.59	0.935007	0.320496	0.588182
Endoplasmic reticulum-Golgi intermediate compartment protein 1	ERGI1_HUMAN	Q969X5	ERGIC1	17	89	4	32.6	100.14±30.63	98.12±21.11	1.02059	0.990182	0.994163	99.03±30.26	100.7±31.03	0.983406	0.736835	0.878784
Endoplasmic reticulum-Golgi intermediate compartment protein 3	ERGI3_HUMAN	Q9Y282	ERGIC3	8	65	4	43.2	95.48±32.37	97.55±23.22	0.978761	0.187219	0.248095	97.86±30.5	94.27±33.44	1.03807	0.5525	0.768383
Enhancer of rudimentary homolog	ERH_HUMAN	P84090	ERH	48	116	7	12.3	88.25±33.67	106.83±74.76	0.826139	0.00116852	0.00286053	104.34±34.97	80.09±30.08	1.30268	0.000392022	0.0173321
Endoplasmic reticulum lectin 1	ERLEC_HUMAN	Q96DZ1	ERLEC1	14	78	6	54.8	87.6±29.78	107.54±25.47	0.814644	<0.0001	<0.0001	89.42±31.56	86.68±29.05	1.03158	0.72336	0.872723
Erlin-2	ERLN2_HUMAN	O94905	ERLIN2	35	501	11	37.8	92.63±28.86	108.23±28.88	0.85585	0.000156989	0.000478178	86.27±20.74	95.85±31.87	0.900069	0.383986	0.64842
ERO1-like protein alpha	ERO1A_HUMAN	Q96HE7	ERO1A	13	138	6	54.4	100.88±55.86	86.19±43.99	1.17043	0.0261846	0.0444742	129.27±75.63	86.47±35.25	1.49492	0.00125692	0.0291087
Endoplasmic reticulum resident protein 29	ERP29_HUMAN	P30040	ERP29	43	477	12	29	107.48±49.42	94.07±32.35	1.14258	0.0685884	0.104132	128.04±62.2	97.05±37.92	1.3193	0.0120628	0.101147
Endoplasmic reticulum resident protein 44	ERP44_HUMAN	Q9BS26	ERP44	39	408	13	46.9	91.5±33.45	103.38±29.41	0.885026	0.00153603	0.00360881	107.18±40.09	83.54±26.47	1.28293	0.00139156	0.0297529
Liver carboxylesterase 1	EST1_HUMAN	P23141	CES1	32	251	16	62.5	101.72±71.41	106.08±56.53	0.958963	0.275381	0.34399	114.49±85.65	95.25±62.7	1.20202	0.13383	0.36361
S-formylglutathione hydrolase	ESTD_HUMAN	P10768	ESD	10	108	3	31.4	107.94±41.14	97.84±30.29	1.10322	0.0675393	0.102753	120.07±37.32	101.78±41.88	1.17966	0.0179422	0.119108
Extended synaptotagmin-1	ESYT1_HUMAN	Q9BSJ8	ESYT1	25	540	25	122.8	96.04±31.84	100.16±20.81	0.958886	0.0953007	0.139174	103.31±36.89	92.35±28.54	1.1186	0.0751089	0.269665
Extended synaptotagmin-2	ESYT2_HUMAN	A0FGR8	ESYT2	12	117	9	102.3	101.59±23.16	101.84±20.67	0.997513	0.992066	0.994163	101±15.53	101.89±26.3	0.991299	0.927172	0.968501
Electron transfer flavoprotein subunit alpha, mitochondrial	ETFA_HUMAN	P13804	ETFA	45	119	11	35.1	103.5±38.89	94.29±21.82	1.09765	0.273349	0.342625	104.98±42.46	102.75±37.26	1.02169	0.744608	0.883357
Electron transfer flavoprotein subunit beta	ETFB_HUMAN	P38117	ETFB	47	261	12	27.8	105.23±42.2	96.81±22.67	1.08707	0.270426	0.339254	114.32±51.93	100.62±35.86	1.13617	0.123595	0.344692
Persulfide dioxygenase ETHE1, mitochondrial	ETHE1_HUMAN	O95571	ETHE1	28	116	6	27.9	108.07±37.51	92.08±31.02	1.17355	0.000654231	0.00169844	113.49±45.55	105.31±32.74	1.07766	0.518441	0.744494
Ezrin	EZRI_HUMAN	P15311	EZR	23	438	7	69.4	103.59±30.34	88.1±23.43	1.17576	<0.0001	0.000107494	110.46±36.88	100.1±26.03	1.10348	0.116484	0.336669
Hsc70-interacting protein	F10A1_HUMAN	P50502	ST13	24	243	10	41.3	104.9±26.16	100.35±20.37	1.04538	0.285973	0.354791	105.6±23.72	104.55±27.49	1.01011	0.786721	0.913148
Coagulation factor XIII A chain	F13A_HUMAN	P00488	F13A1	42	839	31	83.2	116.24±60.97	78.13±37.11	1.48789	<0.0001	<0.0001	133.98±79.81	107.24±46.94	1.24929	0.0386817	0.174726
Coagulation factor XIII B chain	F13B_HUMAN	P05160	F13B	14	103	7	75.5	122.5±114.21	87.25±73.94	1.40403	0.00147661	0.0034917	148.8±156.51	109.15±83.53	1.36331	0.205597	0.465785
Protein FAM162A	F162A_HUMAN	Q96A26	FAM162A	5	39	1	17.3	102.15±33.48	100.85±22.97	1.01286	0.697683	0.752342	108.5±43.28	98.93±27.02	1.09673	0.255753	0.521705
Coagulation factor X	FA10_HUMAN	P00742	F10	36	641	18	54.7	134.93±122.87	79.02±77.85	1.70762	<0.0001	<0.0001	96.27±81.21	154.55±135.7	0.622905	0.00428819	0.0550718
Coagulation factor XII	FA12_HUMAN	P00748	F12	14	168	7	67.7	116.07±68.74	74.88±38.18	1.55004	<0.0001	<0.0001	113.71±62.8	117.27±71.99	0.969706	0.81562	0.930233
Coagulation factor V	FA5_HUMAN	P12259	F5	3	119	6	251.5	127.04±93.34	80.35±74.26	1.58111	<0.0001	<0.0001	110.7±64.97	135.33±104.33	0.818017	0.25875	0.524329
Coagulation factor VII	FA7_HUMAN	P08709	F7	17	115	5	51.6	125.23±107.6	86.48±91.58	1.4481	0.000339367	0.000952187	100.9±83.74	137.57±116.53	0.733463	0.0179466	0.119108
Coagulation factor IX	FA9_HUMAN	P00740	F9	27	568	12	51.7	122.47±88.77	82.49±52.5	1.48457	<0.0001	0.000176094	101.65±84.65	133.03±89.55	0.764103	0.0217257	0.133184
Protein FAM3C	FAM3C_HUMAN	Q92520	FAM3C	30	81	6	24.7	104.94±45.38	94.82±24.88	1.10673	0.212112	0.275808	101±29.37	106.94±51.73	0.944519	0.785115	0.912735
Filamin-binding LIM protein 1	FBLI1_HUMAN	Q8WUP2	FBLIM1	39	510	17	40.6	81.78±38.79	113.36±44.52	0.721441	<0.0001	<0.0001	75.07±38.65	85.19±38.71	0.881193	0.478263	0.72509
Fibulin-1	FBLN1_HUMAN	P23142	FBLN1	51	1533	33	77.2	101.13±43.46	96.17±38.69	1.05158	0.62203	0.683905	98.14±43.83	102.65±43.51	0.956046	0.937967	0.971892
Fibulin-2	FBLN2_HUMAN	P98095	FBLN2	30	1305	29	126.5	84.02±55.88	104.18±60.76	0.806531	0.00657474	0.0132494	73.08±36.06	89.58±63.15	0.815892	0.56063	0.77108
EGF-containing fibulin-like extracellular matrix protein 1	FBLN3_HUMAN	Q12805	EFEMP1	56	2205	31	54.6	76.52±45.36	121.97±76.35	0.627352	<0.0001	<0.0001	77.23±45.56	76.16±45.6	1.01405	0.479713	0.72509
EGF-containing fibulin-like extracellular matrix protein 2	FBLN4_HUMAN	O95967	EFEMP2	43	464	14	49.4	93.76±35.94	103.73±39.28	0.903875	0.0176233	0.0313565	85.97±26.19	97.72±39.59	0.879762	0.286516	0.550738
Fibulin-5	FBLN5_HUMAN	Q9UBX5	FBLN5	35	707	14	50.1	75.29±48.21	129.87±85.54	0.579753	<0.0001	<0.0001	67.76±40.16	79.12±51.69	0.856447	0.803314	0.922137
Fibrillin-1	FBN1_HUMAN	P35555	FBN1	26	2399	60	312	91.41±68.48	100.2±52.46	0.912258	0.0319228	0.0530471	80±25.02	97.2±81.8	0.823083	0.370985	0.63986
High affinity immunoglobulin epsilon receptor subunit gamma	FCERG_HUMAN	P30273	FCER1G	41	82	4	9.7	100.57±33.21	83.94±35.19	1.19808	0.000155826	0.000475628	106.01±29.86	97.8±34.68	1.08396	0.235112	0.505197
Low affinity immunoglobulin gamma Fc region receptor III-A	FCG3A_HUMAN	P08637	FCGR3A	13	89	3	29.1	111.3±61.89	84.57±45.12	1.31608	0.00086875	0.00218913	136.88±61.44	98.32±58.37	1.39225	0.00150521	0.0310388
IgGFc-binding protein	FCGBP_HUMAN	Q9Y6R7	FCGBP	10	549	28	571.6	85.95±114.38	102.49±142.21	0.838665	0.183416	0.243719	108.94±163.92	74.29±77.32	1.4665	0.0779948	0.272499
IgG receptor FcRn large subunit p51	FCGRN_HUMAN	P55899	FCGRT	15	54	5	39.7	116.42±67.45	77.83±35	1.49579	<0.0001	<0.0001	137.41±77.92	105.76±59.3	1.2993	0.069539	0.256854
Ficolin-3	FCN3_HUMAN	O75636	FCN3	8	39	2	32.9	136.49±126.75	91.66±72.37	1.48915	6.83305e-05	0.000231847	141.36±98.54	134.02±139.53	1.05475	0.562266	0.771737
Fermitin family homolog 2	FERM2_HUMAN	Q96AC1	FERMT2	25	229	13	77.8	82.08±37.53	110.76±41.93	0.741093	<0.0001	<0.0001	77.09±40.93	84.61±35.74	0.911065	0.234273	0.504137
Alpha-2-HS-glycoprotein	FETUA_HUMAN	P02765	AHSG	46	1487	19	39.3	139.5±161.03	72.88±87.07	1.91422	<0.0001	0.000133427	135.92±223.78	141.32±119.33	0.961843	0.00745062	0.0780841
Fibroleukin	FGL2_HUMAN	Q14314	FGL2	35	484	19	50.2	86.03±48.12	110.24±55.95	0.780413	6.13618e-05	0.000213927	68.48±35.05	94.94±51.52	0.721296	0.0155782	0.113048
Four and a half LIM domains protein 1	FHL1_HUMAN	Q13642	FHL1	50	498	17	36.2	79.69±49.22	114.74±62.28	0.694511	<0.0001	<0.0001	80.81±54.37	79.12±46.81	1.02134	0.707972	0.867281
Four and a half LIM domains protein 2	FHL2_HUMAN	Q14192	FHL2	66	594	18	32.2	87.89±48.11	107.95±43.62	0.8142	0.00029559	0.000843964	87.46±51.41	88.11±46.74	0.992629	0.733001	0.876597
Four and a half LIM domains protein 3	FHL3_HUMAN	Q13643	FHL3	24	183	8	31.2	82.06±37.37	120.19±49.18	0.682699	<0.0001	<0.0001	82.14±35.8	82.02±38.41	1.00144	0.612701	0.805343
Complement factor H-related protein 1	FHR1_HUMAN	Q03591	CFHR1	36	578	3	37.6	120.16±79.51	78.9±63.83	1.52299	<0.0001	<0.0001	102.9±66.8	128.93±84.36	0.79812	0.067742	0.252633
Complement factor H-related protein 2	FHR2_HUMAN	P36980	CFHR2	29	332	4	30.6	115.07±57.16	85.4±42.13	1.34738	<0.0001	<0.0001	100.91±41.34	122.25±62.77	0.825418	0.136678	0.364892
Complement factor H-related protein 3	FHR3_HUMAN	Q02985	CFHR3	12	233	1	37.3	117.64±83.17	91.57±82.99	1.28475	0.000426474	0.00116087	117.68±85.88	117.62±82.41	1.0005	0.568761	0.778445
Complement factor H-related protein 5	FHR5_HUMAN	Q9BXR6	CFHR5	42	646	19	64.4	114.49±122.41	84.55±74.04	1.35407	0.00645287	0.0130308	81.56±55.73	131.2±142.51	0.621636	0.082338	0.27996
Fibrinogen alpha chain	FIBA_HUMAN	P02671	FGA	49	4818	63	94.9	136.08±165.65	75.34±68.67	1.80616	<0.0001	<0.0001	106.8±82.13	150.94±193.74	0.707599	0.233621	0.503476
Fibrinogen beta chain	FIBB_HUMAN	P02675	FGB	81	4816	53	55.9	141.98±223.62	66.92±70.92	2.12148	<0.0001	<0.0001	99.86±93.03	163.35±264.69	0.611315	0.158272	0.393388
Fibrinogen gamma chain	FIBG_HUMAN	P02679	FGG	65	2824	35	51.5	145.09±206.81	72.15±79.37	2.01098	<0.0001	<0.0001	108.36±107.69	163.73±240.74	0.661809	0.174123	0.421875
Fin bud initiation factor homolog	FIBIN_HUMAN	Q8TAL6	FIBIN	19	42	4	24.3	89.03±32.99	108.42±33.59	0.821154	<0.0001	<0.0001	91.73±36.09	87.66±31.5	1.04643	0.392539	0.654531
Filaggrin	FILA_HUMAN	P20930	FLG	3	57	4	434.9	80.3±44.36	101.71±93.43	0.789523	0.0769439	0.11519	82.74±49.32	79.06±41.96	1.04656	0.910863	0.961613
Fibronectin	FINC_HUMAN	P02751	FN1	53	5273	98	262.5	106.64±43.79	92.05±43.54	1.15856	0.0145369	0.0263799	97.47±26.38	111.3±49.92	0.875749	0.251545	0.518368
Peptidyl-prolyl cis-trans isomerase FKBP10	FKB10_HUMAN	Q96AY3	FKBP10	17	149	10	64.2	94.18±27.6	107.28±29.88	0.877875	0.000599335	0.00157272	96.98±27.01	92.76±27.99	1.04555	0.291776	0.5572
FK506-binding protein 15	FKB15_HUMAN	Q5T1M5	FKBP15	5	54	6	133.5	104.19±35.18	90.69±39.56	1.14881	0.000710792	0.00181938	113.37±33.46	99.53±35.36	1.139	0.0237979	0.139442
Peptidyl-prolyl cis-trans isomerase FKBP1A	FKB1A_HUMAN	P62942	FKBP1A	25	70	2	11.9	105.09±44.5	99.54±31.42	1.05576	0.391514	0.467446	112.98±39.52	101.09±46.59	1.11765	0.0607565	0.237015
Peptidyl-prolyl cis-trans isomerase FKBP2	FKBP2_HUMAN	P26885	FKBP2	25	123	4	15.6	98.92±38.65	99.83±23.67	0.990851	0.283256	0.35232	102.71±37.83	96.99±39.19	1.05897	0.580627	0.786398
Peptidyl-prolyl cis-trans isomerase FKBP9	FKBP9_HUMAN	O95302	FKBP9	8	72	6	63	86.32±22.59	115.72±35	0.745977	<0.0001	<0.0001	86.99±21.92	85.98±23.08	1.01179	0.431794	0.684769
Protein flightless-1 homolog	FLII_HUMAN	Q13045	FLII	8	164	9	144.7	109.67±28.93	108.26±24.68	1.01294	0.996094	0.996094	110.4±34.68	109.29±25.81	1.0101	0.843528	0.934425
Filamin-A	FLNA_HUMAN	P21333	FLNA	67	8775	165	280.6	82.94±37.1	115.16±47.25	0.720193	<0.0001	<0.0001	75.49±31.97	86.72±39.12	0.870432	0.500942	0.737413
Filamin-B	FLNB_HUMAN	O75369	FLNB	23	942	42	278	105.1±24.44	92.96±19.72	1.13058	<0.0001	0.000155394	112.43±29.93	101.38±20.37	1.10902	0.078108	0.272499
Flotillin-1	FLOT1_HUMAN	O75955	FLOT1	37	360	19	47.3	99.94±23.34	102.04±23.63	0.979425	0.517271	0.590994	98.36±25.33	100.74±22.42	0.97639	0.302595	0.571134
Flotillin-2	FLOT2_HUMAN	Q14254	FLOT2	42	347	18	47	98.94±23.34	98.63±21.88	1.00321	0.948192	0.963379	95.37±24.73	100.76±22.58	0.946522	0.0693835	0.256854
Fibromodulin	FMOD_HUMAN	Q06828	FMOD	32	813	10	43.2	70.41±45.2	130.22±90.22	0.540708	<0.0001	<0.0001	65.87±42.38	72.71±46.7	0.905814	0.689554	0.85695
Folate receptor beta	FOLR2_HUMAN	P14207	FOLR2	33	120	9	29.3	98.78±60.57	66.29±37.2	1.49006	<0.0001	<0.0001	100.35±56.09	97.98±63.12	1.02418	0.906122	0.960082
Prostaglandin F2 receptor negative regulator	FPRP_HUMAN	Q9P2B2	PTGFRN	4	58	3	98.5	89.69±28.4	103.07±26.9	0.870231	0.000646544	0.00168448	85.53±27.15	91.81±28.98	0.931646	0.485156	0.72782
Ferritin heavy chain	FRIH_HUMAN	P02794	FTH1	77	562	17	21.2	112.24±82.68	71.77±65.23	1.56379	<0.0001	<0.0001	153.5±98.02	91.3±65.05	1.6813	0.000869043	0.0227019
Ferritin light chain	FRIL_HUMAN	P02792	FTL	60	806	15	20	123.93±135.9	65.62±76.56	1.8885	<0.0001	<0.0001	188.33±184.44	91.25±88.04	2.06378	0.000269087	0.0173321
FERM and PDZ domain-containing protein 1	FRPD1_HUMAN	Q5SYB0	FRMPD1	0	48	1	173.3	110.81±58.28	103.99±58.47	1.06566	0.235415	0.302085	104.85±58.75	113.84±58.25	0.920973	0.455943	0.707681
Fascin	FSCN1_HUMAN	Q16658	FSCN1	20	129	9	54.5	98.41±22.68	88.84±22.39	1.10771	0.000916761	0.00228251	101.25±19.65	96.97±24.08	1.04407	0.324057	0.59248
Follistatin-related protein 1	FSTL1_HUMAN	Q12841	FSTL1	22	132	6	35	94.21±30.71	108.25±37.31	0.870301	0.000717813	0.00183093	88.47±30.21	97.12±30.78	0.910999	0.127736	0.352301
Far upstream element-binding protein 2	FUBP2_HUMAN	Q92945	KHSRP	9	51	5	73.1	103.74±36.63	91.86±27.92	1.12925	0.00682271	0.0137301	93.81±26.19	108.77±40.17	0.862417	0.0533696	0.218725
Fumarate hydratase, mitochondrial	FUMH_HUMAN	P07954	FH	20	131	8	54.6	106.29±41.33	93.64±24.33	1.13505	0.0114513	0.0216137	117.54±52.52	100.58±33.32	1.16868	0.0855325	0.28622
Ras GTPase-activating protein-binding protein 1	G3BP1_HUMAN	Q13283	G3BP1	4	39	2	52.1	98.24±23.31	98.22±24.01	1.00025	0.966886	0.97693	93.08±20.61	100.86±24.29	0.922885	0.263619	0.53027
Glyceraldehyde-3-phosphate dehydrogenase	G3P_HUMAN	P04406	GAPDH	62	1422	24	36	104.77±37.16	96.26±19.69	1.08845	0.0640036	0.0979866	115.66±25.73	99.25±40.86	1.16542	0.00308489	0.0445629
Glucose-6-phosphate 1-dehydrogenase	G6PD_HUMAN	P11413	G6PD	21	260	9	59.2	105.21±34.71	97.59±21.81	1.07805	0.138009	0.191402	121.26±41.17	97.06±27.89	1.24932	0.000745197	0.0213185
Glucose-6-phosphate isomerase	G6PI_HUMAN	P06744	GPI	15	59	7	63.1	109.69±50.77	98.08±34.83	1.1184	0.149238	0.204758	130.17±61.94	99.3±40.77	1.31096	0.0128092	0.103807
Glutamine amidotransferase-like class 1 domain-containing protein 3A, mitochondrial	GAL3A_HUMAN	P0DPI2	GATD3A	39	118	6	28.2	99.89±42.45	91.42±21.92	1.09272	0.218132	0.282504	106.75±52.03	96.41±36.62	1.10723	0.263707	0.53027
Polypeptide N-acetylgalactosaminyltransferase 2	GALT2_HUMAN	Q10471	GALNT2	10	79	6	64.7	91.31±26.92	102.63±23.91	0.88972	0.0013302	0.00317636	89.51±27.17	92.22±26.95	0.970665	0.816106	0.930233
Neutral alpha-glucosidase AB	GANAB_HUMAN	Q14697	GANAB	29	775	26	106.8	103.39±41.33	99.91±31.29	1.0349	0.813222	0.848706	123.05±51.42	93.42±31.08	1.31714	0.00323447	0.0458164
Golgi-associated plant pathogenesis-related protein 1	GAPR1_HUMAN	Q9H4G4	GLIPR2	31	131	3	17.2	110.29±35.37	88.46±28.55	1.24682	<0.0001	<0.0001	107.86±34.7	111.53±35.9	0.967065	0.340611	0.609982
Growth arrest-specific protein 6	GAS6_HUMAN	Q14393	GAS6	23	419	13	79.6	109.45±83.31	92.86±48.46	1.17872	0.457665	0.532059	77.67±56.01	125.58±90.36	0.618549	0.000538973	0.0196112
Guanine nucleotide-binding protein G(I)/G(S)/G(T) subunit beta-1	GBB1_HUMAN	P62873	GNB1	46	491	6	37.4	96.78±30.82	109.72±25.99	0.882094	0.00107408	0.0026471	97.38±29.57	96.48±31.65	1.00938	0.590072	0.792609
Guanine nucleotide-binding protein G(I)/G(S)/G(T) subunit beta-2	GBB2_HUMAN	P62879	GNB2	49	518	6	37.3	95.16±30.28	107.39±24.26	0.886092	0.00156327	0.00366689	96.5±27.28	94.48±31.87	1.02137	0.537518	0.758451
Guanine nucleotide-binding protein subunit beta-4	GBB4_HUMAN	Q9HAV0	GNB4	46	519	6	37.5	88.26±36.39	101.91±29.58	0.866062	0.000856532	0.00216407	89.84±38.15	87.46±35.73	1.02719	0.566485	0.776058
Guanine nucleotide-binding protein G(I)/G(S)/G(O) subunit gamma-10	GBG10_HUMAN	P50151	GNG10	46	25	2	7.2	118.92±46.95	100.63±42.18	1.18179	0.00126002	0.00305886	126.13±50.2	115.26±45.15	1.09436	0.296071	0.563925
Guanine nucleotide-binding protein G(I)/G(S)/G(O) subunit gamma-12	GBG12_HUMAN	Q9UBI6	GNG12	81	245	5	8	83.65±37.59	112.99±40.21	0.740384	<0.0001	<0.0001	73.8±28.87	88.66±40.6	0.832422	0.253162	0.519498
Guanine nucleotide-binding protein G(I)/G(S)/G(O) subunit gamma-5	GBG5_HUMAN	P63218	GNG5	26	46	3	7.3	102.52±31.39	97.59±23.87	1.05054	0.227223	0.292087	111.06±37.63	98.18±26.99	1.13112	0.065362	0.247055
Rab GDP dissociation inhibitor alpha	GDIA_HUMAN	P31150	GDI1	14	123	4	50.6	90.02±44.53	105.57±39.99	0.852632	0.00491206	0.0102814	100.61±40.03	84.64±45.99	1.18878	0.0167987	0.116711
Rab GDP dissociation inhibitor beta	GDIB_HUMAN	P50395	GDI2	25	184	8	50.6	100.14±31.2	91.57±20.91	1.09364	0.0243284	0.0417573	110.46±27.96	94.9±31.65	1.16396	0.00456325	0.0558494
Rho GDP-dissociation inhibitor 1	GDIR1_HUMAN	P52565	ARHGDIA	35	238	7	23.2	99.41±33.19	96.46±27.15	1.0306	0.621615	0.683905	110.91±31.79	93.58±32.58	1.18517	0.00209213	0.0359986
Rho GDP-dissociation inhibitor 2	GDIR2_HUMAN	P52566	ARHGDIB	27	158	8	23	120.78±60.29	74.86±32.94	1.61329	<0.0001	<0.0001	144.69±59.16	108.64±57.55	1.33184	0.00136105	0.0297529
Glia-derived nexin	GDN_HUMAN	P07093	SERPINE2	23	270	11	44	107.02±52.02	92.84±58.84	1.15266	0.0132327	0.0243146	101.82±46.7	109.65±54.67	0.928532	0.511577	0.740946
Gelsolin	GELS_HUMAN	P06396	GSN	69	3454	59	85.6	84.01±27.87	125±39.11	0.6721	<0.0001	<0.0001	83.43±25.62	84.31±29.13	0.989515	0.588244	0.792609
Glutathione hydrolase 5 proenzyme	GGT5_HUMAN	P36269	GGT5	28	253	12	62.2	100.6±35.86	91.15±35.42	1.10362	0.0463092	0.0734403	103.57±36.98	99.09±35.47	1.04527	0.724922	0.872723
Gamma-interferon-inducible lysosomal thiol reductase	GILT_HUMAN	P13284	IFI30	13	192	3	27.9	113.55±86.73	73.37±54.86	1.54762	<0.0001	<0.0001	148.38±102.49	95.88±72.14	1.54755	0.0025077	0.0397688
GTPase IMAP family member 1	GIMA1_HUMAN	Q8WWP7	GIMAP1	9	66	3	34.3	122.91±88.89	69.41±44.87	1.77083	<0.0001	<0.0001	124.33±57.73	122.19±101.51	1.01756	0.49695	0.735345
Glutamine synthetase	GLNA_HUMAN	P15104	GLUL	19	86	7	42	124.92±111.62	66.35±49.74	1.88276	<0.0001	<0.0001	171.34±139.93	101.37±86.12	1.69022	0.00369572	0.0499265
Glutaminase kidney isoform, mitochondrial	GLSK_HUMAN	O94925	GLS	16	58	7	73.4	95.22±30.15	97.15±26.81	0.980135	0.497269	0.571577	96.02±26.95	94.81±31.84	1.01275	0.621874	0.813005
Glucosidase 2 subunit beta	GLU2B_HUMAN	P14314	PRKCSH	35	965	24	59.4	94.64±34.12	103.86±27.61	0.911211	0.00714281	0.014315	108.6±43.48	87.56±25.84	1.24034	0.0110549	0.0965365
Glycogenin-1	GLYG_HUMAN	P46976	GYG1	18	134	5	39.4	80.94±24.88	125.7±64.6	0.643931	<0.0001	<0.0001	90.22±23.32	76.23±24.48	1.18348	0.00153043	0.0310388
Glia maturation factor gamma	GMFG_HUMAN	O60234	GMFG	23	33	3	16.8	107.18±46.56	97.06±41.28	1.10431	0.0270475	0.0457268	118.55±64.42	101.41±33.31	1.169	0.094138	0.30454
Guanine nucleotide-binding protein subunit alpha-11	GNA11_HUMAN	P29992	GNA11	26	260	7	42.1	87.3±31.63	106.52±31.88	0.819503	<0.0001	<0.0001	82.47±25.96	89.75±34.07	0.918875	0.443593	0.695169
Guanine nucleotide-binding protein subunit alpha-13	GNA13_HUMAN	Q14344	GNA13	26	213	7	44	93.72±30.57	98.05±20.71	0.955869	0.0797554	0.118981	97.42±35.43	91.84±27.9	1.0607	0.457444	0.708504
Guanine nucleotide-binding protein G(i) subunit alpha-2	GNAI2_HUMAN	P04899	GNAI2	61	750	13	40.4	90.9±30.96	106.05±26.34	0.857146	0.000108981	0.000351778	97.71±32.39	87.44±29.87	1.11753	0.0864716	0.28801
Guanine nucleotide-binding protein G(k) subunit alpha	GNAI3_HUMAN	P08754	GNAI3	37	386	6	40.5	91.56±32.85	103.66±27.02	0.883253	0.0023306	0.00528826	96.26±35.05	89.17±31.68	1.07955	0.267758	0.534416
Guanine nucleotide-binding protein G(q) subunit alpha	GNAQ_HUMAN	P50148	GNAQ	31	370	7	42.1	86.5±29.07	113.27±32.55	0.763599	<0.0001	<0.0001	85.85±25.17	86.82±31.04	0.988766	0.576558	0.783238
Guanine nucleotide-binding protein G(s) subunit alpha isoforms short	GNAS2_HUMAN	P63092	GNAS	34	549	13	45.6	86.26±31.54	113.3±45.57	0.761313	<0.0001	<0.0001	85.54±24.27	86.63±34.82	0.987484	0.593592	0.794332
Golgi integral membrane protein 4	GOLI4_HUMAN	O00461	GOLIM4	21	153	11	81.8	97.91±26.15	108.42±37.19	0.902988	0.0115317	0.0216787	95.41±22.68	99.17±27.82	0.962004	0.766868	0.901192
Golgi reassembly-stacking protein 2	GORS2_HUMAN	Q9H8Y8	GORASP2	11	52	5	47.1	95.88±35.07	106.79±39.2	0.897802	0.0128882	0.0238326	103.36±38.56	92.08±32.82	1.12247	0.207583	0.468104
Glypican-1	GPC1_HUMAN	P35052	GPC1	7	88	4	61.6	82.82±36.45	111.9±37.54	0.74013	<0.0001	<0.0001	78.42±29.4	85.05±39.57	0.922075	0.965698	0.985467
Glypican-4	GPC4_HUMAN	O75487	GPC4	21	100	9	62.4	91.08±22.79	122.51±41.8	0.743484	<0.0001	<0.0001	86.12±20.18	93.6±23.75	0.920057	0.318381	0.585773
Glypican-6	GPC6_HUMAN	Q9Y625	GPC6	16	143	5	62.7	87.03±52.39	123.52±79.17	0.704599	0.000165077	0.000499682	82.34±36.43	89.42±58.98	0.920801	0.510511	0.740946
Glycerol-3-phosphate dehydrogenase, mitochondrial	GPDM_HUMAN	P43304	GPD2	8	59	5	80.8	99.6±37.8	75.42±22.61	1.32053	<0.0001	<0.0001	104.63±40.94	97.05±36.15	1.07814	0.525095	0.749556
Transmembrane glycoprotein NMB	GPNMB_HUMAN	Q14956	GPNMB	6	131	3	63.9	128.98±108.45	83.12±64.87	1.55173	0.000410976	0.00112287	143.2±106.35	121.77±109.58	1.17594	0.313478	0.581888
Glutathione peroxidase 1	GPX1_HUMAN	P07203	GPX1	62	287	9	22.1	108.11±40.89	91.79±36.83	1.17787	0.00157812	0.00369011	125.85±46.91	99.11±34.46	1.26989	0.00598764	0.0677207
Glutathione peroxidase 3	GPX3_HUMAN	P22352	GPX3	36	275	8	25.5	106.9±58.2	104.5±54.25	1.023	0.617763	0.682396	117.09±51.21	101.73±61.16	1.15095	0.058717	0.232794
Growth factor receptor-bound protein 2	GRB2_HUMAN	P62993	GRB2	49	243	10	25.2	104.25±36.84	96.37±28.17	1.08171	0.149323	0.204758	120.67±40.2	95.91±32.23	1.25811	0.000829472	0.0227019
Progranulin	GRN_HUMAN	P28799	GRN	39	511	18	63.5	101.57±51.29	84.13±38.08	1.20734	0.0096751	0.0187215	110.25±55.04	97.17±49.12	1.13452	0.317475	0.585583
Stress-70 protein, mitochondrial	GRP75_HUMAN	P38646	HSPA9	57	1325	43	73.6	100.1±33.44	96.41±24.42	1.03829	0.707602	0.760153	116.2±43.02	91.93±23.82	1.26397	0.00221047	0.0366486
Glutathione reductase, mitochondrial	GSHR_HUMAN	P00390	GSR	6	39	3	56.2	104.04±29.83	103.45±25.22	1.00569	0.928763	0.948926	108.87±32.81	101.58±28.13	1.07171	0.434699	0.686638
Golgi apparatus protein 1	GSLG1_HUMAN	Q92896	GLG1	32	1167	38	134.5	87.27±28.61	108.31±24.45	0.805733	<0.0001	<0.0001	93.83±32.52	83.94±26.03	1.11774	0.102213	0.314617
Glutathione S-transferase kappa 1	GSTK1_HUMAN	Q9Y2Q3	GSTK1	32	152	6	25.5	100.88±54.89	86.26±28.25	1.16941	0.106321	0.151932	118.38±67.54	91.99±45.23	1.28682	0.0410612	0.180446
Glutathione S-transferase omega-1	GSTO1_HUMAN	P78417	GSTO1	35	222	10	27.5	119.7±62.64	89.44±39.33	1.33838	<0.0001	<0.0001	138.7±73.9	110.06±54.17	1.2603	0.0736249	0.267877
Glutathione S-transferase P	GSTP1_HUMAN	P09211	GSTP1	43	298	5	23.3	113.52±45.5	102.75±38	1.10479	0.045	0.0715633	127.64±38.32	106.35±47.41	1.20022	0.00693156	0.0743614
Procollagen galactosyltransferase 1	GT251_HUMAN	Q8NBJ5	COLGALT1	16	226	10	71.6	99.49±34.25	87.78±30.68	1.13339	0.00631948	0.012788	112.88±43.42	92.7±26.37	1.21769	0.0348119	0.164021
Solute carrier family 2, facilitated glucose transporter member 1	GTR1_HUMAN	P11166	SLC2A1	13	184	6	54	115.99±86.46	77.68±63.53	1.49319	<0.0001	6.07403e-05	97.21±59.98	125.52±96.2	0.774455	0.0344919	0.164021
Solute carrier family 2, facilitated glucose transporter member 14	GTR14_HUMAN	Q8TDB8	SLC2A14	6	102	2	56.3	121.81±101.77	80.69±57	1.50958	<0.0001	<0.0001	133.33±103.31	115.96±101.26	1.14974	0.503747	0.737413
Histone H1.0	H10_HUMAN	P07305	H1F0	23	186	4	20.9	101.2±30.92	99.2±26.53	1.02018	0.53249	0.606392	95.7±25.08	103.99±33.32	0.920277	0.467421	0.716353
Histone H1.2	H12_HUMAN	P16403	HIST1H1C	50	1109	5	21.4	93.72±33.6	103.76±34.92	0.903182	0.0215643	0.0376343	90.09±26.05	95.56±36.89	0.94269	0.433355	0.685754
Histone H1.4	H14_HUMAN	P10412	HIST1H1E	51	1210	6	21.9	104.46±27.51	101.49±23.39	1.02934	0.502969	0.576006	97.76±17.82	107.86±30.87	0.906335	0.0854194	0.28622
Histone H1.5	H15_HUMAN	P16401	HIST1H1B	38	535	6	22.6	101.34±28.63	99.7±22.72	1.01648	0.936019	0.953668	98.1±28.88	102.98±28.58	0.9526	0.401975	0.664842
Histone H2A type 1-B/E	H2A1B_HUMAN	P04908	HIST1H2AB	46	682	2	14.1	104.33±56.48	96.94±48.21	1.07621	0.654008	0.713153	107.01±61.19	102.97±54.36	1.0393	0.679765	0.852939
Histone H2A type 1-D	H2A1D_HUMAN	P20671	HIST1H2AD	46	734	2	14.1	115.7±70.62	110±53.64	1.05182	0.782921	0.825945	121.26±64.77	112.89±73.72	1.07417	0.336288	0.606483
Histone H2A type 2-B	H2A2B_HUMAN	Q8IUE6	HIST2H2AB	48	364	3	14	108.1±56.81	96.55±45.54	1.11963	0.289008	0.357948	105.26±50.81	109.54±59.94	0.960954	0.745313	0.883357
Core histone macro-H2A.2	H2AW_HUMAN	Q9P0M6	H2AFY2	15	118	3	40	103.1±46.83	86.58±40.72	1.19092	0.0121573	0.0226674	95.44±42.86	106.99±48.57	0.892046	0.400311	0.663697
Histone H2AX	H2AX_HUMAN	P16104	H2AFX	54	623	6	15.1	102.21±44.03	94.9±36.12	1.07709	0.320836	0.392044	99.48±36.13	103.6±47.74	0.960261	0.844535	0.934425
Core histone macro-H2A.1	H2AY_HUMAN	O75367	H2AFY	45	547	14	39.6	103.39±49.22	91.9±33.19	1.12497	0.226064	0.290853	110.5±55.64	99.78±45.65	1.10743	0.416769	0.677034
Histone H2A.Z	H2AZ_HUMAN	P0C0S5	H2AFZ	31	421	3	13.5	92.46±39.11	91.43±35.82	1.01122	0.946504	0.963379	90.77±35.58	93.31±41.02	0.972828	0.995338	0.99876
Histone H2B type 1-K	H2B1K_HUMAN	O60814	HIST1H2BK	73	1162	4	13.9	104.06±51.26	82.49±32.76	1.26151	0.0013167	0.00315964	99.41±40.34	106.42±56.14	0.934111	0.830798	0.934425
Histone H2B type 2-E	H2B2E_HUMAN	Q16778	HIST2H2BE	73	1154	1	13.9	106.3±63.64	85.06±39.62	1.24982	0.0185501	0.0326472	92.01±40.27	113.56±71.88	0.810284	0.292502	0.557857
Histone H2B type 3-B	H2B3B_HUMAN	Q8N257	HIST3H2BB	68	1085	2	13.9	108.25±67.08	71.37±35.93	1.51674	<0.0001	<0.0001	107.58±55.95	108.58±72.48	0.9908	0.791303	0.914102
Histone H3.1	H31_HUMAN	P68431	HIST1H3A	43	660	2	15.4	114.96±65.29	79.24±34.16	1.45076	<0.0001	<0.0001	125.97±60.58	109.38±67.3	1.15169	0.226009	0.491427
Histone H3.3	H33_HUMAN	P84243	H3F3A	67	654	3	15.3	114.8±66.63	87.42±37.91	1.31323	0.0012634	0.00306195	112.88±51.24	115.78±73.55	0.974911	0.907629	0.960817
Histone H4	H4_HUMAN	P62805	HIST1H4A	59	1464	15	11.4	112.04±58.68	85.56±33.79	1.30953	0.00029913	0.000850742	113.3±48.36	111.41±63.61	1.01697	0.725574	0.872723
Hyaluronan-binding protein 2	HABP2_HUMAN	Q14520	HABP2	10	80	4	62.6	120.67±75.93	71.92±40.02	1.67785	<0.0001	<0.0001	110.42±97.02	125.87±62.83	0.877263	0.106776	0.323879
Hemoglobin subunit alpha	HBA_HUMAN	P69905	HBA1	79	2312	14	15.2	131.53±153.46	62.24±79.43	2.11334	<0.0001	<0.0001	148.4±168.09	122.97±146.06	1.20676	0.897828	0.956293
Hemoglobin subunit beta	HBB_HUMAN	P68871	HBB	97	3557	12	16	140.51±232.9	54.75±105.8	2.56659	<0.0001	<0.0001	164.69±228.37	128.24±235.91	1.28422	0.877618	0.947299
Hemoglobin subunit delta	HBD_HUMAN	P02042	HBD	95	2115	9	16	133.78±166.01	72.36±69.7	1.84882	<0.0001	5.91415e-05	149.76±162.06	125.67±168.6	1.1917	0.820285	0.932083
Hemoglobin subunit gamma-1	HBG1_HUMAN	P69891	HBG1	68	361	1	16.1	141.01±379.22	40.84±37.36	3.45241	0.000505636	0.00135362	99.95±189.56	161.84±445.67	0.617585	0.425575	0.681574
3-hydroxyacyl-CoA dehydrogenase type-2	HCD2_HUMAN	Q99714	HSD17B10	51	204	9	26.9	115.48±44.19	96.76±21.07	1.19344	0.000662699	0.00171432	130.04±56.28	108.09±34.79	1.20311	0.0826992	0.27996
Hydroxyacyl-coenzyme A dehydrogenase, mitochondrial	HCDH_HUMAN	Q16836	HADH	16	44	5	34.3	106.44±38.83	101.51±27.3	1.04864	0.54732	0.618065	105.13±36.44	107.11±40.23	0.981466	0.8589	0.937366
Tyrosine-protein kinase HCK	HCK_HUMAN	P08631	HCK	5	58	2	59.6	104.19±36.48	83.04±27.82	1.25471	<0.0001	<0.0001	113.81±38.32	99.31±34.8	1.14593	0.0452138	0.192323
Hepatoma-derived growth factor	HDGF_HUMAN	P51858	HDGF	35	133	7	26.8	102.23±23.53	93.88±20.12	1.08896	0.00515946	0.0106624	98.74±23.12	104±23.71	0.949414	0.27218	0.535231
Hepatoma-derived growth factor-related protein 3	HDGR3_HUMAN	Q9Y3E1	HDGFRP3	8	36	1	22.6	99.06±33.07	99.77±28.84	0.99292	0.983541	0.988964	85.26±18.02	106.07±36.7	0.803791	0.00434082	0.0550718
Heme-binding protein 1	HEBP1_HUMAN	Q9NRV9	HEBP1	22	39	4	21.1	106.42±40.02	90.43±23.73	1.1768	0.00119008	0.00290841	118.69±44.95	100.19±36.05	1.18467	0.0271974	0.142782
Hemopexin	HEMO_HUMAN	P02790	HPX	42	804	16	51.6	116.3±60.28	89.54±46.92	1.29897	6.14361e-05	0.000213927	120.43±43.71	114.21±67.36	1.05441	0.088032	0.291244
Heparin cofactor 2	HEP2_HUMAN	P05546	SERPIND1	11	258	7	57	125.63±65.89	80.01±51.33	1.5701	<0.0001	<0.0001	117.51±61.47	129.75±68.09	0.905701	0.230368	0.498675
Beta-hexosaminidase subunit beta	HEXB_HUMAN	P07686	HEXB	13	59	7	63.1	122.2±46.48	95.6±38.41	1.27824	<0.0001	<0.0001	121.19±46.4	122.72±46.87	0.987598	0.493088	0.73226
HLA class II histocompatibility antigen gamma chain	HG2A_HUMAN	P04233	CD74	30	226	8	33.5	99.37±51.01	86.91±46.89	1.14343	0.0826768	0.122712	109±52.16	94.49±50.1	1.1536	0.272617	0.535231
Hepatocyte growth factor	HGF_HUMAN	P14210	HGF	2	27	1	83.1	90.39±43.05	105.53±59.75	0.856491	0.0374905	0.0609654	73.8±26.62	98.81±47.33	0.746878	0.0224321	0.134592
Histidine triad nucleotide-binding protein 1	HINT1_HUMAN	P49773	HINT1	11	37	1	13.8	106.95±33.85	93.64±22.08	1.14214	0.000405643	0.00111038	113.21±27.35	103.78±36.49	1.09092	0.097169	0.308487
Histidine triad nucleotide-binding protein 2, mitochondrial	HINT2_HUMAN	Q9BX68	HINT2	31	50	3	17.2	96.8±29.85	94.98±24.44	1.01915	0.892167	0.92056	97.5±27.88	96.44±31.01	1.01101	0.643787	0.826212
HLA class I histocompatibility antigen, A alpha chain	HLAA_HUMAN	P01892	HLA-A	67	583	4	40.9	102.55±127.75	99.12±117.06	1.03462	0.436528	0.509924	143.36±159.76	81.85±103.3	1.75159	0.0485321	0.202889
HLA class I histocompatibility antigen, B alpha chain	HLAB_HUMAN	P30460	HLA-B	44	692	1	40.3	100.29±89.52	82.2±60.39	1.22015	0.170106	0.228953	103.89±82.07	98.47±93.62	1.05508	0.957366	0.982098
HLA class I histocompatibility antigen, C alpha chain	HLAC_HUMAN	P10321	HLA-C	37	568	1	40.6	109.24±78.1	92.12±83.87	1.18591	0.0499317	0.0784026	121.93±90.96	102.8±70.56	1.18615	0.37779	0.646184
Minor histocompatibility antigen H13	HM13_HUMAN	Q8TCT9	HM13	6	83	2	41.5	106.34±54.58	81.24±34.28	1.30901	0.000288226	0.000824552	118.38±67.93	100.23±45.75	1.18107	0.51163	0.740946
Hemicentin-1	HMCN1_HUMAN	Q96RW7	HMCN1	3	182	15	613	88.44±41.1	98.23±56.87	0.9003	0.123333	0.173073	80.18±41.22	92.63±40.7	0.865507	0.29154	0.5572
High mobility group protein HMG-I/HMG-Y	HMGA1_HUMAN	P17096	HMGA1	7	30	1	11.7	101.66±27.47	98.2±33.22	1.03522	0.18514	0.245563	94.55±24.49	105.26±28.37	0.898282	0.0802552	0.276247
High mobility group protein B1	HMGB1_HUMAN	P09429	HMGB1	27	62	3	24.9	96.28±37.09	80.54±24.72	1.19544	0.000565622	0.00150044	92.49±32.15	98.21±39.45	0.94171	0.74502	0.883357
High mobility group protein B2	HMGB2_HUMAN	P26583	HMGB2	22	37	4	24	113.06±48.27	84.38±28.26	1.33979	<0.0001	<0.0001	99.76±29.63	119.81±54.34	0.832667	0.0581537	0.231189
Hydroxymethylglutaryl-CoA lyase, mitochondrial	HMGCL_HUMAN	P35914	HMGCL	13	58	5	34.3	106.81±35.84	90.22±32.75	1.1839	0.000660923	0.00171277	104.85±36.35	107.81±35.81	0.972587	0.47139	0.720921
Non-histone chromosomal protein HMG-17	HMGN2_HUMAN	P05204	HMGN2	41	34	2	9.4	92.97±28.11	103.41±31.45	0.899083	0.0184599	0.0325279	88.73±26.44	95.12±28.88	0.932806	0.10783	0.324918
Heme oxygenase 1	HMOX1_HUMAN	P09601	HMOX1	40	204	11	32.8	119.7±110.91	76.1±59.32	1.57296	<0.0001	0.000105723	154.48±140.17	102.04±88.74	1.51392	0.0359474	0.1681
Heterogeneous nuclear ribonucleoprotein H	HNRH1_HUMAN	P31943	HNRNPH1	26	198	3	49.2	96.49±20.87	94.29±18.56	1.02339	0.532827	0.606392	102.85±22.5	93.27±19.37	1.10281	0.0648911	0.246552
Heterogeneous nuclear ribonucleoprotein H3	HNRH3_HUMAN	P31942	HNRNPH3	24	115	7	36.9	104.31±33.41	98.11±37.03	1.06319	0.293334	0.362383	110.86±35.44	100.98±32.1	1.09786	0.146695	0.375488
Heterogeneous nuclear ribonucleoprotein U-like protein 2	HNRL2_HUMAN	Q1KMD3	HNRNPUL2	10	69	6	85.1	104.37±40.25	95.43±21.59	1.09367	0.251986	0.319416	116.76±46.06	98.08±35.7	1.19045	0.0267805	0.142782
Heterogeneous nuclear ribonucleoproteins C1/C2	HNRPC_HUMAN	P07910	HNRNPC	36	341	13	33.7	102.26±24.36	97.05±17.56	1.0537	0.133015	0.185534	105.19±26.67	100.77±23.17	1.04381	0.4165	0.677034
Heterogeneous nuclear ribonucleoprotein D0	HNRPD_HUMAN	Q14103	HNRNPD	21	168	6	38.4	103.04±30.36	92.7±21.54	1.11155	0.00510077	0.0106012	109.81±30.86	99.61±29.75	1.10247	0.0733848	0.267877
Heterogeneous nuclear ribonucleoprotein F	HNRPF_HUMAN	P52597	HNRNPF	14	83	2	45.6	102.41±33.86	98.94±35.74	1.03513	0.206881	0.270231	109.56±37.35	98.79±31.63	1.10897	0.0988207	0.3109
Heterogeneous nuclear ribonucleoprotein K	HNRPK_HUMAN	P61978	HNRNPK	32	387	15	50.9	107.64±21.41	99.02±16.38	1.08712	0.00297495	0.00658643	115.27±22.7	103.77±19.79	1.11082	0.0159616	0.113048
Heterogeneous nuclear ribonucleoprotein L	HNRPL_HUMAN	P14866	HNRNPL	25	150	10	64.1	98.67±21.75	95.31±17.48	1.03524	0.414319	0.489071	102.27±22.1	96.84±21.51	1.056	0.250595	0.517872
Heterogeneous nuclear ribonucleoprotein M	HNRPM_HUMAN	P52272	HNRNPM	22	228	15	77.5	102.55±29.27	92.51±20.04	1.10851	0.0130577	0.0240834	112.35±34.52	97.58±25.05	1.15139	0.0259503	0.142782
Heterogeneous nuclear ribonucleoprotein Q	HNRPQ_HUMAN	O60506	SYNCRIP	12	123	2	69.6	105.64±41.87	91.17±21.76	1.15875	0.000876877	0.002202	108.38±28.21	104.26±47.46	1.03957	0.271361	0.535231
Heterogeneous nuclear ribonucleoprotein U	HNRPU_HUMAN	Q00839	HNRNPU	24	333	19	90.5	106.04±24.63	95.25±18.08	1.11324	0.000298652	0.000850742	107.04±19.61	105.53±26.95	1.01428	0.594524	0.794332
Hornerin	HORN_HUMAN	Q86YZ3	HRNR	10	149	8	282.2	101.34±62.18	90.59±59.08	1.11866	0.0470371	0.0744328	97.63±45.54	103.22±69.36	0.945903	0.514475	0.743187
Heterochromatin protein 1-binding protein 3	HP1B3_HUMAN	Q5SSJ5	HP1BP3	20	150	12	61.2	97.49±33.47	91.28±46.79	1.06799	0.101711	0.145916	97.99±31.86	97.24±34.48	1.0077	0.594315	0.794332
Hippocalcin-like protein 1	HPCL1_HUMAN	P37235	HPCAL1	13	93	3	22.3	86.24±26.91	110.21±36.51	0.782481	<0.0001	<0.0001	91.81±24.73	83.41±27.71	1.10076	0.0765389	0.27058
Hyaluronan and proteoglycan link protein 1	HPLN1_HUMAN	P10915	HAPLN1	18	134	4	40.1	76.92±33.7	119.14±54.9	0.645618	<0.0001	<0.0001	71.96±33.18	79.43±33.93	0.905976	0.712813	0.87097
Hyaluronan and proteoglycan link protein 3	HPLN3_HUMAN	Q96S86	HAPLN3	46	322	12	40.9	79.69±51.77	121.86±78.31	0.653925	<0.0001	<0.0001	72.98±51.47	83.09±51.98	0.878381	0.432802	0.685623
Haptoglobin	HPT_HUMAN	P00738	HP	72	2403	17	45.2	116.94±105.79	90.58±87.25	1.29101	0.00259068	0.00582404	116.71±107.2	117.06±105.88	0.997028	0.608925	0.804441
Haptoglobin-related protein	HPTR_HUMAN	P00739	HPR	55	1511	7	39	117.48±98.76	92.02±86.7	1.27672	0.00433981	0.00923	144.34±119.05	103.85±84.44	1.38984	0.204491	0.464002
Histidine-rich glycoprotein	HRG_HUMAN	P04196	HRG	30	564	16	59.5	130.64±93.11	75.69±44.72	1.72606	<0.0001	<0.0001	134.17±75.78	128.85±101.27	1.04131	0.410266	0.671806
Heat shock 70 kDa protein 1B	HS71B_HUMAN	P0DMV9	HSPA1B	55	1690	37	70	87.95±23.59	111.48±33.75	0.788946	<0.0001	<0.0001	97.74±18.96	82.99±24.28	1.17766	0.000871353	0.0227019
Heat shock protein HSP 90-alpha	HS90A_HUMAN	P07900	HSP90AA1	41	1661	21	84.6	103.84±24.43	90.56±21.33	1.14658	6.88604e-05	0.000233103	116.39±24.53	97.46±21.94	1.19417	0.000372556	0.0173321
Heat shock protein HSP 90-beta	HS90B_HUMAN	P08238	HSP90AB1	46	1583	20	83.2	106.46±18.07	95.72±17.89	1.11221	5.56729e-05	0.000195727	112.09±17.46	103.6±17.82	1.08192	0.0330164	0.161107
Heat shock-related 70 kDa protein 2	HSP72_HUMAN	P54652	HSPA2	42	928	13	70	82.19±34.76	116.06±44.91	0.708135	<0.0001	<0.0001	80.02±38.44	83.29±32.98	0.960786	0.828218	0.934425
Heat shock 70 kDa protein 4	HSP74_HUMAN	P34932	HSPA4	15	227	10	94.3	95.95±19.59	95.88±17.34	1.00077	0.899855	0.926757	104.7±23.41	91.51±15.75	1.14409	0.00296927	0.0445629
Heat shock cognate 71 kDa protein	HSP7C_HUMAN	P11142	HSPA8	65	1918	26	70.9	99.11±23.87	103.1±19.68	0.961254	0.0964459	0.140434	114.14±25.9	91.48±18.78	1.24768	<0.0001	0.00282968
Heat shock protein beta-1	HSPB1_HUMAN	P04792	HSPB1	94	1301	21	22.8	77.23±38.21	130.89±69.2	0.590042	<0.0001	<0.0001	71.42±29.28	80.18±41.92	0.890802	0.798318	0.918121
Heat shock protein beta-6	HSPB6_HUMAN	O14558	HSPB6	23	175	4	17.1	79.25±61.45	124.11±72.86	0.638558	<0.0001	<0.0001	68.77±39.19	84.57±69.78	0.813231	0.558362	0.76999
Serine protease HTRA1	HTRA1_HUMAN	Q92743	HTRA1	67	1796	32	51.3	105.67±57.27	105.61±50.36	1.0006	0.404947	0.479559	88.68±45.1	114.29±61.05	0.775881	0.0735838	0.267877
Immunoglobulin heavy variable 1-2	HV102_HUMAN	P23083	IGHV1-2	17	142	1	13.1	133.67±112.63	95.26±85.7	1.40324	0.0001329	0.000413435	148.19±113.18	126.31±112.49	1.17319	0.244789	0.515281
Immunoglobulin heavy variable 1-18	HV118_HUMAN	A0A0C4DH31	IGHV1-18	18	164	1	12.8	101.86±42.13	92.97±45.63	1.09558	0.0290869	0.0488008	107.09±34.34	99.2±45.59	1.07949	0.141075	0.370195
Immunoglobulin heavy variable 1-69	HV169_HUMAN	P01742	IGHV1-69	15	134	2	12.7	131.37±160.83	92.24±123.89	1.4243	0.00114241	0.0028013	133.42±142.05	130.34±170.58	1.02365	0.583919	0.788102
Immunoglobulin heavy variable 3-7	HV307_HUMAN	P01780	IGHV3-7	32	130	2	12.9	126.34±101.66	88.56±64.16	1.42651	<0.0001	0.000109563	129.15±99.29	124.91±103.56	1.03401	0.956876	0.982098
Immunoglobulin heavy variable 3-30	HV330_HUMAN	P01768	IGHV3-30	25	132	2	12.9	121.05±98.11	88.99±60.62	1.36036	0.000172975	0.000521427	131.87±104.03	115.56±95.3	1.14106	0.493861	0.73226
Immunoglobulin heavy variable 3-72	HV372_HUMAN	A0A0B4J1Y9	IGHV3-72	15	82	1	13.2	126.62±106.67	89.76±78.94	1.41066	6.57202e-05	0.000225614	146±112.5	116.79±103.05	1.25014	0.121924	0.344692
Immunoglobulin heavy variable 3-74	HV374_HUMAN	A0A0B4J1X5	IGHV3-74	25	114	1	12.8	119.73±82.02	86.05±58.95	1.39138	<0.0001	7.07384e-05	130.54±98.35	114.24±72.56	1.14271	0.41313	0.674224
Immunoglobulin heavy variable 4-39	HV439_HUMAN	P01824	IGHV4-39	25	80	3	13.9	114.17±69.3	96.32±59.27	1.18541	0.00336472	0.00736001	130.06±97.11	106.11±48.63	1.22573	0.268902	0.534508
Immunoglobulin heavy variable 5-51	HV551_HUMAN	A0A0C4DH38	IGHV5-51	15	96	2	12.7	123.88±117.88	89.11±89.35	1.39019	6.64802e-05	0.000227154	138.64±125.3	116.39±114.18	1.19115	0.151227	0.381659
Hexokinase-1	HXK1_HUMAN	P19367	HK1	23	445	20	102.4	95.43±27.48	94.28±21.46	1.01218	0.815488	0.850463	104±32.35	91.08±23.74	1.14182	0.0436231	0.188861
Hexokinase-3	HXK3_HUMAN	P52790	HK3	4	61	3	99	120.82±91.13	65.35±50.18	1.84897	<0.0001	<0.0001	163.79±113.11	99.02±68.93	1.65413	0.000350115	0.0173321
Epoxide hydrolase 1	HYEP_HUMAN	P07099	EPHX1	18	259	11	52.9	101.61±60.6	82.37±35.56	1.23355	0.0126131	0.0234128	123.28±80.66	90.61±44.11	1.3605	0.0432428	0.187772
Hypoxia up-regulated protein 1	HYOU1_HUMAN	Q9Y4L1	HYOU1	27	409	23	111.3	98.9±34.52	103.48±24.08	0.955781	0.0639877	0.0979866	111.28±36.56	92.62±31.91	1.2015	0.00809261	0.0804283
Insulin-like growth factor-binding protein 3	IBP3_HUMAN	P17936	IGFBP3	33	171	9	31.7	121.56±94.71	81.45±48.08	1.49247	0.0013481	0.0032086	95.46±88.76	134.81±95.51	0.708115	0.00619664	0.0684917
Insulin-like growth factor-binding protein 5	IBP5_HUMAN	P24593	IGFBP5	49	255	11	30.6	107.75±85.69	93.67±107.61	1.15034	0.104181	0.149166	67.06±58.62	128.4±90.11	0.522296	8.54445e-05	0.00915635
Insulin-like growth factor-binding protein 7	IBP7_HUMAN	Q16270	IGFBP7	49	698	12	29.1	74.59±47.89	132.32±91.01	0.563725	<0.0001	<0.0001	76.02±52.79	73.87±45.61	1.0292	0.706534	0.866247
Plasma protease C1 inhibitor	IC1_HUMAN	P05155	SERPING1	30	389	14	55.1	122.25±61.25	90.15±56.12	1.35618	<0.0001	<0.0001	133.68±61.31	116.46±60.86	1.14785	0.129726	0.356645
Calpastatin	ICAL_HUMAN	P20810	CAST	21	237	12	76.5	91.64±26.02	99.8±23.79	0.918267	0.0158657	0.0284374	99.48±26.83	87.66±24.87	1.13477	0.0240918	0.139989
Intercellular adhesion molecule 1	ICAM1_HUMAN	P05362	ICAM1	27	241	11	57.8	108.12±38.45	88.79±38.4	1.21776	6.6192e-05	0.0002267	117.61±32.34	103.31±40.58	1.13843	0.0325022	0.160516
Isocitrate dehydrogenase [NAD] subunit alpha, mitochondrial	IDH3A_HUMAN	P50213	IDH3A	8	63	3	39.6	94.97±33.95	89.78±24.83	1.05789	0.403161	0.478221	103.32±33.27	90.74±33.75	1.13871	0.0652375	0.247055
Isocitrate dehydrogenase [NADP] cytoplasmic	IDHC_HUMAN	O75874	IDH1	13	163	5	46.6	108.22±26.31	95.63±21.83	1.1316	0.000232461	0.000674276	115.07±24.14	104.74±26.85	1.09866	0.0636137	0.243738
Isocitrate dehydrogenase [NADP], mitochondrial	IDHP_HUMAN	P48735	IDH2	44	288	15	50.9	116.14±58.55	92±28.47	1.26243	0.000976363	0.00241443	133.05±64.2	107.56±53.95	1.23701	0.0383638	0.173829
Eukaryotic translation initiation factor 2 subunit 1	IF2A_HUMAN	P05198	EIF2S1	11	63	2	36.1	108.41±29.82	93.46±27.8	1.1599	0.000326133	0.000916818	113.23±30.22	105.96±29.55	1.06863	0.087328	0.289572
Eukaryotic translation initiation factor 2 subunit 3	IF2G_HUMAN	P41091	EIF2S3	15	30	5	51.1	104.68±37.21	88.53±25.81	1.18232	0.000670168	0.00172459	116.22±40.44	98.82±34.3	1.17608	0.0555522	0.224517
Eukaryotic initiation factor 4A-I	IF4A1_HUMAN	P60842	EIF4A1	38	346	7	46.1	113.28±28.7	92.15±21.58	1.22924	<0.0001	<0.0001	126.5±26.07	106.57±27.79	1.18698	0.000898701	0.0230036
Eukaryotic translation initiation factor 5A-1	IF5A1_HUMAN	P63241	EIF5A	32	128	6	16.8	120.68±51.38	99.54±25.29	1.2123	0.000201264	0.000594421	144.54±68.46	108.57±34.85	1.33131	0.00158445	0.0310388
Immunoglobulin heavy constant alpha 1	IGHA1_HUMAN	P01876	IGHA1	63	1612	9	37.6	119.87±116.12	89.78±101.66	1.33517	0.00125161	0.0030435	134.86±130.6	112.27±108.3	1.20121	0.25393	0.519612
Immunoglobulin heavy constant alpha 2	IGHA2_HUMAN	P01877	IGHA2	64	1040	4	36.5	119.66±113.52	89.18±102.01	1.34178	0.00721414	0.0143987	138.12±139.06	110.3±97.95	1.25226	0.270284	0.535231
Immunoglobulin heavy constant gamma 1	IGHG1_HUMAN	P01857	IGHG1	71	2192	13	36.1	123.04±87.61	86.88±64.22	1.41616	<0.0001	9.07724e-05	138.83±90.1	115.03±85.89	1.20694	0.0890978	0.292779
Immunoglobulin heavy constant gamma 2	IGHG2_HUMAN	P01859	IGHG2	69	2161	9	35.9	130.7±104.73	93.58±85.54	1.39666	0.000247407	0.000713375	132.93±79.74	129.57±115.92	1.02587	0.455476	0.707681
Immunoglobulin heavy constant gamma 3	IGHG3_HUMAN	P01860	IGHG3	63	2540	8	41.3	114.11±107.89	89.34±82.32	1.27724	0.00228974	0.00520364	123.95±113.22	109.12±105.6	1.13587	0.248516	0.517239
Immunoglobulin heavy constant gamma 4	IGHG4_HUMAN	P01861	IGHG4	65	1002	9	35.9	104.73±142.02	83.47±121.02	1.25463	0.0323653	0.0535385	114.75±125.68	99.64±150.28	1.15167	0.152132	0.382033
Immunoglobulin heavy constant mu	IGHM_HUMAN	P01871	IGHM	52	2172	12	49.3	130.65±182.94	69.45±88.61	1.88122	8.4068e-05	0.000278762	153.02±182.5	119.3±183.48	1.28261	0.766892	0.901192
Immunoglobulin J chain	IGJ_HUMAN	P01591	JCHAIN	60	293	8	18.1	127.28±141.65	78.4±80.61	1.62343	0.000187644	0.000561011	142.01±141.05	119.81±142.42	1.18534	0.726367	0.872957
Immunoglobulin kappa constant	IGKC_HUMAN	P01834	IGKC	91	931	10	11.6	122.63±93.89	89.33±82.84	1.37276	<0.0001	0.000171046	139.81±84.78	113.92±97.64	1.22734	0.0400058	0.178818
Immunoglobulin lambda constant 7	IGLC7_HUMAN	A0M8Q6	IGLC7	62	458	2	11.3	107.42±131.52	77.22±51.54	1.39113	0.00295796	0.00655877	90.15±65.83	116.18±154.3	0.775925	0.283364	0.548582
Immunoglobulin lambda-like polypeptide 5	IGLL5_HUMAN	B9A064	IGLL5	41	804	5	23	131.98±104.99	88.37±76.78	1.49356	<0.0001	<0.0001	146.8±109.26	124.46±102.77	1.17951	0.266837	0.533363
Inhibitor of nuclear factor kappa-B kinase-interacting protein	IKIP_HUMAN	Q70UQ0	IKBIP	23	135	8	39.3	97.76±42.56	99.46±34.63	0.982999	0.323258	0.394013	108.35±49.45	92.39±37.88	1.17271	0.137304	0.364892
Leukocyte elastase inhibitor	ILEU_HUMAN	P30740	SERPINB1	33	145	11	42.7	117.81±46.85	94.3±28.96	1.24927	<0.0001	<0.0001	121.65±34.69	115.86±52.08	1.04995	0.522227	0.747722
Interleukin enhancer-binding factor 2	ILF2_HUMAN	Q12905	ILF2	11	52	4	43	101.33±25.1	98.61±23.93	1.02758	0.601922	0.668853	108.8±26.62	97.53±23.59	1.11553	0.0299794	0.151349
Interleukin enhancer-binding factor 3	ILF3_HUMAN	Q12906	ILF3	6	91	5	95.3	97.56±30.07	86.67±23.32	1.12574	0.00467427	0.00986941	109.23±35.01	91.64±25.52	1.19187	0.0016235	0.031167
Integrin-linked protein kinase	ILK_HUMAN	Q13418	ILK	46	627	22	51.4	84.69±33.55	113.16±39.51	0.748393	<0.0001	<0.0001	87.01±40.77	83.51±29.5	1.04182	0.485586	0.72782
Acetolactate synthase-like protein	ILVBL_HUMAN	A1L0T0	ILVBL	6	100	3	67.8	107.01±36.65	99.34±38.18	1.07718	0.0949835	0.138859	112.71±41.55	104.11±33.87	1.0826	0.631622	0.820061
Importin subunit beta-1	IMB1_HUMAN	Q14974	KPNB1	9	139	7	97.1	102.78±28.14	92.14±23.32	1.11549	0.00623784	0.0126403	114.16±30.15	97±25.39	1.17685	0.00297285	0.0445629
InaD-like protein	INADL_HUMAN	Q8NI35	PATJ	0	45	1	196.2	107.93±110.32	114.52±121.82	0.942376	0.995993	0.996094	101.2±75.1	111.34±124.84	0.909001	0.936079	0.971892
Plasma serine protease inhibitor	IPSP_HUMAN	P05154	SERPINA5	8	73	3	45.6	101.71±38.08	94.31±34.86	1.07846	0.135633	0.188286	94.87±36.22	105.17±38.79	0.902015	0.315142	0.583493
Ras GTPase-activating-like protein IQGAP1	IQGA1_HUMAN	P46940	IQGAP1	29	1132	44	189.1	99.3±31	89.64±21.64	1.10788	0.029399	0.0491893	111.56±34.89	93.09±27.04	1.19844	0.00329602	0.0462394
Immunoglobulin superfamily containing leucine-rich repeat protein	ISLR_HUMAN	O14498	ISLR	11	110	4	46	80.85±34.22	112.72±56.13	0.717248	<0.0001	<0.0001	83.98±28.82	79.26±36.76	1.05955	0.172294	0.418652
IST1 homolog	IST1_HUMAN	P53990	IST1	10	121	4	39.7	100.23±42.58	99.07±23.88	1.0117	0.809631	0.846499	98.75±37.68	100.98±45.12	0.977939	0.914195	0.962658
Integrin alpha-1	ITA1_HUMAN	P56199	ITGA1	30	1384	37	130.8	78.13±40.77	119.94±46.08	0.651433	<0.0001	<0.0001	66.15±34.47	84.21±42.57	0.78549	0.0816988	0.279809
Integrin alpha-11	ITA11_HUMAN	Q9UKX5	ITGA11	8	126	8	133.4	81.05±26.59	115.77±34.29	0.700103	<0.0001	<0.0001	81.2±23.88	80.98±28.03	1.00272	0.621494	0.813005
Integrin alpha-IIb	ITA2B_HUMAN	P08514	ITGA2B	28	759	25	113.3	124.73±214.2	81.74±85.29	1.52587	0.0499756	0.0784026	145.83±246.21	114.02±197.14	1.27899	0.274531	0.5362
Integrin alpha-3	ITA3_HUMAN	P26006	ITGA3	10	311	10	116.5	87.84±36.53	120.26±39.19	0.730369	<0.0001	<0.0001	75.53±25.01	94.08±39.9	0.802778	0.0546516	0.221588
Integrin alpha-5	ITA5_HUMAN	P08648	ITGA5	14	355	12	114.5	100.26±41.95	101.63±37.72	0.986579	0.882855	0.912242	102.69±51.1	99.03±36.82	1.03697	0.574501	0.781901
Integrin alpha-6	ITA6_HUMAN	P23229	ITGA6	6	50	5	126.5	109.58±63.68	92.31±52.87	1.18702	0.00896253	0.0174584	112.35±77.63	108.17±55.91	1.03865	0.930436	0.969151
Integrin alpha-7	ITA7_HUMAN	Q13683	ITGA7	24	360	22	128.9	79.13±42.41	126.7±61.38	0.624567	<0.0001	<0.0001	69.11±28.08	84.22±47.46	0.820552	0.358654	0.628938
Integrin alpha-8	ITA8_HUMAN	P53708	ITGA8	27	777	23	117.4	75.7±39.9	130.4±62.29	0.580562	<0.0001	<0.0001	65.84±29.26	80.71±43.69	0.815708	0.32942	0.598941
Integrin alpha-M	ITAM_HUMAN	P11215	ITGAM	23	739	23	127.1	114.78±62.39	83.08±42.68	1.38151	<0.0001	<0.0001	136.5±71.94	103.76±54.26	1.3156	0.026945	0.142782
Integrin alpha-V	ITAV_HUMAN	P06756	ITGAV	41	1017	39	116	88.25±23.56	114.68±26.57	0.769525	<0.0001	<0.0001	86.25±22.44	89.26±24.21	0.96625	0.859622	0.937366
Integrin alpha-X	ITAX_HUMAN	P20702	ITGAX	18	545	15	127.7	108.44±40.22	86.18±40.21	1.25835	<0.0001	<0.0001	116.11±37.98	104.55±41.04	1.11064	0.25951	0.525139
Integrin beta-1	ITB1_HUMAN	P05556	ITGB1	39	2029	35	88.4	85.38±31.33	123.37±35.87	0.692034	<0.0001	<0.0001	77.86±24.19	89.19±33.92	0.872875	0.351085	0.622158
Integrin beta-2	ITB2_HUMAN	P05107	ITGB2	48	1205	34	84.7	109.44±50.64	81.47±47.62	1.34328	<0.0001	<0.0001	125.15±56.82	101.47±45.6	1.23329	0.107454	0.324732
Integrin beta-3	ITB3_HUMAN	P05106	ITGB3	39	786	26	87	111.65±146.92	90.88±57.85	1.2286	0.825298	0.858239	123.49±157.21	105.64±142.27	1.16895	0.409548	0.671382
Integrin beta-5	ITB5_HUMAN	P18084	ITGB5	29	673	19	88	85.69±23.3	116.11±28.42	0.73802	<0.0001	<0.0001	81.4±20.03	87.87±24.65	0.926416	0.542689	0.76427
Inter-alpha-trypsin inhibitor heavy chain H1	ITIH1_HUMAN	P19827	ITIH1	26	1051	22	101.3	107.32±40.1	99.76±51.76	1.07579	0.0769775	0.11519	101.2±36.67	110.42±41.65	0.916552	0.389467	0.651642
Inter-alpha-trypsin inhibitor heavy chain H2	ITIH2_HUMAN	P19823	ITIH2	35	2037	38	106.4	125.56±84.95	80.01±67.21	1.5693	<0.0001	<0.0001	135.49±90.36	120.51±82.31	1.1243	0.552267	0.768383
Inter-alpha-trypsin inhibitor heavy chain H3	ITIH3_HUMAN	Q06033	ITIH3	20	255	18	99.8	112.84±47.02	92.77±45.57	1.21634	8.98175e-05	0.000295143	106.25±42.65	116.19±49.05	0.914434	0.450869	0.702048
Inter-alpha-trypsin inhibitor heavy chain H4	ITIH4_HUMAN	Q14624	ITIH4	33	939	30	103.3	124.42±71.44	90.31±58.75	1.37769	<0.0001	<0.0001	123.78±54.84	124.74±78.92	0.992285	0.722811	0.872723
Inter-alpha-trypsin inhibitor heavy chain H5	ITIH5_HUMAN	Q86UX2	ITIH5	8	51	6	104.5	102.01±37.7	113.23±47.95	0.900958	0.0709439	0.107261	96.23±33.33	104.95±39.65	0.916969	0.503862	0.737413
Integral membrane protein 2B	ITM2B_HUMAN	Q9Y287	ITM2B	8	25	2	30.3	100.93±42.13	100.73±67.86	1.00197	0.435091	0.509469	106.27±46.3	98.22±39.94	1.08191	0.465097	0.715705
Junctional adhesion molecule A	JAM1_HUMAN	Q9Y624	F11R	18	64	4	32.6	109.68±48.03	86.39±32.23	1.26968	<0.0001	7.85105e-05	114.02±53.17	107.48±45.47	1.06079	0.639464	0.823459
Keratin, type I cytoskeletal 10	K1C10_HUMAN	P13645	KRT10	55	1713	29	58.8	101.56±68.67	110.92±95.1	0.915643	0.419959	0.493731	110.1±99.92	97.23±45.77	1.13228	0.837498	0.934425
Keratin, type I cytoskeletal 14	K1C14_HUMAN	P02533	KRT14	41	559	5	51.5	102.28±104.28	89.04±62.11	1.14873	0.091074	0.133679	126.39±172.8	90.05±33.12	1.40352	0.436778	0.688184
Keratin, type I cytoskeletal 16	K1C16_HUMAN	P08779	KRT16	57	568	11	51.2	103.25±101.41	85.94±42.12	1.20142	0.0953899	0.139174	125.6±161.04	91.91±47.19	1.36667	0.326394	0.596006
Keratin, type I cytoskeletal 17	K1C17_HUMAN	Q04695	KRT17	45	560	10	48.1	107.83±39.23	104.03±55.36	1.03654	0.189859	0.251137	107.15±52	108.18±31.29	0.990419	0.381982	0.647007
Keratin, type I cytoskeletal 18	K1C18_HUMAN	P05783	KRT18	47	544	18	48	97.13±32.1	107.51±38.76	0.903439	0.0370908	0.0603968	94.22±30.32	98.6±33.08	0.955613	0.654781	0.833618
Keratin, type I cytoskeletal 9	K1C9_HUMAN	P35527	KRT9	60	1212	27	62	106.43±61.23	97.46±80.56	1.09204	0.13406	0.186635	101.57±50.68	108.89±66.17	0.93282	0.653318	0.833194
Keratin, type II cytoskeletal 2 epidermal	K22E_HUMAN	P35908	KRT2	67	1388	32	65.4	99.88±55	100.88±85.82	0.990048	0.915692	0.939518	105.64±74.46	96.95±42.26	1.08968	0.763115	0.899036
Keratin, type II cytoskeletal 1	K2C1_HUMAN	P04264	KRT1	58	2157	40	66	106.87±72.06	103.77±86.66	1.0298	0.644918	0.704293	116.05±102.19	102.2±50.81	1.13553	0.938886	0.971892
Keratin, type II cytoskeletal 5	K2C5_HUMAN	P13647	KRT5	41	632	17	62.3	100.96±107.72	92.84±53.47	1.08746	0.904277	0.929553	124.51±179.93	89.01±31.05	1.39892	0.894704	0.954221
Keratin, type II cytoskeletal 6B	K2C6B_HUMAN	P04259	KRT6B	47	689	4	60	106.31±157.08	87.86±53.64	1.2099	0.148346	0.203993	141.35±265.83	88.52±33.19	1.59685	0.332714	0.603019
Keratin, type II cytoskeletal 7	K2C7_HUMAN	P08729	KRT7	48	802	18	51.4	104.89±25.14	102.16±26.82	1.0267	0.400417	0.475352	98.92±24.78	107.91±24.96	0.916633	0.0588794	0.232805
Keratin, type II cytoskeletal 8	K2C8_HUMAN	P05787	KRT8	56	1293	26	53.7	92.36±27.67	109.67±46.65	0.842229	0.000524284	0.00139841	87.82±27.91	94.67±27.47	0.927602	0.37982	0.646843
Adenylate kinase isoenzyme 1	KAD1_HUMAN	P00568	AK1	46	200	9	21.6	104.5±34.45	103.59±29.62	1.00879	0.974131	0.982942	104.3±33.56	104.6±35.14	0.997076	0.616	0.806772
Adenylate kinase 2, mitochondrial	KAD2_HUMAN	P54819	AK2	34	105	7	26.5	103.59±33.88	97.34±22.27	1.06423	0.211039	0.27467	105.79±37.2	102.47±32.31	1.03246	0.865272	0.941411
GTP:AMP phosphotransferase AK3, mitochondrial	KAD3_HUMAN	Q9UIJ7	AK3	44	113	8	25.6	96.96±38.43	95.4±32.24	1.01632	0.694423	0.749381	105.71±44.74	92.52±34.31	1.14263	0.111546	0.330784
Kallistatin	KAIN_HUMAN	P29622	SERPINA4	17	108	7	48.5	119.28±83.1	83.05±76.91	1.43622	<0.0001	<0.0001	112.44±76.58	122.75±86.57	0.915971	0.505954	0.737413
KN motif and ankyrin repeat domain-containing protein 2	KANK2_HUMAN	Q63ZY3	KANK2	15	69	10	91.1	102.14±44.06	113.73±38.62	0.898045	0.00998953	0.0191773	97.61±58.05	104.43±35.22	0.93462	0.164036	0.40291
cAMP-dependent protein kinase type I-alpha regulatory subunit	KAP0_HUMAN	P10644	PRKAR1A	15	53	7	43	106.2±44.2	95.75±20.46	1.10912	0.015051	0.0271104	117±62.41	100.71±30.37	1.16175	0.0440653	0.190211
cAMP-dependent protein kinase type II-alpha regulatory subunit	KAP2_HUMAN	P13861	PRKAR2A	40	248	14	45.5	92.35±19.58	104.16±21.02	0.886615	0.000152937	0.00046877	95.16±22.34	90.92±18.03	1.0466	0.287714	0.551337
Voltage-gated potassium channel subunit beta-2	KCAB2_HUMAN	Q13303	KCNAB2	6	32	3	41	127.8±65.34	78.16±41.89	1.63507	<0.0001	<0.0001	128.82±61.17	127.28±67.81	1.01212	0.73925	0.880462
Calcium/calmodulin-dependent protein kinase type II subunit delta	KCC2D_HUMAN	Q13557	CAMK2D	6	57	2	56.3	100.34±42.33	93.5±30.91	1.07318	0.38311	0.458924	103.34±42.02	98.82±42.72	1.04574	0.417172	0.677034
BTB/POZ domain-containing protein KCTD12	KCD12_HUMAN	Q96CX2	KCTD12	16	120	6	35.7	100.58±35.7	89.65±29.41	1.12184	0.0386516	0.0625195	110.15±42.38	95.72±31.02	1.1507	0.0603026	0.23621
UMP-CMP kinase	KCY_HUMAN	P30085	CMPK1	16	34	3	22.2	96.8±31.74	98.4±23.19	0.983713	0.416574	0.490543	111.67±42.35	89.25±21.4	1.25128	0.000512623	0.0196112
3-ketodihydrosphingosine reductase	KDSR_HUMAN	Q06136	KDSR	8	64	2	36.2	91.41±34.68	98.21±24.11	0.930846	0.0389369	0.0629113	95.48±32.23	89.35±35.91	1.06857	0.17858	0.428532
cGMP-dependent protein kinase 1	KGP1_HUMAN	Q13976	PRKG1	10	84	6	76.3	83.19±29.1	119.59±48.1	0.695591	<0.0001	<0.0001	85.08±31.28	82.22±28.12	1.03471	0.47138	0.720921
KH domain-containing, RNA-binding, signal transduction-associated protein 1	KHDR1_HUMAN	Q07666	KHDRBS1	5	36	2	48.2	107.46±31.31	88.66±22.72	1.21206	<0.0001	<0.0001	108.49±33.57	106.93±30.34	1.01459	0.859627	0.937366
Plasma kallikrein	KLKB1_HUMAN	P03952	KLKB1	35	460	20	71.3	120.19±85.21	79.93±69.72	1.50372	<0.0001	<0.0001	123.63±81.75	118.45±87.46	1.0438	0.667161	0.84349
Kininogen-1	KNG1_HUMAN	P01042	KNG1	42	1679	32	71.9	137.4±104.51	79.24±65.03	1.73385	<0.0001	<0.0001	126.55±133.48	142.9±86.88	0.885564	0.0568058	0.227068
Pyruvate kinase PKM	KPYM_HUMAN	P14618	PKM	73	2210	45	57.9	106.49±29.43	96.28±24.38	1.10607	0.01389	0.0253002	124.89±28.26	97.16±25.5	1.28543	<0.0001	0.00282968
Keratin, type II cuticular Hb5	KRT85_HUMAN	P78386	KRT85	51	290	10	55.8	139.86±232.97	104.74±156.25	1.3353	0.00282328	0.00629868	157.29±339.68	131.02±155.91	1.20051	0.972633	0.988937
Ketosamine-3-kinase	KT3K_HUMAN	Q9HA64	FN3KRP	21	153	7	34.4	93.87±28.16	103.05±28.97	0.910887	0.0258788	0.0440061	92.9±26.37	94.36±29.21	0.984499	0.913746	0.962658
Kinectin	KTN1_HUMAN	Q86UP2	KTN1	8	114	10	156.2	87.99±23.94	95.59±23.05	0.920531	0.0190918	0.0335601	94.77±26.55	84.55±21.92	1.12087	0.0314827	0.157305
Immunoglobulin kappa variable 1-5	KV105_HUMAN	P01602	IGKV1-5	9	60	1	12.8	127.39±81.75	95.65±75.35	1.33189	7.97946e-05	0.0002658	145.56±94.14	118.17±73.75	1.23176	0.151124	0.381659
Immunoglobulin kappa variable 2-24	KV224_HUMAN	A0A0C4DH68	IGKV2-24	17	33	2	13.1	119.46±77.02	103.25±76.22	1.15698	0.0129561	0.0239278	123.51±79.36	117.4±76.33	1.05199	0.811824	0.929711
Immunoglobulin kappa variable 2-30	KV230_HUMAN	P06310	IGKV2-30	20	159	2	13.2	118.47±80.82	82.63±62.61	1.43373	<0.0001	<0.0001	134.93±91.56	110.12±74.13	1.22535	0.231894	0.501234
Immunoglobulin kappa variable 2-40	KV240_HUMAN	A0A087WW87	IGKV2-40	17	161	2	13.3	123.82±103.82	89.95±96.09	1.37652	6.76087e-05	0.000230218	139.45±101.09	115.89±105.04	1.20322	0.161447	0.398563
Immunoglobulin kappa variable 3-15	KV315_HUMAN	P01624	IGKV3-15	26	123	1	12.5	121.51±81.82	87.26±70.56	1.39255	<0.0001	<0.0001	130.28±76.66	117.06±84.53	1.11286	0.301819	0.571134
Immunoglobulin kappa variable 3-20	KV320_HUMAN	P01619	IGKV3-20	47	212	2	12.5	129.51±96.08	92.14±67.37	1.4057	<0.0001	5.90067e-05	136.2±86.36	126.12±101.1	1.07995	0.363016	0.632784
Immunoglobulin kappa variable 3D-11	KVD11_HUMAN	A0A0A0MRZ8	IGKV3D-11	26	74	2	12.6	124.3±83.24	87.34±80.63	1.42308	<0.0001	<0.0001	141.7±84.32	115.46±81.9	1.22725	0.115628	0.336669
Immunoglobulin kappa variable 3D-15	KVD15_HUMAN	A0A087WSY6	IGKV3D-15	26	72	1	12.5	113.29±89.54	87.71±65.31	1.29164	0.00182654	0.00421665	128.31±82.02	105.67±92.79	1.21419	0.109271	0.326694
Immunoglobulin kappa variable 1D-33	KVD33_HUMAN	P01593	IGKV1D-33	14	64	1	12.8	124.69±86.1	98.51±90.78	1.26573	0.00167856	0.00390274	125.09±85.14	124.48±87.23	1.00493	0.915061	0.962658
Ig lambda-2 chain C regions	LAC2_HUMAN	P0CG05	IGLC2	75	1195	3	11.3	122.16±86.7	84.16±69.62	1.45145	<0.0001	<0.0001	133.36±95.91	116.47±81.81	1.14503	0.249767	0.517679
Serine beta-lactamase-like protein LACTB, mitochondrial	LACTB_HUMAN	P83111	LACTB	12	66	8	60.7	98.85±51.29	85.83±45.17	1.15177	0.0866626	0.127718	104.96±51.89	95.75±51.1	1.09612	0.45818	0.708892
Laminin subunit alpha-4	LAMA4_HUMAN	Q16363	LAMA4	9	412	17	202.4	97.21±37.25	101.95±36.43	0.953431	0.236006	0.302577	91.23±31.01	100.24±39.93	0.91017	0.506434	0.737413
Laminin subunit alpha-5	LAMA5_HUMAN	O15230	LAMA5	13	777	39	399.5	89.55±43.7	109.76±50.78	0.815911	0.000545686	0.00145284	71.39±33.72	98.77±45.49	0.722797	0.00140709	0.0297529
Laminin subunit beta-1	LAMB1_HUMAN	P07942	LAMB1	19	665	29	197.9	96.8±44.32	98.09±37.87	0.986775	0.436137	0.509875	95.01±36.45	97.7±48.06	0.972395	0.844906	0.934425
Laminin subunit beta-2	LAMB2_HUMAN	P55268	LAMB2	21	669	35	195.9	89.17±38.53	113.73±46.05	0.78404	<0.0001	<0.0001	71.4±25.11	98.19±41.1	0.727128	0.00112031	0.0272539
Laminin subunit gamma-1	LAMC1_HUMAN	P11047	LAMC1	25	971	34	177.5	89.79±36.65	95.6±28.23	0.939216	0.0299149	0.0499952	81.51±29.02	93.99±39.5	0.867189	0.212273	0.474955
Lysosome-associated membrane glycoprotein 1	LAMP1_HUMAN	P11279	LAMP1	15	170	7	44.9	99.67±33.1	109.39±29.66	0.911126	0.00924984	0.0179223	111.81±44.42	93.51±23.63	1.19571	0.0481855	0.202601
Lamina-associated polypeptide 2, isoforms beta/gamma	LAP2B_HUMAN	P42167	TMPO	31	225	12	50.6	92.28±29.84	104.31±26.46	0.884619	0.00121754	0.00297055	92.51±28.66	92.16±30.64	1.00372	0.637019	0.823216
LIM and SH3 domain protein 1	LASP1_HUMAN	Q14847	LASP1	51	615	16	29.7	85.43±32.49	107.94±39.3	0.791436	<0.0001	<0.0001	91.48±32.29	82.36±32.4	1.11077	0.0410131	0.180446
Lipopolysaccharide-binding protein	LBP_HUMAN	P18428	LBP	20	260	9	53.4	126.89±92.59	90.31±105.17	1.40503	<0.0001	<0.0001	115.42±60.11	132.72±105.27	0.86965	0.770343	0.903481
L-lactate dehydrogenase A chain	LDHA_HUMAN	P00338	LDHA	34	608	13	36.7	100.28±26.96	102.54±25.57	0.978036	0.619411	0.683084	109.86±22.06	95.43±28.05	1.15127	0.00139557	0.0297529
L-lactate dehydrogenase B chain	LDHB_HUMAN	P07195	LDHB	25	317	9	36.6	103.01±39.92	99.13±23.15	1.03906	0.383118	0.458924	110.69±29.65	99.11±43.93	1.11687	0.0191976	0.12073
Galectin-1	LEG1_HUMAN	P09382	LGALS1	82	1190	14	14.7	92.49±42.38	106.82±38.88	0.865817	0.00314043	0.00693176	109.32±48.16	83.95±36.64	1.30228	0.00122271	0.0288779
Galectin-3	LEG3_HUMAN	P17931	LGALS3	38	522	10	26.1	102.75±58.98	87.47±32.54	1.17468	0.0849195	0.125529	118.42±74.7	94.8±47.84	1.2491	0.0764355	0.27058
LEM domain-containing protein 2	LEMD2_HUMAN	Q8NC56	LEMD2	31	370	14	56.9	87.96±25.63	109.39±28.1	0.804169	<0.0001	<0.0001	87.89±20.65	88±27.96	0.998746	0.465044	0.715705
Mitochondrial proton/calcium exchanger protein	LETM1_HUMAN	O95202	LETM1	8	85	7	83.3	97.99±33.42	93.03±37.23	1.05327	0.181184	0.241634	104.55±36.99	94.66±31.23	1.10445	0.219198	0.483096
Galectin-3-binding protein	LG3BP_HUMAN	Q08380	LGALS3BP	36	875	17	65.3	93.12±68.68	119.43±93.5	0.779723	0.000906593	0.00226493	90.96±55.65	94.22±74.8	0.965487	0.72525	0.872723
Legumain	LGMN_HUMAN	Q99538	LGMN	6	72	3	49.4	103.44±35.11	95.34±34.41	1.08485	0.0568426	0.0881333	106.19±32.74	102.04±36.42	1.04076	0.386399	0.650989
LIM and senescent cell antigen-like-containing domain protein 1	LIMS1_HUMAN	P48059	LIMS1	14	45	4	37.2	78.02±28.46	106.75±43.38	0.73085	<0.0001	<0.0001	75.59±35.24	79.25±24.53	0.953843	0.523764	0.749188
Leukotriene A-4 hydrolase	LKHA4_HUMAN	P09960	LTA4H	10	54	7	69.2	102.07±57.38	75.04±27.94	1.36023	<0.0001	6.76895e-05	121.3±69.42	92.31±47.88	1.31401	0.00943033	0.0870813
Protein ERGIC-53	LMAN1_HUMAN	P49257	LMAN1	26	393	12	57.5	101.64±39.35	89.85±25.26	1.13123	0.0365337	0.0596894	99.51±31.98	102.72±42.79	0.968737	0.723038	0.872723
Vesicular integral-membrane protein VIP36	LMAN2_HUMAN	Q12907	LMAN2	33	191	10	40.2	96.77±24.18	102.03±20.62	0.94843	0.0456479	0.0724704	101.95±25.42	94.13±23.27	1.08304	0.104999	0.32049
LIM and cysteine-rich domains protein 1	LMCD1_HUMAN	Q9NZU5	LMCD1	28	266	11	40.8	92.75±37.82	113.82±45.92	0.814864	0.000114179	0.00036574	92.4±48.47	92.92±31.5	0.994402	0.730443	0.874972
Prelamin-A/C [Cleaved into: Lamin-A/C	LMNA_HUMAN	P02545	LMNA	82	5140	89	74.1	92.75±38.29	107.68±37.14	0.861352	0.00401839	0.00863451	85.77±30.27	96.29±41.54	0.890767	0.702688	0.865274
Lamin-B1	LMNB1_HUMAN	P20700	LMNB1	36	627	19	66.4	106.83±35.88	86.38±26.04	1.23663	<0.0001	<0.0001	116.95±43.43	101.69±30.45	1.15004	0.135457	0.364892
Lamin-B2	LMNB2_HUMAN	Q03252	LMNB2	58	1458	43	69.9	87.93±32.78	101.7±31.92	0.864654	0.00275587	0.00616688	85.93±29.46	88.95±34.52	0.966017	0.916899	0.962658
Leiomodin-1	LMOD1_HUMAN	P29536	LMOD1	32	338	20	67	73.24±41.04	121.28±61.85	0.603884	<0.0001	<0.0001	64.58±31.09	77.63±44.83	0.831879	0.369635	0.63986
Endoplasmic reticulum junction formation protein lunapark	LNP_HUMAN	Q9C0E8	LNP	14	168	6	47.7	92.54±35.56	118.09±36.51	0.78363	<0.0001	<0.0001	83.2±24.04	97.27±39.49	0.855369	0.283554	0.548582
Lipoma-preferred partner	LPP_HUMAN	Q93052	LPP	42	488	21	65.7	78.75±34.55	114.42±45.19	0.688284	<0.0001	<0.0001	76.14±32.82	80.08±35.56	0.950888	0.939251	0.971892
Leucine-rich repeat-containing protein 59	LRC59_HUMAN	Q96AG4	LRRC59	33	284	11	34.9	101.19±39.75	101.03±26.13	1.00149	0.418015	0.491842	109.81±45.64	96.81±35.99	1.13428	0.124032	0.344692
Prolow-density lipoprotein receptor-related protein 1	LRP1_HUMAN	Q07954	LRP1	31	3965	122	504.3	85.35±21.08	111.71±24.83	0.763956	<0.0001	<0.0001	89.08±20.64	83.45±21.21	1.06743	0.137052	0.364892
Leucine-rich repeat flightless-interacting protein 1	LRRF1_HUMAN	Q32MZ4	LRRFIP1	4	40	3	89.2	95.93±28.32	98.21±24.73	0.976792	0.408353	0.48281	103.62±35.52	92.03±23.21	1.12593	0.100627	0.312884
Lymphocyte-specific protein 1	LSP1_HUMAN	P33241	LSP1	35	228	11	37.2	103±50.34	86.99±54.78	1.18406	0.00505823	0.0105428	121.63±59.74	93.55±42.26	1.30017	0.0288349	0.147617
Latent-transforming growth factor beta-binding protein 1	LTBP1_HUMAN	Q14766	LTBP1	20	709	26	186.7	83.52±40.17	116.29±65.42	0.718152	<0.0001	<0.0001	83.31±45.96	83.62±37.27	0.996277	0.972669	0.988937
Latent-transforming growth factor beta-binding protein 2	LTBP2_HUMAN	Q14767	LTBP2	33	2575	52	194.9	81.77±37.46	112.08±41.29	0.729558	<0.0001	<0.0001	74.79±34.56	85.31±38.61	0.87675	0.504167	0.737413
Latent-transforming growth factor beta-binding protein 4	LTBP4_HUMAN	Q8N2S1	LTBP4	33	1396	42	173.3	81.93±41	107.72±42.38	0.76052	<0.0001	<0.0001	69.72±32.86	88.12±43.49	0.791213	0.0824927	0.27996
Ragulator complex protein LAMTOR1	LTOR1_HUMAN	Q6IAA8	LAMTOR1	23	27	2	17.7	97.99±36.66	98.78±26.27	0.992006	0.261389	0.329944	100.01±34.78	96.96±37.79	1.03142	0.529957	0.751785
Ragulator complex protein LAMTOR5	LTOR5_HUMAN	O43504	LAMTOR5	33	76	2	9.6	78.27±27.6	80.98±21.68	0.966474	0.167568	0.226372	87.11±28.63	73.78±26.15	1.18071	0.0157601	0.113048
Lumican	LUM_HUMAN	P51884	LUM	51	5312	29	38.4	92.41±58.93	110.67±62.7	0.835061	0.0252105	0.04302	82.37±48.72	97.51±63.22	0.844727	0.346713	0.618405
Immunoglobulin lambda variable 1-47	LV147_HUMAN	P01700	IGLV1-47	25	57	2	12.3	134.34±85.67	92.4±65.83	1.45389	<0.0001	<0.0001	138.96±80.57	131.99±88.64	1.05282	0.485879	0.72782
Immunoglobulin lambda variable 2-8	LV208_HUMAN	P01709	IGLV2-8	18	46	2	12.4	117.47±81.84	86.36±75.25	1.36017	<0.0001	0.000166277	122.25±77.46	115.04±84.44	1.06262	0.430904	0.684101
Immunoglobulin lambda variable 3-10	LV310_HUMAN	A0A075B6K4	IGLV3-10	35	119	4	12.4	121.33±99.49	85.11±84.02	1.42565	<0.0001	8.04285e-05	137.19±120.73	113.29±86.69	1.21095	0.201775	0.461426
Immunoglobulin lambda variable 3-19	LV319_HUMAN	P01714	IGLV3-19	17	69	2	12	124.07±97.03	84.89±84.92	1.46146	<0.0001	<0.0001	138.4±102.09	116.79±94.32	1.18497	0.144649	0.373752
Immunoglobulin lambda variable 3-21	LV321_HUMAN	P80748	IGLV3-21	49	142	3	12.4	121.05±98.18	90.98±72.15	1.33052	0.000261869	0.0007521	129.36±97.5	116.84±98.99	1.10717	0.263863	0.53027
Immunoglobulin lambda variable 3-27	LV327_HUMAN	P01718	IGLV3-27	19	40	2	12.2	120.06±122.1	77.55±57.79	1.54818	<0.0001	<0.0001	123.16±90.38	118.49±136.01	1.03937	0.359646	0.628995
Immunoglobulin lambda variable 7-46	LV746_HUMAN	A0A075B6I9	IGLV7-46	8	41	1	12.5	123.75±86.92	89.82±66.69	1.37774	0.000308397	0.000871613	125.64±75.91	122.79±92.54	1.02314	0.756634	0.89387
Immunoglobulin lambda variable 8-61	LV861_HUMAN	A0A075B6I0	IGLV8-61	20	34	3	12.8	119.26±76.3	95.33±48.78	1.25095	0.039455	0.063678	124.15±52.34	116.77±86.21	1.06319	0.490128	0.730526
Lysosomal alpha-glucosidase	LYAG_HUMAN	P10253	GAA	8	192	7	105.3	105.27±42.75	96.02±36.45	1.09628	0.274704	0.343733	115.76±55.75	99.94±33.61	1.15829	0.153778	0.38484
Protein LYRIC	LYRIC_HUMAN	Q86UE4	MTDH	6	75	3	63.8	97.73±41.89	96.97±31.22	1.00782	0.606857	0.6728	99.34±34.31	96.92±45.48	1.02492	0.303012	0.571181
Lysozyme C	LYSC_HUMAN	P61626	LYZ	68	606	11	16.5	118.67±153.37	90.6±64.09	1.30982	0.0401068	0.0644448	113.82±99.5	121.14±175.14	0.939654	0.852527	0.934882
Mitochondrial 2-oxoglutarate/malate carrier protein	M2OM_HUMAN	Q02978	SLC25A11	7	33	2	34	104.54±44.23	90.02±28.8	1.16119	0.0222068	0.0387093	100.64±46.89	106.51±43.06	0.94493	0.490188	0.730526
MAM domain-containing protein 2	MAMC2_HUMAN	Q7Z304	MAMDC2	21	316	13	77.5	97.53±30.77	104.92±40.34	0.929531	0.212291	0.275808	89.67±34.54	101.51±28.11	0.883365	0.037365	0.171216
Mesencephalic astrocyte-derived neurotrophic factor	MANF_HUMAN	P55145	MANF	42	68	6	20.7	92.17±36.3	99.76±26.21	0.923932	0.0135477	0.0247695	96.66±39.64	89.89±34.58	1.07525	0.401798	0.664842
NAD-dependent malic enzyme, mitochondrial	MAOM_HUMAN	P23368	ME2	11	100	5	65.4	106.3±64.34	84.65±48.84	1.2558	0.00334342	0.0073244	139.88±84.83	89.26±42.42	1.56702	0.000719676	0.0210001
Microtubule-associated protein 1B	MAP1B_HUMAN	P46821	MAP1B	7	210	14	270.5	86.43±40.92	112.6±47.55	0.7676	<0.0001	<0.0001	78.25±41.06	90.58±40.52	0.863949	0.243615	0.514316
Microtubule-associated protein 4	MAP4_HUMAN	P27816	MAP4	9	110	8	120.9	87.19±21.5	95.33±21.86	0.914678	0.00551648	0.0112883	88.06±17.41	86.75±23.41	1.01501	0.489069	0.730349
Myristoylated alanine-rich C-kinase substrate	MARCS_HUMAN	P29966	MARCKS	12	72	4	31.5	108.52±72.15	88.12±36.68	1.23146	0.0561051	0.0870823	133.35±103.93	95.92±44.81	1.39015	0.039857	0.178818
Microtubule-associated protein RP/EB family member 1	MARE1_HUMAN	Q15691	MAPRE1	20	39	3	30	99.29±31.54	104.81±24.08	0.947354	0.0938614	0.137356	112.57±38.77	92.55±24.87	1.21627	0.00174722	0.032682
Muscleblind-like protein 1	MBNL1_HUMAN	Q9NR56	MBNL1	3	42	1	41.8	95.29±33.92	91.62±24	1.04002	0.744328	0.7898	106.08±41.76	89.81±27.94	1.18109	0.0268033	0.142782
Calcium uniporter protein, mitochondrial	MCU_HUMAN	Q8NE86	MCU	3	62	1	39.8	107.08±39.41	122.47±40.2	0.874315	0.00406328	0.00870533	113.44±42.36	103.85±37.75	1.09225	0.383957	0.64842
Malate dehydrogenase, cytoplasmic	MDHC_HUMAN	P40925	MDH1	27	177	10	36.4	99.18±33.87	100.28±24.76	0.989061	0.653661	0.713153	110.86±33.36	93.26±32.79	1.18881	0.00186656	0.0344722
Malate dehydrogenase, mitochondrial	MDHM_HUMAN	P40926	MDH2	63	841	21	35.5	95.37±51.18	98.38±37.33	0.969452	0.274587	0.343733	115.16±65.33	85.33±39.12	1.34953	0.004862	0.0586252
Midasin	MDN1_HUMAN	Q9NU22	MDN1	0	72	1	632.4	132.53±488.12	112.88±148.78	1.17413	0.593722	0.662264	79.49±72.4	159.45±596.82	0.498553	0.886927	0.951167
Methyltransferase-like protein 7A	MET7A_HUMAN	Q9H8H3	METTL7A	17	77	3	28.3	108.39±43.63	97.59±28.05	1.11072	0.219319	0.283174	113.59±44.74	105.76±43.15	1.07407	0.426101	0.681668
Microfibril-associated glycoprotein 4	MFAP4_HUMAN	P55083	MFAP4	43	597	7	28.6	89.7±49.9	137.89±67.47	0.650511	<0.0001	<0.0001	76.89±37.54	96.2±54.22	0.799321	0.191109	0.447316
Microfibrillar-associated protein 5	MFAP5_HUMAN	Q13361	MFAP5	21	95	4	19.6	86.48±36.88	83.21±38.43	1.03934	0.269021	0.337781	80.56±28.12	89.49±40.48	0.900213	0.408458	0.670348
Lactadherin	MFGM_HUMAN	Q08431	MFGE8	58	1064	21	43.1	88.43±41.87	126.86±57.4	0.697019	<0.0001	<0.0001	78.36±37.61	93.53±43.25	0.837844	0.243939	0.514316
Alpha-1,3-mannosyl-glycoprotein 2-beta-N-acetylglucosaminyltransferase	MGAT1_HUMAN	P26572	MGAT1	8	46	3	50.8	103.16±29.51	83.67±30.23	1.23294	<0.0001	<0.0001	104.99±24.57	102.23±31.86	1.02701	0.456501	0.707794
Matrix Gla protein	MGP_HUMAN	P08493	MGP	44	541	7	12.3	110.97±126.09	83.75±84.53	1.32505	0.331699	0.402285	53.08±61.58	140.35±139.96	0.378212	0.000566724	0.0196112
Microsomal glutathione S-transferase 3	MGST3_HUMAN	O14880	MGST3	5	59	1	16.5	103.6±44.89	87.57±29.55	1.18313	0.0247043	0.0422056	91.05±39.08	109.97±46.55	0.82791	0.0972612	0.308487
MICOS complex subunit MIC19	MIC19_HUMAN	Q9NX63	CHCHD3	54	690	19	26.1	92.65±35.64	102.24±28.01	0.906119	0.00836159	0.0163973	89.48±31.74	94.25±37.59	0.949292	0.976279	0.990299
MICOS complex subunit MIC60	MIC60_HUMAN	Q16891	IMMT	47	1284	40	83.6	98.55±31.39	99.19±20.97	0.993488	0.382806	0.458924	97.41±31.96	99.12±31.33	0.982668	0.834539	0.934425
Macrophage migration inhibitory factor	MIF_HUMAN	P14174	MIF	17	97	2	12.5	109.28±48.91	111.7±41.93	0.978327	0.321393	0.392396	130.39±45.25	98.57±47.48	1.32284	0.000102008	0.00992196
Mimecan	MIME_HUMAN	P20774	OGN	56	1931	28	33.9	102.38±91.69	107.84±78.57	0.949412	0.0396986	0.0638592	73.05±79.78	117.27±94.27	0.622966	0.00779214	0.0795017
Mitogen-activated protein kinase 1	MK01_HUMAN	P28482	MAPK1	26	169	6	41.4	90.42±24.3	101.5±24.28	0.890854	0.00143487	0.0033985	98.33±23.89	86.41±23.68	1.13794	0.0138835	0.107745
Mitogen-activated protein kinase 3	MK03_HUMAN	P27361	MAPK3	14	120	2	43.1	93.8±26.32	111.23±27.4	0.843242	<0.0001	<0.0001	100.61±29.69	90.34±23.94	1.11377	0.0296581	0.150247
Myosin regulatory light chain 12B	ML12B_HUMAN	O14950	MYL12B	71	1230	8	19.8	74.96±30.53	129.8±57.58	0.577536	<0.0001	<0.0001	71.27±23.86	76.84±33.42	0.927515	0.882628	0.948972
Malectin	MLEC_HUMAN	Q14165	MLEC	7	76	2	32.2	105.07±38.82	95.6±33.43	1.09899	0.195674	0.257893	102.96±36.93	106.14±39.98	0.970118	0.691822	0.859037
Macrophage metalloelastase	MMP12_HUMAN	P39900	MMP12	38	634	19	54	119.92±101.69	78.59±72.05	1.52595	<0.0001	<0.0001	125.59±82.86	117.04±110.5	1.07303	0.349894	0.622158
72 kDa type IV collagenase	MMP2_HUMAN	P08253	MMP2	24	283	11	73.8	102.59±53.25	100.23±49.19	1.02358	0.612079	0.67756	107.82±44.45	99.94±57.34	1.07888	0.238475	0.510557
Matrilysin	MMP7_HUMAN	P09237	MMP7	9	55	2	29.7	120.68±147.21	75.67±73.83	1.59468	0.00584586	0.0118625	129.45±134.53	116.22±154.03	1.11384	0.997699	0.999629
Matrix metalloproteinase-9	MMP9_HUMAN	P14780	MMP9	26	298	13	78.4	126.6±110.83	70.94±97.04	1.78453	<0.0001	<0.0001	142.72±102.26	118.42±114.81	1.20523	0.302252	0.571134
Multimerin-1	MMRN1_HUMAN	Q13201	MMRN1	13	175	13	138	108.48±58.12	106.11±89.91	1.02236	0.181938	0.241975	114.1±64.54	105.62±54.86	1.0803	0.488811	0.730349
Multimerin-2	MMRN2_HUMAN	Q9H8L6	MMRN2	5	40	4	104.3	111.05±50.89	96.11±35.15	1.15543	0.0116967	0.0219351	106.1±56.53	113.56±48.03	0.934306	0.448538	0.699911
Moesin	MOES_HUMAN	P26038	MSN	58	2281	47	67.8	98.68±26.86	100.24±21.67	0.984415	0.471146	0.544692	108.93±31.04	93.48±23.02	1.16536	0.00197655	0.0356024
Phosphate carrier protein, mitochondrial	MPCP_HUMAN	Q00325	SLC25A3	16	199	8	40.1	111.24±45.65	87.03±24.58	1.27816	<0.0001	<0.0001	110.63±47.17	111.55±45.21	0.991727	0.624011	0.815069
Cation-dependent mannose-6-phosphate receptor	MPRD_HUMAN	P20645	M6PR	38	250	10	31	91.59±32.26	99.27±31.42	0.922625	0.0382082	0.0618709	99.07±41.27	87.79±26.1	1.12843	0.189206	0.445245
Cation-independent mannose-6-phosphate receptor	MPRI_HUMAN	P11717	IGF2R	9	267	20	274.2	104.23±33.69	95.8±23.14	1.08796	0.101676	0.145916	112.85±40.25	99.86±29.19	1.13009	0.152883	0.383259
Myosin phosphatase Rho-interacting protein	MPRIP_HUMAN	Q6WCQ1	MPRIP	10	104	8	116.5	100.05±37.27	106.43±32.55	0.940031	0.141009	0.195007	89.78±41.56	105.25±34.05	0.853034	0.0532332	0.218725
Macrophage mannose receptor 1	MRC1_HUMAN	P22897	MRC1	6	137	8	165.9	107.77±59.57	83.69±37.28	1.2878	0.000670216	0.00172459	127.76±76.14	97.63±46.56	1.30857	0.0268107	0.142782
C-type mannose receptor 2	MRC2_HUMAN	Q9UBG0	MRC2	16	641	23	166.6	84.27±28.13	106.86±25.78	0.7886	<0.0001	<0.0001	90.31±30.59	81.21±26.51	1.11205	0.116761	0.336669
Protein MRVI1	MRVI1_HUMAN	Q9Y6F6	MRVI1	7	154	6	96.1	77.49±40.3	126.03±58.65	0.614854	<0.0001	<0.0001	67.36±29	82.63±44.27	0.815126	0.487739	0.729857
Macrophage scavenger receptor types I and II	MSRE_HUMAN	P21757	MSR1	9	91	4	49.7	106.53±45.13	85.25±38.69	1.24961	0.000175018	0.000526496	114.09±52.29	102.69±40.91	1.11105	0.611636	0.805343
Metallothionein-2	MT2_HUMAN	P02795	MT2A	51	194	2	6	95.2±63.18	93.91±50.13	1.01367	0.686917	0.74238	97.16±52.25	94.2±68.41	1.03147	0.378573	0.646578
Cell surface glycoprotein MUC18	MUC18_HUMAN	P43121	MCAM	41	988	25	71.6	79.46±45.65	132.03±58.32	0.601813	<0.0001	<0.0001	64.02±30.74	87.29±49.99	0.73339	0.143772	0.373243
Major vault protein	MVP_HUMAN	Q14764	MVP	50	1099	39	99.3	94.14±26.45	103.45±26.57	0.910047	0.00449699	0.00953649	96.85±27.48	92.76±26.02	1.04411	0.422732	0.681574
Interferon-induced GTP-binding protein Mx1	MX1_HUMAN	P20591	MX1	14	57	6	75.5	127.76±59.47	97.07±35.56	1.31615	<0.0001	<0.0001	126.49±43.06	128.41±66.56	0.985053	0.827934	0.934425
Myeloid-derived growth factor	MYDGF_HUMAN	Q969H8	MYDGF	30	219	5	18.8	88.93±44.8	96.26±32.73	0.923867	0.0240537	0.0414337	107.14±55.16	79.69±35.52	1.3445	0.00912636	0.0848112
Myosin-10	MYH10_HUMAN	P35580	MYH10	75	10381	190	228.9	85.25±62.58	120.72±68.52	0.706171	<0.0001	5.88412e-05	69.65±34.46	93.16±71.77	0.747597	0.337479	0.607058
Myosin-11	MYH11_HUMAN	P35749	MYH11	74	11747	217	227.2	83.08±63.54	123.24±75.49	0.674143	<0.0001	<0.0001	64.21±31.8	92.65±73.04	0.693072	0.177642	0.426984
Myosin-9	MYH9_HUMAN	P35579	MYH9	76	11122	192	226.4	96.39±48.63	105.18±46.69	0.916386	0.100309	0.144848	84.56±33.92	102.39±53.85	0.82581	0.258283	0.524109
Myosin light polypeptide 6	MYL6_HUMAN	P60660	MYL6	88	2624	12	16.9	76.9±38.06	136.58±58.81	0.563053	<0.0001	<0.0001	71.04±31.36	79.88±40.95	0.88934	0.842685	0.934425
Myosin regulatory light polypeptide 9	MYL9_HUMAN	P24844	MYL9	71	1859	8	19.8	70.58±37.17	137.85±65.68	0.511996	<0.0001	<0.0001	63.6±27.9	74.11±40.82	0.858166	0.574128	0.781901
Myosin light chain kinase, smooth muscle	MYLK_HUMAN	Q15746	MYLK	13	481	23	210.6	89.89±31.82	113.59±42.17	0.791338	5.98549e-05	0.00020942	84.47±34.4	92.64±30.32	0.911842	0.375112	0.643112
Unconventional myosin-Ic	MYO1C_HUMAN	O00159	MYO1C	20	229	20	121.6	101.5±33.72	101.34±29.5	1.00156	0.787797	0.829291	88.08±24.76	108.31±35.72	0.813157	0.00565606	0.0647369
Unconventional myosin-Id	MYO1D_HUMAN	O94832	MYO1D	19	173	16	116.1	96.19±36.82	102.42±27.84	0.939223	0.0482258	0.0760664	86.05±34.3	101.34±37.23	0.84913	0.0642944	0.245091
Myoferlin	MYOF_HUMAN	Q9NZM1	MYOF	37	1631	67	234.6	91.84±29.53	102.38±28.64	0.897072	0.0102833	0.0196378	84.95±23.92	95.34±31.6	0.891085	0.232524	0.501852
Protein phosphatase 1 regulatory subunit 12A	MYPT1_HUMAN	O14974	PPP1R12A	10	54	8	115.2	104.81±28.3	102.51±30.26	1.02246	0.52255	0.596091	101.1±22.22	106.69±30.92	0.947609	0.697481	0.862393
Marginal zone B- and B1-cell-specific protein	MZB1_HUMAN	Q8WU39	MZB1	39	111	5	20.7	112.3±102.59	100.38±67.83	1.11871	0.621658	0.683905	124.92±90.7	105.89±108.21	1.17978	0.088772	0.292366
N-acetyl-D-glucosamine kinase	NAGK_HUMAN	Q9UJ70	NAGK	19	114	5	37.4	102.45±34.75	100.39±50.65	1.02056	0.247901	0.315521	109.07±32.22	99.09±35.73	1.10074	0.061	0.237331
Nicotinamide phosphoribosyltransferase	NAMPT_HUMAN	P43490	NAMPT	14	64	6	55.5	122.74±73.85	86.99±41.66	1.41106	<0.0001	<0.0001	136.43±70.01	115.8±75.29	1.1781	0.122843	0.344692
NADH-cytochrome b5 reductase 1	NB5R1_HUMAN	Q9UHQ9	CYB5R1	13	51	4	34.1	103.49±35.32	88.89±21.31	1.16416	0.0028372	0.00631982	104.82±41.45	102.81±32.09	1.01963	0.833195	0.934425
NADH-cytochrome b5 reductase 3	NB5R3_HUMAN	P00387	CYB5R3	49	421	10	34.2	82.58±26.6	103.49±28.12	0.798019	<0.0001	<0.0001	76.42±23.14	85.71±27.83	0.891656	0.26853	0.534508
Neutral cholesterol ester hydrolase 1	NCEH1_HUMAN	Q6PIU2	NCEH1	18	135	6	45.8	113.74±63.54	81.54±49.07	1.39488	<0.0001	<0.0001	136.78±80.35	102.05±49.76	1.34037	0.0314092	0.157305
Nicalin	NCLN_HUMAN	Q969V3	NCLN	9	70	4	62.9	101.57±28.23	93.95±19.58	1.08111	0.179226	0.239242	103.65±26.54	100.52±29.18	1.03108	0.505983	0.737413
NADPH--cytochrome P450 reductase	NCPR_HUMAN	P16435	POR	22	153	13	76.6	99.93±36.31	99.83±27.09	1.00104	0.686738	0.74238	115.66±39.52	91.95±32.01	1.25792	0.00258334	0.0400968
Nucleoside diphosphate kinase B	NDKB_HUMAN	P22392	NME2	57	339	8	17.3	102.13±22.08	100.3±17.36	1.0182	0.594436	0.662553	110.48±23.02	97.89±20.48	1.12863	0.00815274	0.0804283
Protein NDRG1	NDRG1_HUMAN	Q92597	NDRG1	22	77	5	42.8	91.46±28.34	97.2±27.4	0.940968	0.100963	0.145426	93.58±29.6	90.38±27.85	1.03533	0.274259	0.5362
NADH dehydrogenase [ubiquinone] 1 alpha subcomplex subunit 2	NDUA2_HUMAN	O43678	NDUFA2	51	128	4	10.9	99.9±33.36	96.25±23.55	1.03787	0.785333	0.827891	102.98±37.36	98.33±31.33	1.04728	0.817726	0.93105
NADH dehydrogenase [ubiquinone] 1 alpha subcomplex subunit 5	NDUA5_HUMAN	Q16718	NDUFA5	40	87	4	13.5	99.56±36.54	101.39±25.09	0.982003	0.329446	0.400217	109.45±43.83	94.55±31.41	1.15762	0.0603883	0.23621
NADH dehydrogenase [ubiquinone] 1 alpha subcomplex subunit 7	NDUA7_HUMAN	O95182	NDUFA7	39	76	4	12.5	107.11±53.05	88.66±23.84	1.2081	0.00020196	0.000595273	116.51±80.95	102.34±30.31	1.13841	0.391044	0.653369
NADH dehydrogenase [ubiquinone] 1 alpha subcomplex subunit 8	NDUA8_HUMAN	P51970	NDUFA8	26	36	4	20.1	104.06±26.2	96.32±22.83	1.08029	0.0286125	0.0481496	107.2±26.2	102.46±26.25	1.04629	0.415815	0.677034
NADH dehydrogenase [ubiquinone] 1 alpha subcomplex subunit 10, mitochondrial	NDUAA_HUMAN	O95299	NDUFA10	10	42	3	40.7	108.06±33.18	90.4±22.69	1.19541	5.05104e-05	0.000179306	108.76±34.61	107.71±32.69	1.00977	0.899864	0.957377
NADH dehydrogenase [ubiquinone] 1 alpha subcomplex subunit 13	NDUAD_HUMAN	Q9P0J0	NDUFA13	10	52	1	16.7	118.49±48.4	106.92±39.64	1.10827	0.22191	0.285761	120.33±53.01	117.56±46.28	1.02357	0.602461	0.800538
NADH dehydrogenase [ubiquinone] 1 beta subcomplex subunit 10	NDUBA_HUMAN	O96000	NDUFB10	17	37	2	20.8	120.55±40.32	94.35±27.2	1.27763	<0.0001	<0.0001	113.96±33.87	123.9±43.08	0.919786	0.119602	0.342827
NADH-ubiquinone oxidoreductase 75 kDa subunit, mitochondrial	NDUS1_HUMAN	P28331	NDUFS1	30	237	16	79.4	103.52±56.12	88.54±21.93	1.16924	0.0107041	0.020319	96.99±32.49	106.84±64.89	0.907826	0.337234	0.607058
NADH dehydrogenase [ubiquinone] iron-sulfur protein 2, mitochondrial	NDUS2_HUMAN	O75306	NDUFS2	7	36	4	52.5	106.96±42.72	97.84±28.19	1.09321	0.277568	0.34613	118.07±46.34	101.32±39.95	1.16528	0.0866597	0.28801
NADH dehydrogenase [ubiquinone] iron-sulfur protein 3, mitochondrial	NDUS3_HUMAN	O75489	NDUFS3	33	211	9	30.2	99.59±31.56	96.78±22.74	1.02899	0.778398	0.821768	101.83±38	98.45±27.99	1.03437	0.844688	0.934425
NADH dehydrogenase [ubiquinone] iron-sulfur protein 6, mitochondrial	NDUS6_HUMAN	O75380	NDUFS6	41	79	3	13.7	102.49±34.87	93.41±25.49	1.09727	0.076818	0.115187	105.92±38.85	100.75±32.84	1.05129	0.562472	0.771737
NADH dehydrogenase [ubiquinone] iron-sulfur protein 8, mitochondrial	NDUS8_HUMAN	O00217	NDUFS8	12	32	2	23.7	96.62±36.21	94.24±37.19	1.02524	0.947643	0.963379	93.7±33.43	98.11±37.71	0.955142	0.581477	0.786398
NADH dehydrogenase [ubiquinone] flavoprotein 1, mitochondrial	NDUV1_HUMAN	P49821	NDUFV1	24	92	10	50.8	93.46±24	103.21±28.24	0.905536	0.0110898	0.0209586	95.56±26.47	92.4±22.78	1.0342	0.615339	0.806737
NADH dehydrogenase [ubiquinone] flavoprotein 2, mitochondrial	NDUV2_HUMAN	P19404	NDUFV2	21	172	5	27.4	96.91±35.65	97.78±25.81	0.991128	0.452093	0.526	102.14±40.16	94.26±33.14	1.08364	0.402824	0.664842
Netrin-1	NET1_HUMAN	O95631	NTN1	6	61	3	67.7	89.1±53.96	99.23±51.57	0.897927	0.0480361	0.0758491	70.83±30.59	98.37±60.7	0.720006	0.0233047	0.137889
Nexilin	NEXN_HUMAN	Q0ZGT2	NEXN	35	691	29	80.6	68.89±39.61	139.89±75.64	0.492457	<0.0001	<0.0001	62.54±32.55	72.11±42.62	0.867297	0.705056	0.865274
Nuclear factor erythroid 2-related factor 2	NF2L2_HUMAN	Q16236	NFE2L2	1	25	1	67.8	90.99±138.06	112.08±169.89	0.811852	0.947278	0.963379	59.41±56.22	107.02±162.87	0.555147	0.318951	0.586083
Protein Niban 1	NIBA1_HUMAN	Q9BZQ8	FAM129A	16	290	14	103.1	88.92±24.13	106.33±29.11	0.836231	<0.0001	<0.0001	95.64±23.67	85.51±23.82	1.11846	0.025536	0.142203
Nicastrin	NICA_HUMAN	Q92542	NCSTN	7	79	5	78.4	106.76±27.85	97.61±24.55	1.0937	0.0381776	0.0618709	109.9±27.85	105.16±27.93	1.04503	0.430517	0.684101
Nidogen-1	NID1_HUMAN	P14543	NID1	16	287	15	136.3	98.61±41.66	91.64±28.39	1.07604	0.384561	0.459897	90.11±30.26	102.92±46	0.875482	0.225893	0.491427
Nidogen-2	NID2_HUMAN	Q14112	NID2	21	413	19	151.2	109.27±52.75	86.37±29.58	1.26523	9.606e-05	0.000313538	93±33.67	117.53±58.68	0.791313	0.0233716	0.137889
NTPase KAP family P-loop domain-containing protein 1	NKPD1_HUMAN	Q17RQ9	NKPD1	2	35	1	67.7	86.2±41.87	111.7±41.35	0.771694	<0.0001	<0.0001	72.87±31.88	92.96±44.83	0.783872	0.0504371	0.209652
Non-specific lipid-transfer protein	NLTP_HUMAN	P22307	SCP2	14	263	10	59	109.06±45.68	97.58±30.44	1.11766	0.076281	0.1145	128.11±58.24	99.4±34.41	1.28892	0.00880654	0.083782
NAD(P) transhydrogenase, mitochondrial	NNTM_HUMAN	Q13423	NNT	18	290	18	113.8	103.05±42.22	87.2±26.01	1.18172	0.00474619	0.00996359	105.52±45.91	101.79±40.52	1.03661	0.942478	0.973949
Nodal modulator 1	NOMO1_HUMAN	Q15155	NOMO1	8	169	8	134.2	96.85±25.41	98.09±24.61	0.987289	0.557965	0.626208	97.14±25.83	96.7±25.4	1.00453	0.942575	0.973949
Non-POU domain-containing octamer-binding protein	NONO_HUMAN	Q15233	NONO	7	45	3	54.2	113.91±64.22	98.73±28.79	1.15368	0.0147219	0.0266286	106.15±34.11	117.85±74.97	0.900754	0.306668	0.574959
Neurogenic locus notch homolog protein 2	NOTC2_HUMAN	Q04721	NOTCH2	1	47	2	265.2	93.87±25.5	100.82±28.45	0.931058	0.13179	0.184001	92.57±24.52	94.54±26.14	0.979149	0.856489	0.937366
Nucleosome assembly protein 1-like 1	NP1L1_HUMAN	P55209	NAP1L1	19	137	4	45.3	92.24±27.58	91.29±22.81	1.01034	0.935573	0.953668	105.96±31.87	85.28±22.32	1.24251	0.000152965	0.0123986
Nucleosome assembly protein 1-like 4	NP1L4_HUMAN	Q99733	NAP1L4	12	163	4	42.8	99.81±27.2	97.11±22.17	1.02773	0.791695	0.832793	107.37±23.84	95.97±28.15	1.11887	0.0336821	0.163263
NPC intracellular cholesterol transporter 2	NPC2_HUMAN	P61916	NPC2	44	133	6	16.6	108.19±56.19	87.18±55.62	1.24102	0.000913065	0.0022772	110.59±64.22	106.97±52.12	1.03379	0.836321	0.934425
Nucleophosmin	NPM_HUMAN	P06748	NPM1	37	304	10	32.6	101.82±19.17	98.61±19.25	1.03256	0.198888	0.261515	98.02±18.01	103.75±19.58	0.944805	0.200882	0.460105
Neuroplastin	NPTN_HUMAN	Q9Y639	NPTN	16	382	7	44.4	79.61±20.23	104.1±22.25	0.764746	<0.0001	<0.0001	79.87±19.92	79.48±20.53	1.00485	0.500332	0.737413
Neuropilin-1	NRP1_HUMAN	O14786	NRP1	9	86	6	103.1	96.85±25.17	103.04±30.11	0.939992	0.197198	0.259667	98.58±24.98	95.98±25.4	1.02707	0.549202	0.766823
Vesicle-fusing ATPase	NSF_HUMAN	P46459	NSF	14	88	9	82.5	106.7±50.76	87.45±30.28	1.22008	0.000898641	0.00224892	112.4±66.58	103.8±40.78	1.08288	0.931953	0.969151
Nuclear transport factor 2	NTF2_HUMAN	P61970	NUTF2	17	37	2	14.5	102.13±37.62	90.63±28.22	1.12697	0.00978704	0.018913	107.86±29.72	99.22±40.96	1.08707	0.243801	0.514316
Nucleobindin-1	NUCB1_HUMAN	Q02818	NUCB1	62	994	36	53.8	93.46±27.19	110.34±26.45	0.846986	<0.0001	<0.0001	101.93±31.01	89.16±24.16	1.14327	0.0253073	0.142203
Nucleobindin-2	NUCB2_HUMAN	P80303	NUCB2	15	92	5	50.2	92.12±26.16	107.4±30.81	0.857712	0.000106919	0.000345886	99.62±29.19	88.31±23.81	1.12807	0.0374352	0.171216
Nucleolin	NUCL_HUMAN	P19338	NCL	24	316	18	76.6	104.2±23.2	94.41±19.23	1.10373	0.00181551	0.00419783	99.78±21.15	106.45±24.01	0.937329	0.212574	0.474955
Nuclear mitotic apparatus protein 1	NUMA1_HUMAN	Q14980	NUMA1	4	123	6	238.1	104.94±60.04	77.67±39.63	1.35105	0.014846	0.0267742	101.53±57.08	106.67±61.84	0.951878	0.9786	0.990824
Out at first protein homolog	OAF_HUMAN	Q86UD1	OAF	16	86	4	30.7	113.53±48.87	93.25±60.17	1.21743	0.000197436	0.000587875	104.59±42.46	118.06±51.53	0.88593	0.137157	0.364892
2-oxoglutarate dehydrogenase, mitochondrial	ODO1_HUMAN	Q02218	OGDH	15	235	14	115.9	103.63±45.42	93.89±31.82	1.10379	0.198959	0.261515	116.76±55.69	96.97±37.97	1.2041	0.0993004	0.3109
Dihydrolipoyllysine-residue succinyltransferase component of 2-oxoglutarate dehydrogenase complex, mitochondrial	ODO2_HUMAN	P36957	DLST	31	577	15	48.7	95.26±32.97	101.03±25.66	0.942883	0.0646383	0.0987511	97.42±34.52	94.16±32.37	1.03466	0.66183	0.838931
Dihydrolipoyllysine-residue acetyltransferase component of pyruvate dehydrogenase complex, mitochondrial	ODP2_HUMAN	P10515	DLAT	8	103	5	69	105.9±39.88	97.34±31.29	1.08795	0.194164	0.256367	104.36±47.24	106.69±35.95	0.97825	0.631906	0.820061
Pyruvate dehydrogenase E1 component subunit alpha, somatic form, mitochondrial	ODPA_HUMAN	P08559	PDHA1	28	174	9	43.3	96.06±36.61	94.87±26.29	1.01248	0.765371	0.81036	103.6±42.73	92.23±32.77	1.12328	0.116561	0.336669
Pyruvate dehydrogenase E1 component subunit beta, mitochondrial	ODPB_HUMAN	P11177	PDHB	30	272	10	39.2	95.45±32.36	97.95±22.5	0.974514	0.207927	0.271346	100.15±39.89	93.06±27.81	1.07617	0.397984	0.660591
Pyruvate dehydrogenase protein X component, mitochondrial	ODPX_HUMAN	O00330	PDHX	10	52	5	54.1	84.33±31.77	109.38±40.94	0.771019	<0.0001	8.23223e-05	78.13±29.26	87.48±32.74	0.893162	0.788646	0.913202
Olfactomedin-like protein 3	OLFL3_HUMAN	Q9NRN5	OLFML3	26	135	11	46	99.29±46.82	98.53±47.6	1.0077	0.733504	0.781155	91.11±39.28	103.44±49.98	0.880783	0.158164	0.393388
Osteomodulin	OMD_HUMAN	Q99983	OMD	6	123	3	49.5	88.52±60.35	113.34±69.81	0.780952	0.000733793	0.00186842	77.82±45.72	93.94±66.21	0.828387	0.123916	0.344692
Dynamin-like 120 kDa protein, mitochondrial	OPA1_HUMAN	O60313	OPA1	5	37	4	111.6	101.01±46.25	79.66±35.33	1.268	0.000130226	0.000407493	96.93±39.9	103.08±49.32	0.940343	0.475579	0.724551
Optic atrophy 3 protein	OPA3_HUMAN	Q9H6K4	OPA3	4	41	1	20	106.56±38.94	86.04±26.76	1.23848	6.46908e-05	0.00022313	106.51±37.71	106.59±39.84	0.999225	0.840803	0.934425
Dolichyl-diphosphooligosaccharide--protein glycosyltransferase 48 kDa subunit	OST48_HUMAN	P39656	DDOST	20	465	9	50.8	100.64±36.17	98.51±22.92	1.0216	0.739945	0.786601	104.91±35.31	98.48±36.66	1.06531	0.424189	0.681574
Osteopetrosis-associated transmembrane protein 1	OSTM1_HUMAN	Q86WC4	OSTM1	2	31	1	37.2	92.21±30.64	98.33±25.51	0.937711	0.0442632	0.0705023	95.65±32.49	90.46±29.77	1.05732	0.331686	0.601903
Osteopontin	OSTP_HUMAN	P10451	SPP1	41	446	10	35.4	88.82±84.83	63.39±138.7	1.40114	0.000234506	0.000678859	65.56±75.02	100.61±87.58	0.651645	0.00449597	0.055812
L-amino-acid oxidase	OXLA_HUMAN	Q96RQ9	IL4I1	8	72	3	62.8	127.17±78.79	82.77±64.62	1.53648	<0.0001	<0.0001	148.14±74.02	116.52±79.52	1.27139	0.0326799	0.160516
Prolyl 3-hydroxylase 1	P3H1_HUMAN	Q32P28	P3H1	6	75	4	83.3	100.34±36.32	95.65±27.21	1.04907	0.834364	0.865816	105.4±41.37	97.77±33.5	1.07808	0.590122	0.792609
Prolyl 4-hydroxylase subunit alpha-1	P4HA1_HUMAN	P13674	P4HA1	28	120	11	61	96.78±41.07	99.25±32.71	0.975186	0.295875	0.365212	114.24±49.55	87.92±33.04	1.29936	0.00760628	0.0781518
Phospholipase A2, membrane associated	PA2GA_HUMAN	P14555	PLA2G2A	40	227	7	16.1	98.02±93.85	93.59±53.45	1.04725	0.827767	0.860194	78.22±38.18	108.06±110.96	0.723873	0.237461	0.509494
Polyadenylate-binding protein 1	PABP1_HUMAN	P11940	PABPC1	25	213	18	70.6	103.48±27.19	93.94±18.46	1.10158	0.0134816	0.0247106	114.36±30.82	97.96±23.53	1.16744	0.0107376	0.0949463
Protein kinase C and casein kinase substrate in neurons protein 2	PACN2_HUMAN	Q9UNF0	PACSIN2	8	64	4	55.7	96.16±34.84	97.53±37.88	0.985989	0.794224	0.83425	91.28±21.91	98.64±39.76	0.925387	0.406929	0.669345
Plasminogen activator inhibitor 1	PAI1_HUMAN	P05121	SERPINE1	18	55	6	45	104.57±43.46	97.74±39.61	1.06985	0.396613	0.471604	105.52±40.39	104.08±45.23	1.01378	0.92864	0.969151
Plasminogen activator inhibitor 1 RNA-binding protein	PAIRB_HUMAN	Q8NC51	SERBP1	13	111	5	44.9	101.98±22.21	103.47±23.02	0.985584	0.444666	0.518185	102.18±27.03	101.87±19.54	1.00303	0.931486	0.969151
Palladin	PALLD_HUMAN	Q8WX93	PALLD	21	831	25	150.5	78.53±36.74	126.78±54.55	0.619436	<0.0001	<0.0001	72.9±33.76	81.39±38.09	0.89566	0.49558	0.734063
Parkinson disease protein 7	PARK7_HUMAN	Q99497	PARK7	50	295	7	19.9	94.97±30.18	104.21±26.81	0.911302	0.0107084	0.020319	99.73±26.36	92.56±31.87	1.07748	0.0952311	0.304698
Alpha-parvin	PARVA_HUMAN	Q9NVD7	PARVA	22	70	7	42.2	84.41±42.36	128.5±60.06	0.65687	<0.0001	<0.0001	87.58±39.1	82.8±44.13	1.05771	0.194512	0.449921
PRKC apoptosis WT1 regulator protein	PAWR_HUMAN	Q96IZ0	PAWR	29	134	7	36.5	80.83±40.12	117±49.86	0.69083	<0.0001	<0.0001	79.25±38.82	81.63±41.03	0.970774	0.658397	0.836322
Pre-B-cell leukemia transcription factor-interacting protein 1	PBIP1_HUMAN	Q96AQ6	PBXIP1	15	211	9	80.6	80.85±36.05	126.29±51.01	0.640177	<0.0001	<0.0001	72.28±31.07	85.19±37.8	0.848449	0.423088	0.681574
Lysophosphatidylcholine acyltransferase 1	PCAT1_HUMAN	Q8NF37	LPCAT1	4	68	2	59.1	94.83±44.81	87.3±36.99	1.08623	0.471819	0.545038	104.04±51.68	90.16±40.51	1.15388	0.351174	0.622158
Poly(rC)-binding protein 1	PCBP1_HUMAN	Q15365	PCBP1	40	337	6	37.5	106.81±21.92	95.43±15.95	1.11926	0.000183055	0.000548412	114.76±23.89	102.78±19.85	1.11655	0.0185712	0.119702
Poly(rC)-binding protein 2	PCBP2_HUMAN	Q15366	PCBP2	25	233	3	38.6	103.6±30.29	106.97±33.13	0.968468	0.336264	0.407144	100.35±28.09	105.25±31.42	0.953471	0.53082	0.751785
Protocadherin-7	PCDH7_HUMAN	O60245	PCDH7	5	56	3	116	95.17±39.18	111±41.81	0.85737	0.00768362	0.0152109	80.34±34.33	102.7±39.57	0.782248	0.00417945	0.054725
Procollagen C-endopeptidase enhancer 1	PCOC1_HUMAN	Q15113	PCOLCE	29	475	12	47.9	96.71±36.45	99.85±44.85	0.968598	0.487683	0.562474	88.49±32.04	100.88±38.04	0.877103	0.162042	0.398685
Prenylcysteine oxidase 1	PCYOX_HUMAN	Q9UHG3	PCYOX1	38	329	16	56.6	94.22±44.83	105.37±28.06	0.894182	0.000946631	0.00234663	104.91±59.32	88.8±34.59	1.18146	0.256397	0.521734
Programmed cell death 6-interacting protein	PDC6I_HUMAN	Q8WUM4	PDCD6IP	20	306	17	96	99.14±17.23	95.07±13.66	1.04285	0.111391	0.158247	103.4±18.42	96.98±16.3	1.06627	0.123287	0.344692
Programmed cell death protein 6	PDCD6_HUMAN	O75340	PDCD6	32	145	6	21.9	95.12±33.15	113.78±41.01	0.836012	0.000646523	0.00168448	94.71±30.98	95.33±34.43	0.993516	0.981687	0.992572
Protein disulfide-isomerase	PDIA1_HUMAN	P07237	P4HB	64	2241	49	57.1	94.03±42.8	106.06±38.66	0.886613	0.00576999	0.0117248	118.1±52.51	81.82±30.77	1.44349	0.000343127	0.0173321
Protein disulfide-isomerase A3	PDIA3_HUMAN	P30101	PDIA3	64	2268	43	56.7	93.66±35.11	111.56±30.8	0.839585	<0.0001	0.00011265	108.42±41.18	86.18±29.18	1.2581	0.0044979	0.055812
Protein disulfide-isomerase A4	PDIA4_HUMAN	P13667	PDIA4	48	1360	32	72.9	98.2±39.24	95.43±30.63	1.02898	0.95845	0.971097	115.08±49.23	89.63±30	1.28396	0.00837909	0.0804283
Protein disulfide-isomerase A6	PDIA6_HUMAN	Q15084	PDIA6	46	911	20	48.1	101.71±40.11	96.9±27.49	1.04968	0.835329	0.866201	119.56±47.64	92.66±32.5	1.29033	0.00432044	0.0550718
PDZ and LIM domain protein 1	PDLI1_HUMAN	O00151	PDLIM1	48	365	14	36	82.3±33.05	127.67±53.6	0.644611	<0.0001	<0.0001	86.51±41.23	80.16±28.12	1.07919	0.20385	0.463458
PDZ and LIM domain protein 3	PDLI3_HUMAN	Q53GG5	PDLIM3	22	364	7	39.2	80.91±43.46	119.54±54.55	0.676825	<0.0001	<0.0001	82.48±49.91	80.11±40.18	1.02968	0.547642	0.766823
PDZ and LIM domain protein 4	PDLI4_HUMAN	P50479	PDLIM4	48	380	14	35.4	78.21±33.46	124.07±52.9	0.630379	<0.0001	<0.0001	74.31±32.75	80.19±33.88	0.926738	0.849256	0.934425
PDZ and LIM domain protein 5	PDLI5_HUMAN	Q96HC4	PDLIM5	27	280	15	63.9	90.21±26.63	111.6±29.76	0.80832	<0.0001	<0.0001	91.07±30.26	89.77±24.81	1.0144	0.562802	0.771737
PDZ and LIM domain protein 7	PDLI7_HUMAN	Q9NR12	PDLIM7	44	615	18	49.8	77.68±43.54	125.37±61.66	0.619564	<0.0001	<0.0001	74.67±50.47	79.2±39.9	0.942838	0.81596	0.930233
Astrocytic phosphoprotein PEA-15	PEA15_HUMAN	Q15121	PEA15	17	52	2	15	106.5±36.45	113.33±27.91	0.939735	0.0306939	0.0510631	113.82±31.8	102.79±38.28	1.10736	0.0546755	0.221588
Phosphatidylethanolamine-binding protein 1	PEBP1_HUMAN	P30086	PEBP1	66	165	8	21	94.62±44.83	105.78±30.77	0.894461	0.00575405	0.0117087	99.7±33.93	92.04±49.49	1.0832	0.0945022	0.30459
Pigment epithelium-derived factor	PEDF_HUMAN	P36955	SERPINF1	37	732	15	46.3	109.33±50.24	97.22±73.84	1.12455	0.00289612	0.00644123	109.14±45.59	109.43±52.78	0.997335	0.613515	0.805687
Peflin	PEF1_HUMAN	Q9UBV8	PEF1	7	46	2	30.4	95.74±30.45	116.81±39.83	0.819568	7.36539e-05	0.000247037	92.27±26.48	97.5±32.33	0.946327	0.89022	0.951524
Xaa-Pro dipeptidase	PEPD_HUMAN	P12955	PEPD	7	85	3	54.5	100.98±38.78	94.46±35.39	1.0691	0.169035	0.227721	115.87±44.93	93.43±33.13	1.24027	0.00682019	0.0737086
Myeloperoxidase	PERM_HUMAN	P05164	MPO	28	473	19	83.8	124.14±143.59	66.5±59.84	1.86664	<0.0001	<0.0001	110.98±75.14	130.82±168.18	0.848334	0.930638	0.969151
ATP-dependent 6-phosphofructokinase, platelet type	PFKAP_HUMAN	Q01813	PFKP	6	55	3	85.5	105.81±26.95	106.35±28.73	0.994911	0.964979	0.975679	104.88±24.8	106.28±28.15	0.986875	0.778498	0.909411
Phosphoglycerate mutase 1	PGAM1_HUMAN	P18669	PGAM1	51	316	5	28.8	96.81±38.77	96.75±32.5	1.0006	0.916822	0.940017	109.57±36.5	90.33±38.53	1.21295	0.00233916	0.037961
Basement membrane-specific heparan sulfate proteoglycan core protein	PGBM_HUMAN	P98160	HSPG2	46	6013	147	468.5	87.23±38.43	109.36±44.38	0.797631	<0.0001	<0.0001	74.46±28.14	93.71±41.42	0.794591	0.111502	0.330784
Aggrecan core protein	PGCA_HUMAN	P16112	ACAN	10	475	23	250	76.46±48.03	128.66±108.02	0.594315	<0.0001	<0.0001	72.36±56.55	78.55±43.39	0.921172	0.272935	0.535231
Platelet-derived growth factor receptor beta	PGFRB_HUMAN	P09619	PDGFRB	15	306	13	123.9	88.93±30.59	106.95±30.71	0.831574	<0.0001	0.00013154	83.5±26.35	91.69±32.37	0.910714	0.476664	0.724551
Prostaglandin G/H synthase 1	PGH1_HUMAN	P23219	PTGS1	9	96	5	68.6	110.4±50.03	95.19±45.41	1.15978	0.0074497	0.0148283	122.99±51.54	104.01±48.38	1.18241	0.101018	0.312884
Phosphoglycerate kinase 1	PGK1_HUMAN	P00558	PGK1	78	1316	34	44.6	110.92±43.75	92.45±34.58	1.19986	0.00103189	0.00254742	132.03±41.69	100.21±41.06	1.31747	0.000381083	0.0173321
Phosphoglucomutase-like protein 5	PGM5_HUMAN	Q15124	PGM5	19	252	9	62.2	78.13±31.83	131.42±75.82	0.594529	<0.0001	<0.0001	76.42±28.33	79±33.64	0.967405	0.930645	0.969151
Membrane-associated progesterone receptor component 1	PGRC1_HUMAN	O00264	PGRMC1	36	215	7	21.7	87.24±32.21	116.12±40.44	0.751269	<0.0001	<0.0001	84.18±21.44	88.79±36.54	0.948102	0.796109	0.917185
Membrane-associated progesterone receptor component 2	PGRC2_HUMAN	O15173	PGRMC2	30	97	5	23.8	89.95±26.12	104.44±23.93	0.861295	0.000131123	0.000408778	86.71±27.51	91.6±25.43	0.946702	0.48087	0.72509
N-acetylmuramoyl-L-alanine amidase	PGRP2_HUMAN	Q96PD5	PGLYRP2	26	293	10	62.2	138.61±146.48	84.71±103.32	1.63636	1.45724e-05	6.00595e-05	142.68±138.4	136.55±151.39	1.04487	0.504938	0.737413
Biglycan	PGS1_HUMAN	P21810	BGN	77	7326	41	41.6	94.79±59.41	113.23±55.44	0.837138	0.00199447	0.00458979	82.42±56.54	101.07±60.25	0.815486	0.190913	0.447316
Decorin	PGS2_HUMAN	P07585	DCN	55	1430	26	39.7	109.26±119.19	87.87±117.06	1.24338	0.00480433	0.0100711	79.28±59.63	124.47±138.01	0.636931	0.121643	0.344692
Prohibitin	PHB_HUMAN	P35232	PHB	66	786	20	29.8	102.65±33	98.28±23.3	1.04442	0.634375	0.694339	104.58±35.17	101.67±32.08	1.02859	0.763472	0.899036
Prohibitin-2	PHB2_HUMAN	Q99623	PHB2	68	878	21	33.3	99.09±28.46	95.87±21.69	1.03359	0.582499	0.651239	99.93±29.58	98.67±28.09	1.01282	0.905469	0.960082
Phosphatidylinositol-glycan-specific phospholipase D	PHLD_HUMAN	P80108	GPLD1	10	161	8	92.3	124.49±88.47	89.85±71.57	1.38563	<0.0001	7.77698e-05	123.47±71.14	125.01±96.57	0.987648	0.983095	0.993308
14 kDa phosphohistidine phosphatase	PHP14_HUMAN	Q9NRX4	PHPT1	24	92	3	13.8	104.05±42.82	90.63±25.02	1.14808	0.0124641	0.0231657	110.7±31.28	100.67±47.49	1.09963	0.146071	0.375206
Phosphatidylinositol 5-phosphate 4-kinase type-2 alpha	PI42A_HUMAN	P48426	PIP4K2A	6	57	2	46.2	100.32±30.93	90.31±31.46	1.11079	0.0239299	0.0413179	97.04±26.4	101.98±33.05	0.9516	0.878289	0.947299
Phosphatidylinositol-binding clathrin assembly protein	PICAL_HUMAN	Q13492	PICALM	5	81	4	70.7	101.29±36.35	91.39±23.77	1.1084	0.059469	0.0918151	103.6±39.16	100.13±35.1	1.03469	0.531167	0.751785
Protein-L-isoaspartate	PIMT_HUMAN	P22061	PCMT1	39	147	7	24.6	99.47±19.55	100.96±19.96	0.985258	0.436969	0.51003	102.57±18.47	97.89±20.02	1.04776	0.249383	0.517679
Pleckstrin homology domain-containing family O member 2	PKHO2_HUMAN	Q8TD55	PLEKHO2	11	67	5	53.3	149.32±181.9	90.14±40.51	1.65642	<0.0001	<0.0001	140.2±61.35	153.94±219.51	0.910712	0.52134	0.747186
Placenta-specific protein 9	PLAC9_HUMAN	Q5JTB6	PLAC9	33	95	3	10.3	75.42±32.53	108.89±37.75	0.69264	<0.0001	<0.0001	79.82±34.03	73.19±31.76	1.0905	0.242513	0.514316
1-phosphatidylinositol 4,5-bisphosphate phosphodiesterase eta-1	PLCH1_HUMAN	Q4KWH8	PLCH1	1	75	2	189.1	106.72±42.44	101.65±29.4	1.0499	0.561215	0.62883	120.25±41.23	99.86±41.67	1.20416	0.0102468	0.091718
5'-3' exonuclease PLD3	PLD3_HUMAN	Q8IV08	PLD3	16	135	6	54.7	113.24±57.19	93.93±50.45	1.20554	0.0127149	0.0235719	129.64±60.02	104.92±54.27	1.23558	0.100318	0.312742
Plectin	PLEC_HUMAN	Q15149	PLEC	40	4541	192	531.5	102.73±33.62	88.98±24.99	1.1545	0.00149821	0.00353133	113.69±39.87	97.17±28.72	1.17005	0.0200428	0.124436
Protein O-glucosyltransferase 3	PLGT3_HUMAN	Q7Z4H8	KDELC2	14	67	5	58.5	90.94±27.7	104.67±37.15	0.868786	0.00387823	0.00835795	93.27±37.18	89.76±21.62	1.03911	0.840709	0.934425
Pleckstrin homology domain-containing family D member 1	PLHD1_HUMAN	A6NEE1	PLEKHD1	1	39	1	59.2	113.24±104.92	93.04±75.21	1.21717	0.159027	0.215633	137.24±123.12	101.07±93.02	1.35791	0.0372564	0.171216
Perilipin-2	PLIN2_HUMAN	Q99541	PLIN2	36	309	13	48	106.94±77.04	86.56±56.73	1.23542	0.00333383	0.00731437	136.03±115.6	92.17±40.65	1.4758	0.0241791	0.139989
Perilipin-3	PLIN3_HUMAN	O60664	PLIN3	40	172	12	47	93.76±27.64	102.85±49.28	0.911595	0.04936	0.0776036	101.61±25.65	89.78±27.94	1.1317	0.022242	0.134592
Plasminogen	PLMN_HUMAN	P00747	PLG	61	2510	59	90.5	136.43±121.45	74.97±60.25	1.81992	<0.0001	<0.0001	135.72±114.89	136.79±125.49	0.992158	0.957204	0.982098
Procollagen-lysine,2-oxoglutarate 5-dioxygenase 1	PLOD1_HUMAN	Q02809	PLOD1	15	89	9	83.5	106.78±31.41	95.7±34.76	1.11581	0.0114805	0.0216409	111.96±27.11	104.16±33.26	1.07489	0.165199	0.405084
Multifunctional procollagen lysine hydroxylase and glycosyltransferase LH3 [Includes: Procollagen-lysine,2-oxoglutarate 5-dioxygenase 3	PLOD3_HUMAN	O60568	PLOD3	8	59	5	84.7	103.27±38.58	91.07±26.49	1.13393	0.0341604	0.0561895	112.44±51.61	98.62±29.31	1.14013	0.515103	0.743358
Proteolipid protein 2	PLP2_HUMAN	Q04941	PLP2	9	113	1	16.7	89.05±34.67	93.6±29.52	0.951376	0.164557	0.222716	78.96±24.9	94.16±37.85	0.838592	0.144105	0.373444
Plastin-2	PLSL_HUMAN	P04439	HLA-A	59	524	2	40.8	111.05±58.76	75.65±52.01	1.46799	<0.0001	<0.0001	139.93±67.78	96.4±47.82	1.45158	0.000814669	0.0227019
Plastin-3	PLST_HUMAN	P13797	PLS3	40	865	24	70.8	87.54±34.44	115.68±40.66	0.756743	<0.0001	<0.0001	95.42±40.42	83.54±30.53	1.14222	0.0559886	0.224591
Phospholipid transfer protein	PLTP_HUMAN	P55058	PLTP	34	342	13	54.7	112.8±114.74	102.39±101.95	1.10177	0.385956	0.461187	126.49±128.16	105.86±107.65	1.19489	0.306227	0.574959
Plexin-B2	PLXB2_HUMAN	O15031	PLXNB2	6	122	9	205	100.85±32.66	94.79±23.71	1.06398	0.203169	0.266808	92.72±27.02	104.98±34.64	0.883228	0.148972	0.379321
Podocan	PODN_HUMAN	Q7Z5L7	PODN	31	248	15	68.9	90.34±35.02	103.09±30	0.876299	0.00167986	0.00390274	83.56±37.75	93.78±33.31	0.890989	0.226434	0.491617
Podocalyxin	PODXL_HUMAN	O00592	PODXL	4	23	2	58.6	101.17±47.74	95.87±48.6	1.05523	0.296913	0.366184	88.31±35.36	107.7±51.96	0.819984	0.0808241	0.277464
Serum paraoxonase/arylesterase 1	PON1_HUMAN	P27169	PON1	46	807	17	39.7	128.3±133.07	86.32±113.06	1.48626	0.000458337	0.00124227	148.21±134.52	118.2±132.2	1.25393	0.241515	0.514316
Serum paraoxonase/arylesterase 2	PON2_HUMAN	Q15165	PON2	11	63	3	39.4	98.94±38.84	86.46±28.41	1.14429	0.0224861	0.0391027	107.22±36.83	94.74±39.42	1.13168	0.0740211	0.268649
Periostin	POSTN_HUMAN	Q15063	POSTN	63	3780	62	93.3	91.87±56.53	112.6±61.24	0.815904	0.00394091	0.00848051	103.24±61.66	86.11±53.31	1.19895	0.145154	0.373752
POTE ankyrin domain family member E	POTEE_HUMAN	Q6S8J3	POTEE	11	4082	1	121.3	92.74±42.68	119.17±50.01	0.778209	<0.0001	<0.0001	92.85±45.19	92.68±41.69	1.00183	0.684662	0.856708
Serine/threonine-protein phosphatase PP1-alpha catalytic subunit	PP1A_HUMAN	P62136	PPP1CA	25	108	2	37.5	111.6±36.27	91.71±24.64	1.21681	<0.0001	<0.0001	112±28.46	111.39±39.86	1.00545	0.780862	0.9097
Serine/threonine-protein phosphatase PP1-beta catalytic subunit	PP1B_HUMAN	P62140	PPP1CB	28	113	3	37.2	100.32±32.66	111.54±34.18	0.899425	0.00883499	0.0172329	100.85±21.84	100.05±37.12	1.00796	0.366101	0.635882
Serine/threonine-protein phosphatase 2A catalytic subunit beta isoform	PP2AB_HUMAN	P62714	PPP2CB	12	111	4	35.6	89.24±23.96	109.04±28.75	0.818352	<0.0001	<0.0001	97.03±23.37	85.28±23.44	1.13783	0.0159428	0.113048
Tartrate-resistant acid phosphatase type 5	PPA5_HUMAN	P13686	ACP5	10	79	2	36.6	137.39±127.35	97.05±58.91	1.41566	0.0047098	0.00991572	125.48±83.21	143.43±144.92	0.874788	0.926722	0.968501
Lysosomal acid phosphatase	PPAL_HUMAN	P11117	ACP2	10	105	4	48.3	131.12±52.15	113.53±52.12	1.15492	0.0121145	0.0226604	148.08±63.56	122.52±43.32	1.20864	0.092245	0.30065
Peptidyl-prolyl cis-trans isomerase A	PPIA_HUMAN	P62937	PPIA	65	924	14	18	102.62±42.4	101.28±38.08	1.01324	0.670375	0.729364	123.65±40.45	91.95±39.53	1.3448	<0.0001	0.00282968
Peptidyl-prolyl cis-trans isomerase B	PPIB_HUMAN	P23284	PPIB	59	606	14	23.7	104.01±28.58	108.91±20.99	0.955062	0.0844829	0.125011	113.28±30.96	99.31±26.3	1.14067	0.0191697	0.12073
Peptidyl-prolyl cis-trans isomerase F, mitochondrial	PPIF_HUMAN	P30405	PPIF	7	31	2	22	109.55±42.83	92.03±42.59	1.19034	0.000323901	0.0009123	120.24±33.35	104.12±46.2	1.15474	0.00635204	0.0696814
Palmitoyl-protein thioesterase 1	PPT1_HUMAN	P50897	PPT1	21	156	6	34.2	103.2±40.23	93.76±25.09	1.10059	0.131165	0.183304	107.65±39.06	100.94±40.91	1.06644	0.206472	0.466402
PRA1 family protein 3	PRAF3_HUMAN	O75915	ARL6IP5	30	164	6	21.6	97.54±29.58	108.45±28.17	0.899404	0.00473557	0.00995562	102.08±29.41	95.24±29.62	1.07178	0.167039	0.408224
Peroxiredoxin-1	PRDX1_HUMAN	Q06830	PRDX1	80	968	17	22.1	102.69±28.72	100.76±18.42	1.0192	0.921885	0.944213	112.59±32.96	97.66±25.11	1.15285	0.0124773	0.102849
Peroxiredoxin-2	PRDX2_HUMAN	P32119	PRDX2	62	807	16	21.9	120.64±76.75	94.64±47.89	1.27481	0.00556686	0.0113585	123.18±82.27	119.36±74.4	1.03205	0.705048	0.865274
Thioredoxin-dependent peroxide reductase, mitochondrial	PRDX3_HUMAN	P30048	PRDX3	34	254	7	27.7	105.36±59.48	90.29±32.85	1.16699	0.0789142	0.117967	129.51±75.85	93.11±45.06	1.39087	0.00356519	0.0490719
Peroxiredoxin-4	PRDX4_HUMAN	Q13162	PRDX4	52	431	9	30.5	94.17±42.95	86.95±27.36	1.08313	0.379717	0.45599	109.75±53.77	86.27±34.07	1.27215	0.0176278	0.119069
Peroxiredoxin-5, mitochondrial	PRDX5_HUMAN	P30044	PRDX5	29	118	6	22.1	102.81±26.18	93.36±18.92	1.10122	0.00316146	0.00696763	111.7±28.56	98.3±23.87	1.13627	0.0187454	0.119702
Peroxiredoxin-6	PRDX6_HUMAN	P30041	PRDX6	31	182	7	25	117.85±41.79	95.86±24.89	1.22941	<0.0001	<0.0001	123.85±54.27	114.81±33.85	1.07873	0.632329	0.820061
Prolargin	PRELP_HUMAN	P51888	PRELP	51	2416	21	43.8	95.94±53.42	117.22±58.77	0.818459	0.00337249	0.00736596	81.69±47.8	103.16±54.99	0.79189	0.0843931	0.283709
Protein preY, mitochondrial	PREY_HUMAN	Q96I23	PYURF	7	32	1	12.6	99.12±41.14	97.08±27.25	1.02105	0.812448	0.848505	105.1±44.55	96.09±39.3	1.09381	0.28592	0.55034
Proteoglycan 4	PRG4_HUMAN	Q92954	PRG4	8	185	10	151	115.99±54.17	89.67±43.42	1.29354	0.000123201	0.000389915	110.59±46.33	118.73±57.88	0.931476	0.897959	0.956293
Major prion protein	PRIO_HUMAN	P04156	PRNP	8	69	2	27.6	105.38±59.52	102.25±32.44	1.03063	0.488394	0.562849	78.76±32.39	118.9±65.52	0.662424	0.00212192	0.0359986
Vitamin K-dependent protein C	PROC_HUMAN	P04070	PROC	19	366	9	52	134.42±170.22	73.19±91.05	1.83665	0.000151957	0.000466748	88.48±96.2	157.74±194	0.560897	0.0147996	0.111138
Profilin-1	PROF1_HUMAN	P07737	PFN1	65	757	13	15	113.22±51.1	89.86±31.32	1.26005	0.000580087	0.0015277	142.47±47.71	98.38±46.42	1.44822	<0.0001	0.00282968
Profilin-2	PROF2_HUMAN	P35080	PFN2	24	111	4	15	80.88±35.43	128.27±62.38	0.630567	<0.0001	<0.0001	88.24±37.75	77.15±33.88	1.14366	0.0755948	0.269665
Properdin	PROP_HUMAN	P27918	CFP	11	113	4	51.2	111.22±59.46	89.34±48.64	1.2449	0.000947337	0.00234663	105.95±46.27	113.89±65.3	0.930338	0.589978	0.792609
Vitamin K-dependent protein S	PROS_HUMAN	P07225	PROS1	39	1241	28	75.1	115.54±104.41	85.39±90.31	1.35303	0.000778749	0.00197943	113.92±107.28	116.36±103.74	0.979038	0.555797	0.768383
Vitamin K-dependent protein Z	PROZ_HUMAN	P22891	PROZ	10	149	5	44.7	134.79±169.06	73.11±104.77	1.84377	<0.0001	0.000157001	98.08±131.11	153.43±183.47	0.639239	0.0154239	0.112517
Pre-mRNA-processing factor 19	PRP19_HUMAN	Q9UMS4	PRPF19	5	32	3	55.1	96.25±25.09	95.58±20.63	1.00693	0.884922	0.913731	93.9±24.58	97.44±25.45	0.963739	0.767156	0.901192
26S proteasome regulatory subunit 10B	PRS10_HUMAN	P62333	PSMC6	17	71	6	44.1	112.84±30.76	106.96±25.54	1.05498	0.171009	0.229918	116.21±24.21	111.13±33.63	1.04578	0.276525	0.539371
Serine protease 23	PRS23_HUMAN	O95084	PRSS23	5	35	2	43	100.27±50.63	90.33±57.34	1.11001	0.0440538	0.0702454	79.11±27.45	111±56.21	0.712642	0.0135777	0.10663
26S proteasome regulatory subunit 6A	PRS6A_HUMAN	P17980	PSMC3	22	80	6	49.2	108.34±24.69	107.31±21.05	1.00963	0.991975	0.994163	114.61±28.2	105.15±22.25	1.08998	0.121071	0.344692
26S proteasome regulatory subunit 6B	PRS6B_HUMAN	P43686	PSMC4	14	45	5	47.3	117.19±76.83	103.91±40.38	1.12779	0.0131103	0.024121	115.24±28	118.18±92.47	0.975099	0.686837	0.85695
26S proteasome regulatory subunit 8	PRS8_HUMAN	P62195	PSMC5	14	89	3	45.6	104.75±28.93	95.47±22.77	1.09726	0.0450275	0.0715633	112.98±34.26	100.58±25.08	1.12325	0.322924	0.591867
Proteasome subunit alpha type-1	PSA1_HUMAN	P25786	PSMA1	37	277	10	29.5	100.97±19.48	96.77±16.75	1.04341	0.15547	0.212189	107.73±19.54	97.55±18.68	1.10437	0.0210274	0.129447
Proteasome subunit alpha type-4	PSA4_HUMAN	P25789	PSMA4	8	25	2	29.5	96.72±26.71	95.36±23.44	1.01419	0.902982	0.929091	105.75±22.28	92.14±27.73	1.14772	0.00752496	0.0780841
Proteasome subunit alpha type-5	PSA5_HUMAN	P28066	PSMA5	20	107	4	26.4	95.21±20.88	94.64±17.91	1.00605	0.974184	0.982942	102.7±20.87	91.41±19.97	1.12352	0.0219268	0.133855
Proteasome subunit alpha type-6	PSA6_HUMAN	P60900	PSMA6	36	83	7	27.4	97.97±21.08	91.13±22.46	1.07508	0.0132489	0.0243146	102.02±21.86	95.91±20.53	1.06364	0.270947	0.535231
Proteasome subunit alpha type-7	PSA7_HUMAN	O14818	PSMA7	33	86	7	27.9	102.86±25.43	99.14±21.51	1.0376	0.369443	0.445101	109.35±24.47	99.57±25.46	1.09818	0.0709012	0.259912
Proteasome subunit beta type-6	PSB6_HUMAN	P28072	PSMB6	13	80	3	25.3	99.28±27.55	97.33±23	1.02001	0.989849	0.994163	97.88±26.86	99.99±28.07	0.978911	0.54539	0.765856
Proteasome subunit beta type-7	PSB7_HUMAN	Q99436	PSMB7	8	42	2	29.9	98.1±26.18	102.42±26.16	0.957818	0.299186	0.368676	107.92±21.91	93.12±26.9	1.15903	0.00112079	0.0272539
26S proteasome non-ATPase regulatory subunit 11	PSD11_HUMAN	O00231	PSMD11	6	33	3	47.4	95.94±28.81	95.16±22.98	1.00818	0.894371	0.922182	108.7±30.2	89.46±25.98	1.21514	0.0021197	0.0359986
26S proteasome non-ATPase regulatory subunit 1	PSMD1_HUMAN	Q99460	PSMD1	5	47	4	105.8	94.94±31.45	107.31±31.51	0.88471	0.00059118	0.00155411	111.99±34.21	86.29±26.23	1.29775	0.00031878	0.0173321
26S proteasome non-ATPase regulatory subunit 2	PSMD2_HUMAN	Q13200	PSMD2	8	93	6	100.1	98.7±30.14	94.98±23.14	1.03912	0.708052	0.760153	106.78±37.52	94.6±24.93	1.12881	0.120098	0.343574
26S proteasome non-ATPase regulatory subunit 4	PSMD4_HUMAN	P55036	PSMD4	9	57	2	40.7	105.12±46.78	102.67±26.39	1.02386	0.805768	0.843945	104.31±34.52	105.53±52.14	0.988431	0.711077	0.870192
26S proteasome non-ATPase regulatory subunit 7	PSMD7_HUMAN	P51665	PSMD7	11	49	2	37	98.72±26.4	107±28.95	0.922628	0.0143436	0.0260939	105.98±33.47	95.04±21.34	1.11508	0.0885537	0.292307
26S proteasome non-ATPase regulatory subunit 9	PSMD9_HUMAN	O00233	PSMD9	30	73	6	24.7	106.14±38.15	116.71±53.09	0.909458	0.123718	0.173395	112.67±45.29	102.83±33.86	1.09573	0.240457	0.512904
Proteasome activator complex subunit 1	PSME1_HUMAN	Q06323	PSME1	14	129	4	28.7	108.89±44.03	92.86±28.34	1.17266	0.00806639	0.0158824	123.06±37.43	101.7±45.61	1.21011	0.00825927	0.0804283
Polypyrimidine tract-binding protein 1	PTBP1_HUMAN	P26599	PTBP1	14	169	7	57.2	104.06±39.33	101.5±22.66	1.02523	0.798869	0.837922	103.69±24.89	104.24±45.09	0.994704	0.599612	0.798206
Prostacyclin synthase	PTGIS_HUMAN	Q16647	PTGIS	22	333	10	57.1	86.04±32.76	113.06±40.31	0.761012	<0.0001	<0.0001	83.13±25.07	87.52±36.14	0.949782	0.881991	0.948972
Prothymosin alpha	PTMA_HUMAN	P06454	PTMA	15	238	5	12.2	115.28±58.82	93.71±49.96	1.23013	0.00226483	0.00516311	100.85±51.95	122.6±61.07	0.822553	0.136163	0.364892
Parathymosin	PTMS_HUMAN	P20962	PTMS	24	166	5	11.5	113.02±60.77	94.81±53.23	1.19204	0.0281079	0.0474097	90.73±47.53	124.32±63.88	0.729827	0.012878	0.103807
Receptor-type tyrosine-protein phosphatase C	PTPRC_HUMAN	P08575	PTPRC	16	655	21	147.2	101.51±47.3	79.07±41.36	1.28373	5.03627e-05	0.000179218	115.15±48.71	94.59±45.38	1.21744	0.0526698	0.217692
Pentraxin-related protein PTX3	PTX3_HUMAN	P26022	PTX3	14	52	4	41.9	98.74±67.36	88.94±67.15	1.11024	0.104304	0.149195	91.62±55.66	102.36±72.7	0.895042	0.688699	0.85695
Plexin domain-containing protein 2	PXDC2_HUMAN	Q6UX71	PLXDC2	17	224	8	59.5	84.83±26.37	117.07±39.01	0.724599	<0.0001	<0.0001	89.32±26.23	82.54±26.34	1.0821	0.249927	0.517679
Peroxidasin homolog	PXDN_HUMAN	Q92626	PXDN	9	92	7	165.2	101.86±48.7	95.15±49.97	1.07051	0.218531	0.282657	92.97±28.22	106.37±55.99	0.873964	0.517097	0.744029
Glycogen phosphorylase, brain form	PYGB_HUMAN	P11216	PYGB	22	196	12	96.6	90.06±30.34	115.62±51.12	0.778928	<0.0001	<0.0001	94.22±29.97	87.95±30.53	1.07132	0.151748	0.381725
Glycogen phosphorylase, liver form	PYGL_HUMAN	P06737	PYGL	11	150	4	97.1	95.58±41.83	85.03±27.89	1.12408	0.0808868	0.120545	121.25±45.89	82.55±32.95	1.46883	<0.0001	0.00186005
Cytochrome b-c1 complex subunit 1, mitochondrial	QCR1_HUMAN	P31930	UQCRC1	43	667	16	52.6	98.87±35.64	96.1±22.9	1.02888	0.905861	0.930085	107.51±43.59	94.49±30.28	1.13775	0.202778	0.462993
Cytochrome b-c1 complex subunit 2, mitochondrial	QCR2_HUMAN	P22695	UQCRC2	37	559	16	48.4	102.8±31.84	95.48±21.54	1.07667	0.152313	0.208271	108.45±37.1	99.93±28.68	1.08529	0.352472	0.622158
Cytochrome b-c1 complex subunit 6, mitochondrial	QCR6_HUMAN	P07919	UQCRH	46	191	4	10.7	99.86±32.17	101.07±24.67	0.988029	0.49227	0.566421	105.19±38.75	97.15±28.2	1.08271	0.421539	0.681574
Cytochrome b-c1 complex subunit 7	QCR7_HUMAN	P14927	UQCRB	72	288	9	13.5	106.84±36.63	94.39±27.06	1.13179	0.0236	0.040872	110.04±38.6	105.21±35.78	1.04596	0.728405	0.873967
Cytochrome b-c1 complex subunit 8	QCR8_HUMAN	O14949	UQCRQ	23	68	2	9.9	111.19±35.16	93.3±27.38	1.19165	0.000127588	0.000401188	107.37±37.16	113.12±34.23	0.94916	0.278353	0.540769
Sulfhydryl oxidase 1	QSOX1_HUMAN	O00391	QSOX1	19	207	13	82.5	115.61±56.85	92.53±58.66	1.24945	0.000367323	0.00101693	107.52±52.31	119.71±58.98	0.898189	0.114227	0.336669
Ras-related protein Rab-10	RAB10_HUMAN	P61026	RAB10	37	380	5	22.5	104.31±31.19	92.98±22.22	1.12185	0.0102522	0.0196299	108.03±33.35	102.42±30.11	1.05474	0.508573	0.739789
Ras-related protein Rab-14	RAB14_HUMAN	P61106	RAB14	46	210	6	23.9	101.94±25.04	99.64±24.97	1.02309	0.409866	0.484206	101.37±20.59	102.22±27.16	0.991617	0.846502	0.934425
Ras-related protein Rab-18	RAB18_HUMAN	Q9NP72	RAB18	10	32	2	23	106.2±26.59	104.39±25.22	1.01742	0.698417	0.752577	108.5±29.43	105.04±25.18	1.03296	0.946314	0.977108
Ras-related protein Rab-1A	RAB1A_HUMAN	P62820	RAB1A	64	507	7	22.7	107.18±25.81	100.03±18.84	1.0714	0.0338679	0.0557711	112.85±23.78	104.29±26.48	1.08209	0.184721	0.438224
Ras-related protein Rab-1B	RAB1B_HUMAN	Q9H0U4	RAB1B	61	477	6	22.2	99.39±23.06	100.36±21.33	0.990318	0.549992	0.619643	103.69±21.17	97.21±23.82	1.06671	0.13587	0.364892
Ras-related protein Rab-21	RAB21_HUMAN	Q9UL25	RAB21	9	69	2	24.3	93.6±26.9	107.89±30.03	0.867572	0.000302082	0.000857048	89.67±18.45	95.6±30.24	0.937924	0.714565	0.87097
Ras-related protein Rab-2A	RAB2A_HUMAN	P61019	RAB2A	37	143	3	23.5	94.66±19.25	104.14±18.6	0.908954	0.000500322	0.00134186	93.21±16.57	95.4±20.55	0.977001	0.685459	0.85695
Ras-related protein Rab-5B	RAB5B_HUMAN	P61020	RAB5B	31	140	3	23.7	113.64±63.83	118.18±46.45	0.96165	0.544943	0.617505	114.68±58.94	113.12±66.6	1.01381	0.629032	0.818695
Ras-related protein Rab-5C	RAB5C_HUMAN	P51148	RAB5C	47	249	6	23.5	108.27±32.4	93.39±22.47	1.15932	0.000379756	0.00104595	112.71±30.62	106.02±33.26	1.06315	0.430633	0.684101
Ras-related protein Rab-6A	RAB6A_HUMAN	P20340	RAB6A	43	251	10	23.6	103.35±22.64	103.06±18.5	1.00279	0.744957	0.789892	103.83±20.39	103.11±23.85	1.00702	0.873967	0.946481
Ras-related protein Rab-7a	RAB7A_HUMAN	P51149	RAB7A	51	330	9	23.5	105.34±28.67	95.96±21.76	1.09777	0.00522919	0.0107912	117.7±36.28	99.07±21.65	1.18809	0.00360121	0.0491043
Ras-related protein Rab-8A	RAB8A_HUMAN	P61006	RAB8A	39	349	4	23.7	100.84±24.64	91.07±21.76	1.10732	0.00491872	0.0102814	98.33±21.78	102.11±26.03	0.962942	0.361882	0.631563
Ras-related protein Rab-8B	RAB8B_HUMAN	Q92930	RAB8B	42	392	4	23.6	99.8±24.83	84.4±18.34	1.18247	<0.0001	<0.0001	102.33±28.36	98.52±22.96	1.03866	0.852812	0.934882
Ras-related C3 botulinum toxin substrate 1	RAC1_HUMAN	P63000	RAC1	43	324	4	21.4	103.65±24.73	94.94±16.54	1.09177	0.00995095	0.0191656	107.75±24.08	101.57±24.97	1.06082	0.316802	0.585081
Ras-related C3 botulinum toxin substrate 2	RAC2_HUMAN	P15153	RAC2	35	226	3	21.4	120.53±56.97	76.95±40.28	1.56628	<0.0001	<0.0001	134.19±67.87	113.6±49.69	1.18126	0.193032	0.448462
Receptor of activated protein C kinase 1	RACK1_HUMAN	P63244	RACK1	24	90	7	35.1	108.62±23.82	100.5±22.34	1.08074	0.0102001	0.0195557	106.63±17.25	109.63±26.6	0.972674	0.728387	0.873967
Ras-related protein Ral-A	RALA_HUMAN	P11233	RALA	33	184	4	23.6	106.64±35.55	99.81±27.93	1.06839	0.32207	0.392893	113.16±43.71	103.33±30.44	1.09515	0.533608	0.753663
Ras-related protein Ral-B	RALB_HUMAN	P11234	RALB	31	203	3	23.4	102.55±30.03	92.75±20.16	1.10561	0.0169767	0.0303171	102.7±26.51	102.47±31.86	1.00229	0.858268	0.937366
RNA-binding protein Raly	RALY_HUMAN	Q9UKM9	RALY	41	88	7	32.4	97.02±33.57	93.86±27.47	1.03367	0.600013	0.668258	95.81±31.98	97.64±34.56	0.981228	0.835282	0.934425
GTP-binding nuclear protein Ran	RAN_HUMAN	P62826	RAN	36	210	9	24.4	111.86±25.26	93.26±22.57	1.19944	<0.0001	<0.0001	111.74±22.93	111.92±26.53	0.998408	0.746398	0.883924
Ran-specific GTPase-activating protein	RANG_HUMAN	P43487	RANBP1	27	54	4	23.3	105.72±26.46	99.61±16.91	1.06138	0.164301	0.222577	102.13±19.11	107.55±29.46	0.949555	0.438785	0.690602
Ras-related protein Rap-1A	RAP1A_HUMAN	P62834	RAP1A	53	388	3	21	85.77±31.44	107.76±36.61	0.796	<0.0001	<0.0001	83.24±28.41	87.06±33.01	0.956077	0.835424	0.934425
Ras-related protein Rap-1b	RAP1B_HUMAN	P61224	RAP1B	57	443	4	20.8	103.87±23.61	108.59±23.7	0.956561	0.18769	0.248493	107.55±23.67	102±23.54	1.05443	0.370344	0.63986
Ras-related protein Rap-2b	RAP2B_HUMAN	P61225	RAP2B	36	116	5	20.5	110.58±47.47	86.71±26.52	1.27532	<0.0001	0.000151253	121.86±58.49	104.86±40.07	1.16209	0.223421	0.489446
Retinoic acid receptor responder protein 2	RARR2_HUMAN	Q99969	RARRES2	25	150	4	18.6	83.97±40.54	114.51±61.53	0.733302	<0.0001	<0.0001	77.98±45.26	87±37.92	0.896335	0.21832	0.481889
Ras-related protein Rab-11B	RB11B_HUMAN	Q15907	RAB11B	36	410	9	24.5	101.01±20.07	104.43±15.79	0.967259	0.127224	0.177968	107.04±18.58	97.95±20.24	1.09281	0.0413391	0.181122
Histone-binding protein RBBP4	RBBP4_HUMAN	Q09028	RBBP4	15	144	2	47.6	88.78±26.21	112.6±28.44	0.788518	<0.0001	<0.0001	97.8±27.71	84.21±24.37	1.16145	0.00530993	0.0629852
RNA-binding motif protein, X chromosome	RBMX_HUMAN	P38159	RBMX	20	73	8	42.3	101.76±24.35	95.73±26.8	1.06301	0.0810738	0.120701	94.95±24.33	105.22±23.79	0.902415	0.0270718	0.142782
Reticulocalbin-1	RCN1_HUMAN	Q15293	RCN1	17	181	4	38.9	91±26.53	112.44±26.48	0.809353	<0.0001	<0.0001	95.33±27.62	88.81±25.88	1.07346	0.213785	0.47693
Reticulocalbin-2	RCN2_HUMAN	Q14257	RCN2	17	88	4	36.9	87.3±29.23	117.87±41.59	0.740655	<0.0001	<0.0001	88.11±26.55	86.89±30.68	1.01405	0.44197	0.694865
Reticulocalbin-3	RCN3_HUMAN	Q96D15	RCN3	35	227	8	37.5	90.55±30.2	102.57±30.86	0.882827	0.000857322	0.00216407	94.09±30.39	88.75±30.17	1.06015	0.352656	0.622158
Receptor expression-enhancing protein 5	REEP5_HUMAN	Q00765	REEP5	30	328	10	21.5	93.51±25	108.14±23.57	0.864641	<0.0001	<0.0001	100.73±28.05	89.84±22.66	1.12114	0.0403364	0.179423
Retinol-binding protein 4	RET4_HUMAN	P02753	RBP4	35	138	5	23	113.82±64.56	88.57±51.31	1.28514	6.17086e-05	0.000214364	99.46±35.42	121.12±74.34	0.821164	0.175492	0.423911
Raftlin	RFTN1_HUMAN	Q14699	RFTN1	28	310	12	63.1	82.03±31.29	107.86±35.21	0.760508	<0.0001	<0.0001	74.91±27.39	85.64±32.69	0.874737	0.675037	0.851469
Rho GTPase-activating protein 1	RHG01_HUMAN	Q07960	ARHGAP1	16	128	6	50.4	95.3±39.47	99.15±29.67	0.961148	0.146176	0.201199	100.87±49.85	92.48±33.08	1.09072	0.277896	0.540769
Transforming protein RhoA	RHOA_HUMAN	P61586	RHOA	50	561	5	21.8	104.71±36.4	105.14±18.99	0.995907	0.324054	0.394453	117.6±43.09	98.17±30.82	1.19792	0.0181233	0.119108
Rho-related GTP-binding protein RhoC	RHOC_HUMAN	P08134	RHOC	49	456	4	22	95.68±22.82	107.52±21.72	0.889889	0.000165829	0.000500922	95.76±22.08	95.64±23.34	1.00132	0.666249	0.843067
Rho-related GTP-binding protein RhoG	RHOG_HUMAN	P84095	RHOG	56	235	6	21.3	105.2±35.99	86.08±24.18	1.22209	<0.0001	0.000145619	112.88±36.31	101.31±35.45	1.1142	0.136446	0.364892
Ribonuclease inhibitor	RINI_HUMAN	P13489	RNH1	43	454	17	49.9	100.77±29.53	94.82±22.76	1.0628	0.134839	0.187448	111.92±34.68	95.11±24.96	1.17671	0.00566917	0.0647369
60S ribosomal protein L10	RL10_HUMAN	P27635	RPL10	33	59	6	24.6	103.98±25.87	94.43±30.2	1.10112	0.00865269	0.0169226	102.48±29.19	104.74±24.21	0.978471	0.35254	0.622158
60S ribosomal protein L10a	RL10A_HUMAN	P62906	RPL10A	29	203	7	24.8	105.99±36.68	87.92±17.64	1.20562	<0.0001	<0.0001	111.76±31.44	103.07±38.96	1.08439	0.0693378	0.256854
60S ribosomal protein L11	RL11_HUMAN	P62913	RPL11	34	221	8	20.2	104.49±26.08	91.34±16.52	1.144	0.000133225	0.000413563	104.95±29.27	104.25±24.53	1.00672	0.93661	0.971892
60S ribosomal protein L12	RL12_HUMAN	P30050	RPL12	41	71	5	17.8	98.51±30.5	85.56±26.25	1.15142	0.00220492	0.00504228	106.52±30.24	94.45±30.03	1.12781	0.0154059	0.112517
60S ribosomal protein L13	RL13_HUMAN	P26373	RPL13	39	372	12	24.2	104.6±28.8	94.76±14.49	1.10392	0.0143855	0.0261375	101.55±26.44	106.15±29.99	0.9567	0.554372	0.768383
60S ribosomal protein L13a	RL13A_HUMAN	P40429	RPL13A	25	68	6	23.6	105.88±26.15	90.71±19.55	1.1672	<0.0001	<0.0001	110.18±29.09	103.69±24.47	1.06257	0.252541	0.518954
60S ribosomal protein L14	RL14_HUMAN	P50914	RPL14	21	138	4	23.4	105.05±28.03	90.91±21.12	1.15561	0.000395192	0.00108381	103.32±27.9	105.93±28.26	0.975313	0.687699	0.85695
60S ribosomal protein L15	RL15_HUMAN	P61313	RPL15	18	72	3	24.1	103.62±37.52	85.94±25.64	1.20575	0.000476546	0.0012828	106.36±45.26	102.23±33.21	1.04042	0.643778	0.826212
60S ribosomal protein L17	RL17_HUMAN	P18621	RPL17	43	239	7	21.4	101.16±25.89	93.37±16.78	1.08343	0.0438205	0.0699498	99.39±27.19	102.07±25.36	0.973717	0.717265	0.872342
60S ribosomal protein L18	RL18_HUMAN	Q07020	RPL18	25	102	4	21.6	116.64±102.28	86.45±22.6	1.34929	<0.0001	<0.0001	108.68±26.96	120.68±124.24	0.900563	0.785845	0.912857
60S ribosomal protein L18a	RL18A_HUMAN	Q02543	RPL18A	16	85	3	20.7	95.5±24.35	82.41±18.24	1.15886	<0.0001	0.000149428	94.28±32.1	96.12±19.54	0.980827	0.31606	0.584451
60S ribosomal protein L19	RL19_HUMAN	P84098	RPL19	19	44	4	23.5	109.02±38.41	88.39±24.52	1.23333	<0.0001	<0.0001	106.4±28.23	110.34±42.79	0.964268	0.838408	0.934425
60S ribosomal protein L21	RL21_HUMAN	P46778	RPL21	21	40	3	18.6	109.6±28.73	97±24.86	1.12996	0.000370018	0.00102245	111.15±30.83	108.81±27.81	1.02152	0.887278	0.951167
60S ribosomal protein L22	RL22_HUMAN	P35268	RPL22	31	156	4	14.8	110.59±28.31	91.86±21.2	1.20391	<0.0001	<0.0001	107.73±26.58	112.04±29.23	0.96151	0.483209	0.727557
60S ribosomal protein L23	RL23_HUMAN	P62829	RPL23	27	92	3	14.9	94.34±23.57	88.03±18.84	1.07167	0.110649	0.157346	91.65±23.42	95.71±23.71	0.957654	0.573045	0.781901
60S ribosomal protein L23a	RL23A_HUMAN	P62750	RPL23A	27	79	5	17.7	103.89±34.29	94.42±18.91	1.1003	0.0334845	0.0553012	96.42±16.92	107.69±39.93	0.895373	0.21138	0.474453
60S ribosomal protein L24	RL24_HUMAN	P83731	RPL24	34	160	8	17.8	106.31±24.05	96.71±20.67	1.09928	0.00717716	0.0143445	105.56±25.39	106.69±23.52	0.989416	0.695502	0.861407
60S ribosomal protein L27	RL27_HUMAN	P61353	RPL27	26	44	4	15.8	111.72±48.44	85.64±25.52	1.30457	<0.0001	<0.0001	113.69±43.02	110.72±51.26	1.0268	0.808405	0.927251
60S ribosomal protein L27a	RL27A_HUMAN	P46776	RPL27A	28	34	4	16.6	104.53±24.17	92.54±18.3	1.12959	9.90265e-05	0.000322499	104.86±24.01	104.36±24.43	1.00475	0.849831	0.934425
60S ribosomal protein L28	RL28_HUMAN	P46779	RPL28	30	81	5	15.7	103.91±27.5	90.77±18.88	1.1448	0.000199543	0.000590533	103.5±32.61	104.12±24.77	0.99398	0.781687	0.9097
60S ribosomal protein L29	RL29_HUMAN	P47914	RPL29	19	72	3	17.7	105.13±37	92.17±20.9	1.14052	0.00778708	0.015374	101.93±30.86	106.75±39.88	0.954878	0.560072	0.77108
60S ribosomal protein L3	RL3_HUMAN	P39023	RPL3	24	151	9	46.1	101.6±24.59	90.46±14.76	1.12322	0.0046907	0.00988978	103.58±22.86	100.6±25.54	1.02962	0.463506	0.715311
60S ribosomal protein L30	RL30_HUMAN	P62888	RPL30	43	112	4	12.8	95.3±40.03	93.52±39.03	1.01903	0.900079	0.926757	99.4±44.54	93.22±37.72	1.06624	0.412253	0.673547
60S ribosomal protein L31	RL31_HUMAN	P62899	RPL31	30	225	7	14.5	99.17±23.78	96.68±23.95	1.02576	0.490151	0.564428	97.58±25.44	99.98±23.05	0.975969	0.595693	0.795166
60S ribosomal protein L32	RL32_HUMAN	P62910	RPL32	27	112	4	15.9	110.03±56.63	92.39±54.83	1.19098	0.00781023	0.0153988	123.93±66.94	102.98±49.69	1.20338	0.116444	0.336669
60S ribosomal protein L34	RL34_HUMAN	P49207	RPL34	36	221	5	13.3	103.97±31.21	94.73±17.59	1.09758	0.0335446	0.0553012	96.87±18.92	107.57±35.46	0.900549	0.123181	0.344692
60S ribosomal protein L35	RL35_HUMAN	P42766	RPL35	20	35	3	14.5	106.59±28.28	101.02±27.51	1.05513	0.140386	0.19433	108.93±32.81	105.4±25.86	1.03353	0.837118	0.934425
60S ribosomal protein L35a	RL35A_HUMAN	P18077	RPL35A	25	34	3	12.5	106.12±24.17	92.45±22.25	1.14786	<0.0001	6.98902e-05	108.46±25.15	104.94±23.77	1.03355	0.814044	0.930233
60S ribosomal protein L36a	RL36A_HUMAN	P83881	RPL36A	25	46	4	12.4	107.54±32.17	99.09±35.13	1.0853	0.034257	0.0562216	101.4±27.83	110.66±33.93	0.916328	0.130045	0.356645
60S ribosomal protein L38	RL38_HUMAN	P63173	RPL38	36	37	3	8.2	118.56±57.59	110.77±32.31	1.07033	0.977908	0.984656	122.09±44.55	116.77±63.43	1.0456	0.498368	0.735951
60S ribosomal protein L4	RL4_HUMAN	P36578	RPL4	23	281	10	47.7	110.39±27.44	106.39±17.56	1.03768	0.546395	0.617505	113.5±32.67	108.82±24.48	1.04303	0.511179	0.740946
60S ribosomal protein L5	RL5_HUMAN	P46777	RPL5	29	93	9	34.3	100.32±25.42	94.43±19.5	1.06241	0.117111	0.165727	98.23±21.66	101.38±27.22	0.968965	0.872974	0.946262
60S ribosomal protein L6	RL6_HUMAN	Q02878	RPL6	17	117	5	32.7	107.03±30.17	89.7±20.54	1.19322	<0.0001	0.000125574	105.92±30.33	107.59±30.3	0.984408	0.993515	0.998305
60S ribosomal protein L7	RL7_HUMAN	P18124	RPL7	29	126	7	29.2	102.6±31.58	96.87±19.78	1.05924	0.347139	0.419964	99.91±23.67	103.97±35.01	0.960973	0.865158	0.941411
60S ribosomal protein L7a	RL7A_HUMAN	P62424	RPL7A	41	222	14	30	103.27±30.36	94.17±19.94	1.09656	0.0433587	0.0694405	104.57±30.27	102.6±30.62	1.0192	0.526345	0.749556
60S ribosomal protein L8	RL8_HUMAN	P62917	RPL8	17	178	5	28	106.78±31.26	91.49±18.35	1.16712	0.000130431	0.000407493	105.81±35.29	107.27±29.28	0.986336	0.759131	0.895369
60S ribosomal protein L9	RL9_HUMAN	P32969	RPL9	20	98	4	21.9	103.06±33.84	98.81±30.57	1.04304	0.766292	0.810747	103.51±36.25	102.83±32.84	1.00659	0.720547	0.872723
60S acidic ribosomal protein P0	RLA0_HUMAN	P05388	RPLP0	24	134	6	34.3	108.41±34.14	96.02±29.95	1.12904	0.00383177	0.00827005	119.76±33.42	102.66±33.27	1.16658	0.00398595	0.0528682
60S acidic ribosomal protein P1	RLA1_HUMAN	P05386	RPLP1	52	60	2	11.5	132.74±53.38	121.66±41.59	1.09108	0.171139	0.229918	154.56±50.97	121.66±51.46	1.27037	0.000617123	0.0196112
60S acidic ribosomal protein P2	RLA2_HUMAN	P05387	RPLP2	54	172	5	11.7	103.81±37.26	100.97±24.28	1.02807	0.726463	0.775355	104.57±27.5	103.43±41.52	1.01103	0.498287	0.735951
39S ribosomal protein L12, mitochondrial	RM12_HUMAN	P52815	MRPL12	12	43	2	21.3	100.59±58.54	83.44±36.46	1.20551	0.00848585	0.0166186	110.54±44.13	95.54±64.36	1.15704	0.0484076	0.202889
Ribonuclease 4	RNAS4_HUMAN	P34096	RNASE4	54	249	9	16.8	96.06±46.34	107.66±62.47	0.892262	0.231514	0.297341	92.64±41.44	97.79±48.84	0.947242	0.649392	0.830509
Heterogeneous nuclear ribonucleoprotein A1	ROA1_HUMAN	P09651	HNRNPA1	22	262	5	38.7	111.72±43.32	100.5±22.81	1.11162	0.018429	0.0325126	104.95±22.4	115.16±50.56	0.911361	0.127386	0.352002
Heterogeneous nuclear ribonucleoproteins A2/B1	ROA2_HUMAN	P22626	HNRNPA2B1	48	378	14	37.4	97.97±18.67	93.96±18.01	1.04269	0.118392	0.167054	98.36±18.9	97.77±18.7	1.00595	0.913099	0.962658
Dolichyl-diphosphooligosaccharide--protein glycosyltransferase subunit 1	RPN1_HUMAN	P04843	RPN1	54	1129	35	68.5	95.88±36.95	91.86±22.93	1.04371	0.932168	0.951072	101.72±39.68	92.91±35.43	1.09477	0.334687	0.60509
Dolichyl-diphosphooligosaccharide--protein glycosyltransferase subunit 2	RPN2_HUMAN	P04844	RPN2	26	227	11	69.2	100.79±42.25	100.21±24.62	1.00577	0.332283	0.402659	106.19±41.45	98.05±42.7	1.08302	0.285529	0.550312
Ras-related protein R-Ras	RRAS_HUMAN	P10301	RRAS	49	388	9	23.5	82.06±41.97	120.45±47.01	0.68128	<0.0001	<0.0001	68.53±29.53	88.93±45.72	0.770555	0.057762	0.230259
Ribosome-binding protein 1	RRBP1_HUMAN	Q9P2E9	RRBP1	50	1222	52	152.4	99.01±30.89	92.05±24.31	1.07555	0.246814	0.314499	102.16±34.23	97.4±29.18	1.04887	0.605166	0.801213
40S ribosomal protein S10	RS10_HUMAN	P46783	RPS10	28	132	5	18.9	94.76±30.97	102.74±32.73	0.92234	0.03423	0.0562216	97.54±30.02	93.35±31.57	1.0448	0.436485	0.688184
40S ribosomal protein S11	RS11_HUMAN	P62280	RPS11	35	73	6	18.4	110.97±34.57	89.75±21.26	1.23639	<0.0001	<0.0001	107.35±29.12	112.8±37.1	0.951717	0.480359	0.72509
40S ribosomal protein S12	RS12_HUMAN	P25398	RPS12	62	223	9	14.5	98.28±37.08	93±22.74	1.05674	0.550778	0.62005	109.3±32.44	92.68±38.24	1.17932	0.00312146	0.0446491
40S ribosomal protein S13	RS13_HUMAN	P62277	RPS13	40	137	8	17.2	107.94±29.87	97.88±19.36	1.10276	0.0121649	0.0226674	109.91±37.59	106.93±25.35	1.0278	0.999252	0.999629
40S ribosomal protein S14	RS14_HUMAN	P62263	RPS14	39	138	5	16.3	93.16±23.13	89.53±22.29	1.04055	0.248447	0.315521	89.45±20.33	95.05±24.36	0.941096	0.446206	0.698446
40S ribosomal protein S15	RS15_HUMAN	P62841	RPS15	8	32	1	17	107.05±33.86	104.37±42.7	1.0257	0.622824	0.684262	101.96±33.79	109.63±33.85	0.930063	0.448141	0.699911
40S ribosomal protein S15a	RS15A_HUMAN	P62244	RPS15A	32	135	5	14.8	103.46±35.8	90.97±23.99	1.13724	0.023489	0.0407982	107.36±42.16	101.48±32.26	1.05792	0.376999	0.645588
40S ribosomal protein S16	RS16_HUMAN	P62249	RPS16	49	136	9	16.4	102.11±28.8	86.64±20.43	1.17856	<0.0001	8.62575e-05	100.1±26.84	103.13±29.89	0.970536	0.772143	0.904865
40S ribosomal protein S17	RS17_HUMAN	P08708	RPS17	47	132	7	15.5	103.54±31.54	94.81±22.47	1.09212	0.0875032	0.128827	106.43±33.94	102.08±30.42	1.04262	0.459557	0.710269
40S ribosomal protein S18	RS18_HUMAN	P62269	RPS18	36	207	7	17.7	107.64±42.5	95.46±23.51	1.12759	0.024049	0.0414337	111.05±37.28	105.91±45.08	1.04849	0.52659	0.749556
40S ribosomal protein S19	RS19_HUMAN	P39019	RPS19	61	524	13	16.1	102.44±41.95	100.97±27.52	1.01456	0.773237	0.81691	103.87±36.94	101.72±44.53	1.0211	0.639192	0.823459
40S ribosomal protein S2	RS2_HUMAN	P15880	RPS2	24	280	6	31.3	100.55±26.2	93.46±16.46	1.07587	0.0506649	0.0793985	99.67±26.04	101±26.47	0.986903	0.958539	0.982098
40S ribosomal protein S20	RS20_HUMAN	P60866	RPS20	30	121	3	13.4	99.53±30.52	89.3±22.66	1.1145	0.0243846	0.0417573	104.25±32.38	97.13±29.48	1.07339	0.242532	0.514316
40S ribosomal protein S21	RS21_HUMAN	P63220	RPS21	45	56	3	9.1	105.56±26.42	108.91±25.76	0.969246	0.255186	0.322631	108.7±29.45	103.96±24.82	1.04564	0.37008	0.63986
40S ribosomal protein S23	RS23_HUMAN	P62266	RPS23	29	45	4	15.8	106.18±27.47	95.55±24.72	1.11128	0.00426171	0.0090904	106.57±27.1	105.98±27.85	1.00551	0.818737	0.93105
40S ribosomal protein S24	RS24_HUMAN	P62847	RPS24	26	36	3	15.4	101.76±25.23	86.27±17.87	1.17955	<0.0001	<0.0001	101.56±24.37	101.86±25.84	0.997041	0.781881	0.9097
40S ribosomal protein S25	RS25_HUMAN	P62851	RPS25	33	126	5	13.7	102.4±39.36	88.42±21.7	1.15808	0.0302467	0.050492	105.94±42.61	100.61±37.82	1.05305	0.688333	0.85695
Ubiquitin-40S ribosomal protein S27a	RS27A_HUMAN	P62979	RPS27A	51	884	10	18	93.69±24.94	103.18±21.26	0.907953	0.0014128	0.00335167	89.96±20.88	95.58±26.71	0.941273	0.626773	0.817148
40S ribosomal protein S28	RS28_HUMAN	P62857	RPS28	57	139	5	7.8	98.89±31.53	97.56±26.45	1.01356	0.955436	0.968715	104.45±28.42	96.06±32.84	1.08725	0.0305228	0.153561
40S ribosomal protein S3	RS3_HUMAN	P23396	RPS3	56	338	13	26.7	103.43±25.74	96.24±17.28	1.07465	0.0264227	0.0447224	97.33±18.15	106.52±28.46	0.913686	0.10312	0.31674
40S ribosomal protein S3a	RS3A_HUMAN	P61247	RPS3A	41	421	14	29.9	97.75±29.47	92.52±20.39	1.05647	0.500029	0.57354	102.7±32.85	95.23±27.52	1.07842	0.206508	0.466402
40S ribosomal protein S4, X isoform	RS4X_HUMAN	P62701	RPS4X	39	294	11	29.6	105.54±35.55	87.05±25.49	1.21246	6.41826e-05	0.000221901	105.19±34.62	105.72±36.27	0.994948	0.845899	0.934425
40S ribosomal protein S5	RS5_HUMAN	P46782	RPS5	25	205	6	22.9	100.6±31.92	90.51±22.52	1.11138	0.0283099	0.0476953	104.65±33.01	98.54±31.41	1.06203	0.258211	0.524109
40S ribosomal protein S6	RS6_HUMAN	P62753	RPS6	30	199	9	28.7	106.49±32.98	87.65±19.13	1.21483	<0.0001	<0.0001	106.72±38.12	106.37±30.36	1.00332	0.905633	0.960082
40S ribosomal protein S7	RS7_HUMAN	P62081	RPS7	41	235	8	22.1	101.88±29.09	102.75±29.95	0.991537	0.760565	0.805857	107.65±29.73	98.96±28.54	1.08791	0.0950393	0.304698
40S ribosomal protein S8	RS8_HUMAN	P62241	RPS8	47	205	9	24.2	107.1±22.19	96.47±16.4	1.11013	0.000122109	0.000387299	106.5±23.15	107.4±21.86	0.991627	0.699566	0.863089
40S ribosomal protein S9	RS9_HUMAN	P46781	RPS9	46	195	10	22.6	105.59±29.55	92.04±19.55	1.14724	0.00132227	0.00316741	106.34±35.68	105.21±26.19	1.01069	0.878746	0.947299
40S ribosomal protein SA	RSSA_HUMAN	P08865	RPSA	35	256	7	32.8	105.64±25.18	94.3±18.56	1.12024	0.00129025	0.00311153	111.97±23.33	102.43±25.64	1.09322	0.0270073	0.142782
Ras suppressor protein 1	RSU1_HUMAN	Q15404	RSU1	43	516	17	31.5	77.26±35.22	128.96±64.84	0.599145	<0.0001	<0.0001	79.19±32.44	76.28±36.75	1.03813	0.26857	0.534508
RNA-splicing ligase RtcB homolog	RTCB_HUMAN	Q9Y3I0	RTCB	28	138	10	55.2	102.26±25.85	102.66±20.83	0.996144	0.676697	0.735145	100.67±23.1	103.07±27.27	0.9767	0.962477	0.983371
Reticulon-3	RTN3_HUMAN	O95197	RTN3	1	58	2	112.5	99.03±31.95	96.25±24.83	1.0289	0.711468	0.762698	112.05±35.64	92.42±27.93	1.21236	0.00606475	0.0680652
Reticulon-4	RTN4_HUMAN	Q9NQC3	RTN4	12	283	9	129.9	91.67±30.01	104.69±26.94	0.875627	0.000517854	0.00138379	99.22±32.68	87.84±28.03	1.12961	0.0827025	0.27996
RNA transcription, translation and transport factor protein	RTRAF_HUMAN	Q9Y224	C14orf166	24	121	5	28.1	92.38±23.75	110.09±22.96	0.839078	<0.0001	<0.0001	95.53±22.61	90.78±24.31	1.05234	0.245757	0.515281
U1 small nuclear ribonucleoprotein 70 kDa	RU17_HUMAN	P08621	SNRNP70	6	60	3	51.5	108.93±33.25	88.72±27.2	1.22787	<0.0001	<0.0001	101.06±30.35	112.93±34.15	0.894918	0.182389	0.433397
RuvB-like 1	RUVB1_HUMAN	Q9Y265	RUVBL1	31	184	11	50.2	101.08±27.46	102.24±22.61	0.988686	0.415697	0.489928	105.86±30.51	98.65±25.68	1.07314	0.221681	0.487831
RuvB-like 2	RUVB2_HUMAN	Q9Y230	RUVBL2	35	132	15	51.1	97.08±24.83	105.55±20.01	0.9197	0.00151422	0.0035633	101.32±24.18	94.93±25.06	1.06734	0.22508	0.491427
Protein S100-A4	S10A4_HUMAN	P26447	S100A4	58	544	9	11.7	92.42±27.96	118.87±34.85	0.777436	<0.0001	<0.0001	93.34±25.18	91.95±29.44	1.01512	0.329148	0.598941
Protein S100-A6	S10A6_HUMAN	P06703	S100A6	44	421	9	10.2	96.17±41.4	114.81±34.99	0.837674	<0.0001	0.000125574	91.29±21.85	98.65±48.37	0.925426	0.779139	0.909411
Protein S100-A8	S10A8_HUMAN	P05109	S100A8	72	703	16	10.8	178.38±607.07	49.74±84.44	3.58588	<0.0001	0.000174714	152.37±240.8	191.57±727.24	0.795357	0.140632	0.370195
Protein S100-A9	S10A9_HUMAN	P06702	S100A9	86	627	12	13.2	160.66±475.25	47.11±84.63	3.41036	6.76927e-05	0.000230218	147.82±251.59	167.18±557.17	0.884209	0.185094	0.438395
Protein S100-A10	S10AA_HUMAN	P60903	S100A10	63	275	7	11.2	99.12±38.53	102.97±38.26	0.962658	0.436061	0.509875	108.35±42.56	94.44±35.74	1.14724	0.193376	0.448546
Protein S100-A11	S10AB_HUMAN	P31949	S100A11	56	422	6	11.7	106.35±41.12	110.39±36.83	0.963404	0.219317	0.283174	127.66±45.58	95.53±34.2	1.33623	0.000599194	0.0196112
Protein S100-A12	S10AC_HUMAN	P80511	S100A12	64	207	11	10.6	170.99±603.73	49.29±109.65	3.46919	0.000342993	0.000958673	178.24±358.3	167.32±698.59	1.06524	0.612603	0.805343
Protein S100-A13	S10AD_HUMAN	Q99584	S100A13	54	142	6	11.5	95.29±25.69	107.98±25.55	0.882468	8.34921e-05	0.000277483	92.64±22.97	96.64±27.03	0.958655	0.73548	0.878122
Protein S100-A16	S10AG_HUMAN	Q96FQ6	S100A16	22	62	2	11.8	85.02±33.44	93±28.53	0.914233	0.00981689	0.0189456	84.26±24.74	85.41±37.26	0.986484	0.57915	0.786027
Solute carrier family 35 member F6	S35F6_HUMAN	Q8N357	SLC35F6	3	44	1	40.2	100.1±34.15	100.87±30.19	0.992282	0.477539	0.55121	101.65±34.44	99.31±34.24	1.02364	0.857489	0.937366
Zinc transporter SLC39A7	S39A7_HUMAN	Q92504	SLC39A7	7	109	4	50.1	97.01±38.12	95.34±25.69	1.01757	0.554163	0.6229	100.64±45.36	95.17±34.1	1.05746	0.845519	0.934425
Serum amyloid A-1 protein	SAA1_HUMAN	P0DJI8	SAA1	51	181	4	13.5	88.08±242.72	80.73±243.51	1.09113	0.0183905	0.032484	112.63±263.18	75.63±232.73	1.48918	0.417091	0.677034
Serum amyloid A-4 protein	SAA4_HUMAN	P35542	SAA4	50	526	8	14.7	120±98.35	91.99±92.15	1.30449	0.000468628	0.00126382	131.69±97.63	114.07±98.91	1.15445	0.351613	0.622158
Phosphatidylinositol-3-phosphatase SAC1	SAC1_HUMAN	Q9NTJ5	SACM1L	18	99	9	66.9	107.65±34.38	91.91±28.24	1.17122	0.000705188	0.00180821	102.68±22.79	110.17±38.89	0.932056	0.603692	0.800828
Adenosylhomocysteinase	SAHH_HUMAN	P23526	AHCY	19	52	7	47.7	123.57±78.74	91.8±38.5	1.34619	<0.0001	<0.0001	119.5±44.14	125.65±91.69	0.951053	0.842065	0.934425
Deoxynucleoside triphosphate triphosphohydrolase SAMHD1	SAMH1_HUMAN	Q9Y3Z3	SAMHD1	29	316	16	72.2	107.93±46.69	79.73±32.71	1.3536	<0.0001	<0.0001	124±54.23	99.77±40.39	1.24293	0.0136139	0.10663
Serum amyloid P-component	SAMP_HUMAN	P02743	APCS	34	1060	12	25.4	116.62±66.76	99.36±60.12	1.17368	0.0263116	0.0445861	95.77±48.74	127.19±72.31	0.752976	0.016449	0.114828
Prosaposin	SAP_HUMAN	P07602	PSAP	36	867	20	58.1	93.82±48.25	109.77±48.06	0.8547	0.00515756	0.0106624	103.53±48.16	88.89±47.9	1.16473	0.096693	0.308024
Methanethiol oxidase	SBP1_HUMAN	Q13228	SELENBP1	15	44	5	52.4	114.93±35.08	109.51±35.5	1.04953	0.27702	0.345742	111.22±27.74	116.81±38.33	0.952173	0.31107	0.580371
Vesicle-trafficking protein SEC22b	SC22B_HUMAN	O75396	SEC22B	52	315	11	24.6	101.67±25.92	102.05±21.32	0.996355	0.600931	0.668261	108.77±30.97	98.08±22.34	1.10902	0.0948543	0.304698
Protein transport protein Sec23A	SC23A_HUMAN	Q15436	SEC23A	11	206	6	86.1	83.38±28.99	91.95±23.36	0.906766	0.00446701	0.00948671	91.29±34.32	79.37±25.22	1.15024	0.0618342	0.2393
Protein transport protein Sec24D	SC24D_HUMAN	O94855	SEC24D	1	50	1	112.9	105.49±32.72	94.87±19.71	1.11193	0.0082163	0.016134	106.65±29.9	104.9±34.26	1.0167	0.653774	0.833194
Protein transport protein Sec61 subunit beta	SC61B_HUMAN	P60468	SEC61B	46	147	4	10	94.63±28.6	96.22±27.82	0.983519	0.693598	0.749045	95.83±29.44	94.03±28.36	1.01913	0.703424	0.865274
Secretory carrier-associated membrane protein 1	SCAM1_HUMAN	O15126	SCAMP1	6	64	2	37.9	104.54±32.22	103±18.81	1.015	0.679009	0.73656	102.96±34.83	105.35±31.05	0.977253	0.592729	0.794332
Secretory carrier-associated membrane protein 2	SCAM2_HUMAN	O15127	SCAMP2	10	82	3	36.6	105.14±32.21	94.31±26.67	1.11492	0.0158623	0.0284374	105.94±31.06	104.74±33.01	1.01143	0.841969	0.934425
Calcium-binding mitochondrial carrier protein SCaMC-1	SCMC1_HUMAN	Q6NUK1	SLC25A24	36	402	19	53.3	101.63±43.04	92.23±29.69	1.10188	0.206887	0.270231	112.23±50.24	96.25±38.18	1.166	0.140893	0.370195
Succinyl-CoA:3-ketoacid coenzyme A transferase 1, mitochondrial	SCOT1_HUMAN	P55809	OXCT1	7	59	3	56.1	96.89±42.95	98.44±32.96	0.984288	0.551565	0.620458	96.06±51.17	97.31±38.54	0.987091	0.590518	0.792609
Saccharopine dehydrogenase-like oxidoreductase	SCPDL_HUMAN	Q8NBX0	SCCPDH	15	109	5	47.1	103.23±43.53	93.04±36.13	1.10957	0.117902	0.166685	110.46±51.87	99.57±38.53	1.10942	0.491541	0.731794
Lysosome membrane protein 2	SCRB2_HUMAN	Q14108	SCARB2	10	123	6	54.3	97.34±30.92	100.11±24.69	0.972339	0.241949	0.309652	98.21±33.34	96.9±29.87	1.01352	0.999629	0.999629
Signal peptide, CUB and EGF-like domain-containing protein 3	SCUB3_HUMAN	Q8IX30	SCUBE3	4	56	3	109.2	85.36±55.71	112.65±67.59	0.757763	0.000103819	0.000337355	69.29±56.55	93.52±53.88	0.740923	0.0245599	0.140644
Syndecan-2	SDC2_HUMAN	P34741	SDC2	16	97	3	22.1	85.23±23.94	110±24.9	0.774823	<0.0001	<0.0001	82.84±21.66	86.45±25.09	0.958196	0.985034	0.994577
Syntenin-1	SDCB1_HUMAN	O00560	SDCBP	7	46	2	32.4	103.02±34.55	89.04±27.03	1.15711	0.000555442	0.00147612	100.02±27.56	104.55±37.71	0.95663	0.674211	0.851469
Stromal cell-derived factor 1	SDF1_HUMAN	P48061	CXCL12	34	140	4	10.7	105.68±46.84	90.8±44.41	1.16381	0.0092308	0.0179223	95.54±39.64	110.82±49.59	0.862083	0.0933798	0.302758
Succinate dehydrogenase [ubiquinone] flavoprotein subunit, mitochondrial	SDHA_HUMAN	P31040	SDHA	37	471	18	72.6	95.03±36.42	98±26.23	0.96971	0.281811	0.350821	104.78±46.16	90.08±29.51	1.1632	0.115742	0.336669
Succinate dehydrogenase [ubiquinone] iron-sulfur subunit, mitochondrial	SDHB_HUMAN	P21912	SDHB	21	118	7	31.6	98.35±37.27	100.63±23.8	0.977274	0.21822	0.282504	109.73±42.77	92.57±33	1.18541	0.0382249	0.173739
Protein sel-1 homolog 1	SE1L1_HUMAN	Q9UBV2	SEL1L	6	101	5	88.7	98.76±31.87	106.02±25.49	0.931445	0.0293682	0.0491893	106.48±27.96	94.83±33.19	1.12281	0.0798274	0.275991
Protein SEC13 homolog	SEC13_HUMAN	P55735	SEC13	13	122	3	35.5	97.71±31.24	100.01±23.19	0.977032	0.288796	0.357948	106.28±36.72	93.37±27.35	1.13829	0.0754382	0.269665
Translocation protein SEC62	SEC62_HUMAN	Q99442	SEC62	6	40	2	45.8	103.35±32.54	87.96±24.64	1.17496	0.00433377	0.00923	102.22±35.37	103.92±31.26	0.983629	0.329644	0.598941
Selenoprotein M	SELM_HUMAN	Q8WWX9	SELM	21	46	2	16.2	84.99±23.02	119.55±46.18	0.710948	<0.0001	<0.0001	85.22±21.91	84.88±23.72	1.00396	0.548386	0.766823
Septin-11	SEP11_HUMAN	Q9NVA2	SEPT11	22	249	3	49.4	94.61±37.77	100.44±35.42	0.941929	0.0844141	0.125011	91.03±30.85	96.42±40.93	0.944051	0.774036	0.906356
Selenoprotein P	SEPP1_HUMAN	P49908	SEPP1	8	105	3	43.2	112.35±53.8	93.21±51.23	1.2053	0.00234955	0.00531471	112.39±44.4	112.33±58.3	1.00059	0.844054	0.934425
Septin-2	SEPT2_HUMAN	Q15019	SEPT2	58	520	17	41.5	91.94±27.53	105.5±25.93	0.871412	0.00014154	0.000436589	86.48±23.17	94.71±29.28	0.91316	0.477822	0.72509
Septin-7	SEPT7_HUMAN	Q16181	SEPT7	39	788	22	50.6	92.15±36.27	104.03±33.67	0.885816	0.00508071	0.0105746	88.46±33.42	94.02±37.74	0.94092	0.910208	0.961613
Septin-8	SEPT8_HUMAN	Q92599	SEPT8	17	221	4	55.7	87.79±28.76	100.35±28.44	0.874781	0.00157822	0.00369011	88.3±29.18	87.53±28.77	1.00883	0.609809	0.804441
Septin-9	SEPT9_HUMAN	Q9UHD8	SEPT9	16	212	10	65.4	102.19±19.87	95.78±15.72	1.06693	0.0179421	0.0318462	106.84±18.05	99.83±20.45	1.07026	0.0784439	0.272499
D-3-phosphoglycerate dehydrogenase	SERA_HUMAN	O43175	PHGDH	20	130	8	56.6	96.4±30.21	108.67±35.47	0.88704	0.00526296	0.0108456	98.25±39.1	95.46±24.81	1.02929	0.94764	0.977108
Serpin H1	SERPH_HUMAN	P50454	SERPINH1	61	1073	27	46.4	86.14±38.57	106.79±33.57	0.806593	<0.0001	<0.0001	97.14±44.73	80.55±34.05	1.20589	0.0381629	0.173739
Protein SET	SET_HUMAN	Q01105	SET	20	103	5	33.5	106±36	98.91±26.97	1.07167	0.108609	0.154898	99.52±21.39	109.29±41.26	0.910666	0.31253	0.581888
Splicing factor 3B subunit 2	SF3B2_HUMAN	Q13435	SF3B2	2	54	2	100.2	97.77±34.23	95.28±29.41	1.02617	0.960075	0.971393	108.14±36.42	92.52±32.08	1.16883	0.014429	0.110742
Splicing factor 3B subunit 3	SF3B3_HUMAN	Q15393	SF3B3	2	93	2	135.5	101.6±30.86	102.78±23.11	0.988601	0.32416	0.394453	102.83±29.97	100.98±31.51	1.01836	0.553683	0.768383
Splicing factor, proline- and glutamine-rich	SFPQ_HUMAN	P23246	SFPQ	18	167	10	76.1	107.4±27.14	99.1±27.32	1.08374	0.0484993	0.0763327	110.04±30.04	106.06±25.68	1.03754	0.847214	0.934425
Secreted frizzled-related protein 3	SFRP3_HUMAN	Q92765	FRZB	18	153	5	36.2	99.11±73.54	114.32±57.59	0.866967	0.00234191	0.00530566	97.48±99.9	99.94±56.59	0.975357	0.186527	0.44036
Sideroflexin-3	SFXN3_HUMAN	Q9BWM7	SFXN3	43	317	12	35.5	98.8±32.54	89.44±21.34	1.10468	0.0375236	0.0609654	94.13±33.91	101.17±31.82	0.930443	0.217553	0.481653
Delta-sarcoglycan	SGCD_HUMAN	Q92629	SGCD	42	415	10	32.1	81.08±38.37	123.31±47.54	0.657487	<0.0001	<0.0001	68.77±22.81	87.32±43.04	0.787491	0.108009	0.324918
Epsilon-sarcoglycan	SGCE_HUMAN	O43556	SGCE	13	81	3	49.8	77.29±40.62	119.93±52.69	0.644437	<0.0001	<0.0001	66.15±25.15	82.94±45.68	0.797581	0.612335	0.805343
SH3 domain-binding glutamic acid-rich-like protein 3	SH3L3_HUMAN	Q9H299	SH3BGRL3	51	172	5	10.4	101.92±51.85	94.02±37.43	1.08401	0.193932	0.256293	123.52±61.72	90.96±42.5	1.35796	0.000596217	0.0196112
Sialic acid synthase	SIAS_HUMAN	Q9NR45	NANS	9	57	3	40.3	102.09±40.53	101.11±34.83	1.00962	0.797247	0.836822	111.8±43.01	97.15±38.62	1.15078	0.105397	0.321033
S-phase kinase-associated protein 1	SKP1_HUMAN	P63208	SKP1	34	199	7	18.6	90±22.95	110.86±26.84	0.811843	<0.0001	<0.0001	94.14±21.78	87.89±23.4	1.0711	0.0675939	0.252633
Sarcolemmal membrane-associated protein	SLMAP_HUMAN	Q14BN4	SLMAP	27	579	27	95.1	74.67±38	126.79±64.94	0.588935	<0.0001	<0.0001	64.75±22.13	79.71±43.2	0.81226	0.21018	0.473229
Antileukoproteinase	SLPI_HUMAN	P03973	SLPI	34	90	5	14.3	102.43±68.15	89.43±73.31	1.14543	0.100371	0.144848	77.65±39.56	115.01±76.01	0.675113	0.0113557	0.0974589
Structural maintenance of chromosomes protein 3	SMC3_HUMAN	Q9UQE7	SMC3	5	63	5	141.5	98.62±22.83	101.95±28.82	0.967344	0.379731	0.45599	93.83±24.79	101.05±21.56	0.928541	0.10217	0.314617
SPARC-related modular calcium-binding protein 2	SMOC2_HUMAN	Q9H3U7	SMOC2	16	108	6	49.6	88.63±49.99	108.61±39.44	0.815978	<0.0001	6.98498e-05	87.82±72.7	89.04±33.82	0.986376	0.31501	0.583493
Smoothelin	SMTN_HUMAN	P53814	SMTN	16	232	14	99	79.36±42.17	126.87±77.21	0.625538	<0.0001	<0.0001	66.76±28.08	85.76±46.66	0.778509	0.191093	0.447316
Alpha-soluble NSF attachment protein	SNAA_HUMAN	P54920	NAPA	33	138	7	33.2	95.04±28.96	105.54±25.1	0.900502	0.00452144	0.00957443	100.1±24.8	92.47±30.71	1.08256	0.115555	0.336669
Gamma-soluble NSF attachment protein	SNAG_HUMAN	Q99747	NAPG	23	47	7	34.7	101.75±26.22	111.17±31.32	0.915231	0.0196793	0.0345097	104.57±26.76	100.31±26.03	1.04246	0.4433	0.695169
Staphylococcal nuclease domain-containing protein 1	SND1_HUMAN	Q7KZF4	SND1	21	353	18	101.9	97.47±32.25	91.92±37.32	1.06037	0.2494	0.316413	106.23±36.89	93.03±28.91	1.14191	0.04063	0.179634
U1 small nuclear ribonucleoprotein A	SNRPA_HUMAN	P09012	SNRPA	6	69	2	31.3	107.91±35.59	107.92±39.2	0.9999	0.84249	0.872387	116.23±41.94	103.69±31.4	1.1209	0.0862935	0.28801
Beta-1-syntrophin	SNTB1_HUMAN	Q13884	SNTB1	14	151	4	58	92.28±31.7	109.63±35.91	0.841717	0.000105968	0.000343572	93.68±26.15	91.57±34.34	1.023	0.379948	0.646843
Beta-2-syntrophin	SNTB2_HUMAN	Q13425	SNTB2	16	132	7	57.9	94.78±35.03	118.57±38.08	0.799358	<0.0001	<0.0001	88.12±27.17	98.16±38.15	0.897734	0.378906	0.646578
Sorting nexin-18	SNX18_HUMAN	Q96RF0	SNX18	16	122	8	68.9	83±29.26	109.68±41.61	0.756743	<0.0001	<0.0001	79.64±27.15	84.71±30.33	0.940199	0.792921	0.915247
Sorting nexin-2	SNX2_HUMAN	O60749	SNX2	19	86	9	58.4	101.55±31.69	91.91±30.61	1.10495	0.0130734	0.0240834	107.64±31.67	98.47±31.49	1.09311	0.074225	0.26872
Sorting nexin-3	SNX3_HUMAN	O60493	SNX3	24	87	4	18.8	102.54±35.45	88.84±20.17	1.15414	0.00200992	0.00461806	114.49±40.94	96.48±30.9	1.18665	0.00900537	0.0842233
Sorting nexin-6	SNX6_HUMAN	Q9UNH7	SNX6	27	157	10	46.6	101.39±24.54	91.17±16.93	1.11213	0.00149293	0.00352457	110.09±28.03	96.98±21.47	1.13525	0.0133578	0.106497
Superoxide dismutase [Cu-Zn]	SODC_HUMAN	P00441	SOD1	68	257	9	15.9	91.61±43.93	118.84±41	0.770853	<0.0001	<0.0001	91.36±24.36	91.73±51.26	0.995883	0.386328	0.650989
Extracellular superoxide dismutase [Cu-Zn]	SODE_HUMAN	P08294	SOD3	61	598	13	25.8	94.75±62.76	119.64±56.02	0.791928	5.52303e-05	0.00019464	70.29±40.49	107.16±68.44	0.65598	0.0171327	0.117908
Superoxide dismutase [Mn], mitochondrial	SODM_HUMAN	P04179	SOD2	31	360	9	24.7	109.86±72.65	98.84±61.18	1.11143	0.374858	0.451252	142.86±86.82	93.11±58.16	1.53422	0.00451393	0.055812
Sorcin	SORCN_HUMAN	P30626	SRI	35	210	7	21.7	93.61±25.62	111.78±35.5	0.837503	8.61082e-05	0.00028488	95.34±18.33	92.74±28.71	1.02801	0.387592	0.651274
Sortilin	SORT_HUMAN	Q99523	SORT1	7	206	6	92	81.43±31.73	113.06±40.5	0.720243	<0.0001	<0.0001	87.81±30.53	78.19±32.05	1.12311	0.0615453	0.238815
Sclerostin	SOST_HUMAN	Q9BQB4	SOST	18	46	3	24	84.48±64.99	109.45±150.91	0.771874	0.141286	0.195205	61.61±47.64	96.09±69.7	0.641132	0.000378788	0.0173321
Serpin B6	SPB6_HUMAN	P35237	SERPINB6	27	129	7	42.6	98.25±30.76	104.42±25.1	0.940918	0.0882744	0.129708	102.61±29.33	96.04±31.44	1.06844	0.179987	0.430493
Signal peptidase complex subunit 2	SPCS2_HUMAN	Q15005	SPCS2	30	262	7	25	99.6±50.66	83.82±30.94	1.18838	0.0183829	0.032484	102.68±44.79	98.04±53.64	1.04731	0.605808	0.801336
Signal peptidase complex subunit 3	SPCS3_HUMAN	P61009	SPCS3	5	48	1	20.3	105.74±49.92	86.19±28.84	1.22681	0.00176241	0.00408151	107.66±39.36	104.77±54.75	1.02762	0.630911	0.820061
Secreted phosphoprotein 24	SPP24_HUMAN	Q13103	SPP2	29	466	9	24.3	131.52±169.4	74.84±74.93	1.75739	0.00265203	0.00595278	69.14±55.59	163.18±197.26	0.423719	0.00964636	0.0885159
SPARC	SPRC_HUMAN	P09486	SPARC	14	142	4	34.6	83.96±28.07	113.49±30.94	0.739824	<0.0001	<0.0001	83.95±28.63	83.96±28	0.999875	0.554737	0.768383
SPARC-like protein 1	SPRL1_HUMAN	Q14515	SPARCL1	15	161	7	75.2	102.14±62.51	120.37±70.95	0.848577	0.0343754	0.0563525	81.33±45.03	112.7±67.61	0.721671	0.00216987	0.0363889
Spectrin alpha chain, erythrocytic 1	SPTA1_HUMAN	P02549	SPTA1	45	2581	107	279.8	120.34±114.49	78.69±68.48	1.52919	<0.0001	9.63569e-05	102.97±81.92	129.16±127.55	0.79724	0.0834362	0.281139
Spectrin beta chain, erythrocytic	SPTB1_HUMAN	P11277	SPTB	42	1695	80	246.3	117.34±101.05	77.16±66.28	1.52073	<0.0001	5.8716e-05	102.31±72.41	124.96±112.58	0.818698	0.0983196	0.3109
Spectrin beta chain, non-erythrocytic 1	SPTB2_HUMAN	Q01082	SPTBN1	20	849	38	274.4	96.79±39.72	97.26±24.86	0.995208	0.685484	0.742353	93.5±27.46	98.46±44.77	0.949597	0.836112	0.934425
Spectrin alpha chain, non-erythrocytic 1	SPTN1_HUMAN	Q13813	SPTAN1	30	1181	67	284.4	94.2±34.28	99.7±23.42	0.944799	0.0958926	0.139768	90.99±24.21	95.83±38.46	0.949447	0.77909	0.909411
Sulfide:quinone oxidoreductase, mitochondrial	SQOR_HUMAN	Q9Y6N5	SQRDL	42	700	16	49.9	101.05±46.28	93.18±26.79	1.08436	0.441158	0.514507	112.84±55.76	95.06±39.77	1.18702	0.107502	0.324732
Sequestosome-1	SQSTM_HUMAN	Q13501	SQSTM1	9	112	3	47.7	107.79±45.46	90.33±29.55	1.19331	0.0182628	0.0323368	110.53±53.52	106.4±41.15	1.03874	0.705148	0.865274
Sorbin and SH3 domain-containing protein 1	SRBS1_HUMAN	Q9BX66	SORBS1	23	796	29	142.4	71.47±36.73	130.21±69.66	0.548885	<0.0001	<0.0001	63.11±24.75	75.72±41.03	0.833434	0.271398	0.535231
Sorbin and SH3 domain-containing protein 2	SRBS2_HUMAN	O94875	SORBS2	22	558	20	124	75.2±44.32	126±78.02	0.596812	<0.0001	<0.0001	67.66±37.43	79.02±47.24	0.85623	0.636208	0.823216
Src substrate cortactin	SRC8_HUMAN	Q14247	CTTN	23	127	10	61.5	90.71±31.15	112.72±35.9	0.804691	<0.0001	<0.0001	80.98±22.56	95.64±33.79	0.846662	0.0341278	0.164021
Signal recognition particle 9 kDa protein	SRP09_HUMAN	P49458	SRP9	41	99	5	10.1	90.9±31.66	90.52±25.02	1.00421	0.817676	0.851527	101.64±36.23	85.45±27.8	1.18944	0.0142263	0.109821
Signal recognition particle 14 kDa protein	SRP14_HUMAN	P37108	SRP14	27	39	3	14.6	105.64±31.89	101.98±29.44	1.03588	0.600589	0.668261	107.59±32.37	104.65±31.85	1.02805	0.351803	0.622158
Signal recognition particle receptor subunit beta	SRPRB_HUMAN	Q9Y5M8	SRPRB	26	69	5	29.7	103.13±40.12	91.91±28.93	1.12204	0.100971	0.145426	103.46±44.05	102.96±38.32	1.00482	0.718118	0.872342
Serine/arginine-rich splicing factor 1	SRSF1_HUMAN	Q07955	SRSF1	23	124	7	27.7	99.42±41.9	89.39±27.68	1.11227	0.126558	0.177205	102.35±42.19	97.94±42	1.045	0.337855	0.607058
Serine/arginine-rich splicing factor 3	SRSF3_HUMAN	P84103	SRSF3	23	81	3	19.3	100.89±32.93	96.7±28.73	1.04325	0.617852	0.682396	98.52±30.3	102.09±34.35	0.965005	0.845941	0.934425
Single-stranded DNA-binding protein, mitochondrial	SSBP_HUMAN	Q04837	SSBP1	22	104	3	17.2	108.33±37.72	99.11±25.72	1.09301	0.0708573	0.107241	119.82±45.09	102.5±32.19	1.16898	0.0923176	0.30065
Translocon-associated protein subunit alpha	SSRA_HUMAN	P43307	SSR1	12	144	3	32.2	109.54±41.75	109.31±34.64	1.00206	0.626123	0.686336	115.59±44.88	106.46±40.07	1.08574	0.556143	0.768383
Translocon-associated protein subunit delta	SSRD_HUMAN	P51571	SSR4	38	149	7	19	94.3±37.81	92.09±24.07	1.02394	0.721326	0.771	108.71±44.71	86.98±31.7	1.24982	0.014888	0.111138
Stabilin-1	STAB1_HUMAN	Q9NY15	STAB1	31	1793	58	275.3	99.59±65.13	87.62±43.32	1.13657	0.157538	0.214611	113.11±90.13	92.73±47.16	1.21983	0.299551	0.568678
Stress-induced-phosphoprotein 1	STIP1_HUMAN	P31948	STIP1	17	174	10	62.6	96.55±28.23	100.92±25.12	0.956676	0.178283	0.238201	108.51±30.31	90.48±25.25	1.19929	0.000669615	0.0202729
Stomatin-like protein 2, mitochondrial	STML2_HUMAN	Q9UJZ1	STOML2	24	256	12	38.5	99.06±20.49	105.86±24.16	0.935732	0.023554	0.0408624	99.75±20.89	98.7±20.43	1.01062	0.848133	0.934425
Stomatin	STOM_HUMAN	P27105	STOM	33	638	10	31.7	116.24±57.85	90.68±41.5	1.28187	0.000226715	0.000660233	102.71±46.19	123.11±62.14	0.834263	0.0271568	0.142782
Dolichyl-diphosphooligosaccharide--protein glycosyltransferase subunit STT3A	STT3A_HUMAN	P46977	STT3A	2	45	2	80.5	98.74±40.71	79.32±20.68	1.24494	0.000379953	0.00104595	106.74±48.89	94.68±35.59	1.12734	0.371587	0.63986
Syntaxin-12	STX12_HUMAN	Q86Y82	STX12	26	91	6	31.6	102.82±28.71	95.43±20.72	1.07749	0.110077	0.156685	103.73±29.64	102.36±28.45	1.01337	0.711542	0.870192
Syntaxin-4	STX4_HUMAN	Q12846	STX4	20	101	5	34.2	92±25.67	95.6±18.6	0.962331	0.115312	0.16334	92.32±25.82	91.83±25.79	1.00527	0.881624	0.948972
Syntaxin-7	STX7_HUMAN	O15400	STX7	44	249	9	29.8	100.24±28.22	96.72±18.73	1.03647	0.588202	0.656608	104.67±34.67	98±24.31	1.06801	0.299735	0.568678
Syntaxin-binding protein 3	STXB3_HUMAN	O00186	STXBP3	6	37	4	67.7	104.09±50.37	95.89±39.87	1.0856	0.274949	0.343746	88.94±20.51	111.79±58.79	0.79562	0.0152093	0.112517
Succinate--CoA ligase [ADP/GDP-forming] subunit alpha, mitochondrial	SUCA_HUMAN	P53597	SUCLG1	15	38	4	36.2	99.35±49.06	93.46±31.02	1.06303	0.713347	0.764151	111.45±62.47	93.2±39.77	1.19578	0.0784321	0.272499
Succinate--CoA ligase [GDP-forming] subunit beta, mitochondrial	SUCB2_HUMAN	Q96I99	SUCLG2	14	80	6	46.5	111.78±56.25	96.26±25.25	1.1612	0.174158	0.23333	116.17±62.57	109.55±53.11	1.06046	0.609428	0.804441
Extracellular sulfatase Sulf-1	SULF1_HUMAN	Q8IWU6	SULF1	12	255	12	101	99.54±38.29	100.8±39.69	0.987447	0.545861	0.617505	89.54±26.45	104.61±42.36	0.855979	0.192623	0.448226
Inactive C-alpha-formylglycine-generating enzyme 2	SUMF2_HUMAN	Q8NBJ7	SUMF2	14	82	4	33.8	100.37±30.5	89.32±27.9	1.12371	0.0214578	0.0375383	98.01±30.45	101.56±30.68	0.964963	0.951687	0.979895
SUN domain-containing protein 2	SUN2_HUMAN	Q9UH99	SUN2	27	199	12	80.3	93.01±32.54	95.5±27.8	0.973979	0.39951	0.474663	95.3±32.12	91.85±32.94	1.03752	0.636576	0.823216
Sushi domain-containing protein 2	SUSD2_HUMAN	Q9UGT4	SUSD2	18	157	9	90.2	89.93±70.75	102.13±60.21	0.880531	0.0179223	0.0318462	69.93±42.1	100.08±79.92	0.698701	0.0348602	0.164021
Sushi domain-containing protein 5	SUSD5_HUMAN	O60279	SUSD5	12	116	5	68	87.04±46.12	120.76±65.3	0.720716	0.000135406	0.000419443	75.42±39.33	92.93±48.43	0.811596	0.106177	0.322734
Aspartate--tRNA ligase, cytoplasmic	SYDC_HUMAN	P14868	DARS	13	89	6	57.1	95.8±28.81	102.62±26.55	0.933533	0.0858146	0.126596	100.37±25.06	93.47±30.45	1.07381	0.121984	0.344692
Isoleucine--tRNA ligase, mitochondrial	SYIM_HUMAN	Q9NSE4	IARS2	4	76	3	113.7	114.68±38.02	101.23±24.54	1.13292	0.00713855	0.014315	108.8±30.96	117.66±41.04	0.924697	0.301663	0.571134
Synaptojanin-2-binding protein	SYJ2B_HUMAN	P57105	SYNJ2BP	8	33	1	15.9	113.11±62.99	115.13±50.5	0.982461	0.497535	0.571577	122.75±85.3	108.22±47.97	1.13432	0.353225	0.62241
Lysine--tRNA ligase	SYK_HUMAN	Q15046	KARS	8	49	5	68	105.08±30.44	99.89±23.77	1.05191	0.392185	0.467865	108.56±28.21	103.31±31.57	1.05075	0.243461	0.514316
Synemin	SYNEM_HUMAN	O15061	SYNM	4	62	6	172.7	99.59±35.15	105.36±29.07	0.945199	0.0997725	0.14427	86.01±24.93	106.48±37.66	0.807768	0.0149301	0.111138
Synaptopodin-2	SYNP2_HUMAN	Q9UMS6	SYNPO2	14	215	12	117.4	84.36±41.64	115.49±59.9	0.730465	<0.0001	0.000129534	79.51±29.94	86.82±46.48	0.915808	0.985932	0.994795
Synaptopodin	SYNPO_HUMAN	Q8N3V7	SYNPO	11	67	8	99.4	82.22±38.15	120.95±55.83	0.679733	<0.0001	<0.0001	74.34±30.85	86.21±41	0.862241	0.427526	0.682452
Arginine--tRNA ligase, cytoplasmic	SYRC_HUMAN	P54136	RARS	4	60	3	75.3	105.06±31.53	99.74±24.33	1.05334	0.314709	0.386174	119.07±35.03	97.96±27.2	1.21555	0.00200581	0.0356887
Tryptophan--tRNA ligase, cytoplasmic	SYWC_HUMAN	P23381	WARS	14	55	5	53.1	112.06±51.83	96.42±29.24	1.1622	0.0262379	0.0445129	129.26±37.45	103.34±56.03	1.25081	0.000376624	0.0173321
Transgelin	TAGL_HUMAN	Q01995	TAGLN	90	1535	26	22.6	82.94±63.05	130.26±80.01	0.636697	<0.0001	<0.0001	80.56±55.82	84.14±66.8	0.95753	0.737239	0.878784
Transgelin-2	TAGL2_HUMAN	P37802	TAGLN2	84	1144	20	22.4	89.8±62.55	117.22±52.21	0.766057	<0.0001	<0.0001	91.84±53.94	88.76±66.85	1.03472	0.24819	0.517239
Transaldolase	TALDO_HUMAN	P37837	TALDO1	31	328	13	37.5	113.6±47.38	84.53±30.2	1.34388	<0.0001	<0.0001	137.28±45.15	101.58±44.11	1.35148	8.78608e-05	0.00915635
Target of Nesh-SH3	TARSH_HUMAN	Q7Z7G0	ABI3BP	17	495	15	118.6	100.36±77.63	111.82±72.54	0.897486	0.0582488	0.090122	74.88±43.41	113.28±87.67	0.661043	0.0111575	0.0965365
Tubulin alpha-1C chain	TBA1C_HUMAN	Q9BQE3	TUBA1C	57	1131	9	49.9	106.34±23.54	98.16±18.21	1.08332	0.00997622	0.019177	115.22±23.54	101.83±22.39	1.13153	0.0162636	0.11408
Tubulin alpha-4A chain	TBA4A_HUMAN	P68366	TUBA4A	52	1116	6	49.9	104.67±28.29	101.99±20.96	1.02632	0.538963	0.61242	115.49±34.1	99.18±23.25	1.16437	0.0128119	0.103807
Tubulin beta-2A chain	TBB2A_HUMAN	Q13885	TUBB2A	60	1219	4	49.9	99.35±20.53	106.54±18.85	0.932471	0.0115071	0.021663	102.4±18.8	97.8±21.31	1.04709	0.134596	0.364892
Tubulin beta-4B chain	TBB4B_HUMAN	P68371	TUBB4B	73	1497	2	49.8	99.09±18.51	97.46±15.19	1.01674	0.562025	0.62883	105.54±19.04	95.82±17.47	1.10148	0.0178336	0.119108
Tubulin beta chain	TBB5_HUMAN	P07437	TUBB	70	1564	4	49.6	101.46±25.39	95.04±20.9	1.06756	0.0836645	0.124051	110.2±27.74	97.03±23.09	1.13568	0.0245813	0.140644
Tubulin beta-6 chain	TBB6_HUMAN	Q9BUF5	TUBB6	29	522	5	49.8	101.74±26.02	99.37±32.4	1.02383	0.394983	0.47005	105.29±23.28	99.93±27.3	1.05367	0.224538	0.491156
Tubulin-folding cofactor B	TBCB_HUMAN	Q99426	TBCB	17	74	5	27.3	97.05±35	100.45±26.3	0.96613	0.173497	0.232658	104.85±37.57	93.09±33.21	1.12624	0.0795442	0.275665
Transcription elongation factor A protein-like 3	TCAL3_HUMAN	Q969E4	TCEAL3	20	38	2	22.5	89.69±37.88	106.8±33.55	0.839858	7.09209e-05	0.000238969	85.29±32.38	91.93±40.44	0.927759	0.891489	0.952184
T-complex protein 1 subunit alpha	TCPA_HUMAN	P17987	TCP1	29	254	17	60.3	97.39±22.52	95.98±19.71	1.01475	0.960075	0.971393	103.46±20.85	94.31±22.86	1.09697	0.065982	0.248754
T-complex protein 1 subunit beta	TCPB_HUMAN	P78371	CCT2	53	492	21	57.5	98.3±24.51	99.48±24.45	0.988138	0.661547	0.720834	107.76±24.6	93.5±23.2	1.15245	0.00657915	0.0716342
T-complex protein 1 subunit delta	TCPD_HUMAN	P50991	CCT4	31	317	15	57.9	99.89±19.07	98.29±15.08	1.01627	0.992119	0.994163	107.33±17.97	96.12±18.61	1.11663	0.0267948	0.142782
T-complex protein 1 subunit epsilon	TCPE_HUMAN	P48643	CCT5	21	305	10	59.6	94.96±24.76	99.82±25.44	0.951237	0.108891	0.155148	104.81±28.6	89.95±21.07	1.16517	0.0153963	0.112517
T-complex protein 1 subunit gamma	TCPG_HUMAN	P49368	CCT3	44	543	21	60.5	99.41±23.36	96.09±18.05	1.03455	0.525186	0.59863	106.76±26.63	95.69±20.74	1.11578	0.070645	0.259625
T-complex protein 1 subunit eta	TCPH_HUMAN	Q99832	CCT7	26	333	14	59.3	102.1±22.72	96.36±19.14	1.05958	0.119538	0.168509	106.14±24.63	100.06±21.59	1.06076	0.359702	0.628995
T-complex protein 1 subunit theta	TCPQ_HUMAN	P50990	CCT8	45	598	24	59.6	103.86±25.14	98.96±24.86	1.04955	0.175791	0.235086	113.55±28.66	98.94±21.76	1.14768	0.0145734	0.110742
T-complex protein 1 subunit zeta	TCPZ_HUMAN	P40227	CCT6A	30	261	15	58	98.21±20.46	98.94±18.8	0.992688	0.545608	0.617505	104.75±21.66	94.9±19.14	1.10385	0.0558808	0.224591
Translationally-controlled tumor protein	TCTP_HUMAN	P13693	TPT1	33	151	6	19.6	105.58±33.66	91.04±21.7	1.15974	0.000412326	0.00112446	120.35±35.2	98.09±30.46	1.22693	0.00205575	0.0359986
Prostaglandin E synthase 3	TEBP_HUMAN	Q15185	PTGES3	31	87	5	18.7	105.84±36.66	92.28±23.91	1.14698	0.00319172	0.00702372	104.1±25.64	106.73±41.29	0.975305	0.976785	0.990299
Tenascin	TENA_HUMAN	P24821	TNC	46	3958	100	240.7	115.89±78.58	75.56±55.36	1.5337	<0.0001	8.92719e-05	101.29±55.52	123.29±87.46	0.821554	0.658625	0.836322
Tensin-1	TENS1_HUMAN	Q9HBL0	TNS1	20	715	26	185.6	79.64±36.53	115.43±47	0.689902	<0.0001	<0.0001	74.83±35.1	82.07±37.26	0.911794	0.649493	0.830509
Tenascin-X	TENX_HUMAN	P22105	TNXB	27	1729	70	457.9	89.01±42.77	102.21±55.69	0.870817	0.0377909	0.0613314	80.7±37.18	93.22±45.03	0.865717	0.265995	0.533086
Transitional endoplasmic reticulum ATPase	TERA_HUMAN	P55072	VCP	66	1759	52	89.3	95.39±33.37	103.99±25.91	0.917316	0.00746337	0.0148352	108.21±33.55	88.89±31.58	1.21739	0.00420096	0.054725
Testin	TES_HUMAN	Q9UGI8	TES	41	296	14	48	82.65±35.63	120.91±57	0.683553	<0.0001	<0.0001	83.29±35.72	82.33±35.85	1.01165	0.443083	0.695169
Tetranectin	TETN_HUMAN	P05452	CLEC3B	38	276	10	22.5	100.33±57.68	96.3±53.99	1.04192	0.464053	0.53777	98.21±56.7	101.41±58.57	0.968401	0.875122	0.946481
Transcription factor A, mitochondrial	TFAM_HUMAN	Q00059	TFAM	20	86	5	29.1	95.46±41.17	101.28±31.09	0.942491	0.0725366	0.109217	101.39±35.9	92.45±43.55	1.09666	0.116369	0.336669
Transferrin receptor protein 1	TFR1_HUMAN	P02786	TFRC	16	142	10	84.8	106.06±29.81	91.2±26.82	1.16296	0.000570263	0.00151001	106.5±33.52	105.84±28.01	1.00623	0.600646	0.798854
Transforming growth factor beta-1-induced transcript 1 protein	TGFI1_HUMAN	O43294	TGFB1I1	29	516	11	49.8	85.19±48.4	129.92±55.06	0.655715	<0.0001	<0.0001	76.93±52.14	89.39±46.22	0.860612	0.397283	0.660178
Protein-glutamine gamma-glutamyltransferase 2	TGM2_HUMAN	P21980	TGM2	48	1509	31	77.3	103.97±42.89	100.67±37.53	1.03279	0.92221	0.944213	101.19±41.22	105.38±43.94	0.960252	0.852864	0.934882
Trans-Golgi network integral membrane protein 2	TGON2_HUMAN	O43493	TGOLN2	31	297	13	51.1	90.48±23.38	98.57±25.47	0.917949	0.0157489	0.0282976	91.14±22.86	90.15±23.8	1.011	0.511908	0.740946
Thromboxane-A synthase	THAS_HUMAN	P24557	TBXAS1	13	110	6	60.5	107.16±59.28	79±46.63	1.35647	5.64024e-05	0.000197815	133.87±74.24	93.6±44.89	1.43018	0.0223002	0.134592
3-ketoacyl-CoA thiolase, peroxisomal	THIK_HUMAN	P09110	ACAA1	24	122	7	44.3	98.03±44.57	90.47±33.07	1.08347	0.415717	0.489928	109.09±52.45	92.41±39.24	1.18041	0.214398	0.477567
Acetyl-CoA acetyltransferase, mitochondrial	THIL_HUMAN	P24752	ACAT1	36	384	14	45.2	95.11±36.18	100.96±30.16	0.942037	0.103239	0.147962	101.36±40.76	91.93±33.51	1.10256	0.176874	0.42584
3-ketoacyl-CoA thiolase, mitochondrial	THIM_HUMAN	P42765	ACAA2	39	147	13	41.9	108.71±45.93	86.06±26.11	1.26327	<0.0001	8.78349e-05	118.31±59.28	103.85±36.99	1.13922	0.247756	0.517239
Thioredoxin	THIO_HUMAN	P10599	TXN	58	298	9	11.7	90.35±26.66	104.38±28.49	0.865633	0.000157958	0.000480127	100.12±27.22	85.4±25.15	1.17236	0.00168315	0.0318923
Prothrombin	THRB_HUMAN	P00734	F2	61	3675	42	70	135.03±132.38	70.93±63.27	1.90368	<0.0001	<0.0001	104.86±129.08	150.34±132.35	0.697502	0.00388897	0.0520551
Mitochondrial import inner membrane translocase subunit TIM50	TIM50_HUMAN	Q3ZCQ8	TIMM50	15	138	5	39.6	100.07±24.02	100.98±21.07	0.990946	0.605439	0.671738	99.44±25.26	100.39±23.56	0.990612	0.925777	0.968501
Mitochondrial import inner membrane translocase subunit Tim9	TIM9_HUMAN	Q9Y5J7	TIMM9	53	30	3	10.4	90.47±31.09	108.86±34.09	0.831094	8.97596e-05	0.000295143	92.57±34.02	89.41±29.71	1.03529	0.594127	0.794332
Metalloproteinase inhibitor 1	TIMP1_HUMAN	P01033	TIMP1	43	228	7	23.2	112.68±105.87	85.02±79.85	1.32531	0.0242271	0.0416831	132.61±98.41	102.57±108.78	1.29288	0.0114871	0.0975066
Metalloproteinase inhibitor 2	TIMP2_HUMAN	P16035	TIMP2	27	167	6	24.4	95.57±39	114.12±44.75	0.837508	6.19359e-05	0.000214642	91.51±31.22	97.64±42.48	0.937232	0.703944	0.865274
Metalloproteinase inhibitor 3	TIMP3_HUMAN	P35625	TIMP3	13	31	3	24.1	114.68±84.14	81.78±37.91	1.40238	<0.0001	0.000100591	91.53±33.32	126.43±98.76	0.723936	0.00820561	0.0804283
Tubulointerstitial nephritis antigen-like	TINAL_HUMAN	Q9GZM7	TINAGL1	23	456	9	52.4	93.39±48.93	103.72±37.54	0.900418	0.00405405	0.00869833	73.03±26.84	103.72±54.27	0.704076	0.0100355	0.0911398
Transketolase	TKT_HUMAN	P29401	TKT	37	472	21	67.8	103.1±36.19	91.84±34.67	1.12262	0.00749315	0.0148742	120.91±30.96	94.06±35.48	1.28539	5.77772e-05	0.00766336
Talin-1	TLN1_HUMAN	Q9Y490	TLN1	55	4661	109	269.6	88.98±25.64	105.89±34.58	0.840287	0.000684863	0.00175918	95.38±27.05	85.73±24.46	1.11261	0.0532257	0.218725
Talin-2	TLN2_HUMAN	Q9Y4G6	TLN2	8	669	3	271.4	111.29±38.47	95.27±24.04	1.16817	0.00418191	0.00894635	108.28±41.56	112.82±37.03	0.959796	0.574074	0.781901
Transmembrane protein 109	TM109_HUMAN	Q9BVC6	TMEM109	13	217	5	26.2	99.02±35.63	96.98±34.18	1.02106	0.729066	0.777564	96.81±28.67	100.14±38.85	0.966733	0.988433	0.995255
Transmembrane protein 205	TM205_HUMAN	Q6UW68	TMEM205	9	23	1	21.2	101.13±40.21	87.05±24.43	1.16178	0.0180308	0.0319647	106.26±42.03	98.53±39.32	1.07846	0.449599	0.700817
Transmembrane emp24 domain-containing protein 2	TMED2_HUMAN	Q15363	TMED2	24	132	5	22.7	103.67±29.11	96.49±17.14	1.0744	0.151245	0.207199	105.13±27.19	102.92±30.2	1.02139	0.583036	0.787638
Transmembrane emp24 domain-containing protein 4	TMED4_HUMAN	Q7Z7H5	TMED4	25	77	5	25.9	96.62±26.86	95.44±22.28	1.01237	0.904705	0.929553	97.77±27.16	96.04±26.89	1.01803	0.679073	0.852939
Transmembrane emp24 domain-containing protein 5	TMED5_HUMAN	Q9Y3A6	TMED5	3	28	1	26	110.07±43.07	80.29±26.87	1.37088	<0.0001	<0.0001	123.91±47.21	103.05±39.33	1.20252	0.0263639	0.142782
Transmembrane emp24 domain-containing protein 7	TMED7_HUMAN	Q9Y3B3	TMED7	14	66	3	25.2	94.33±31.48	91.04±20.37	1.03608	0.842329	0.872387	95.06±32.66	93.95±31.11	1.01176	0.83132	0.934425
Transmembrane emp24 domain-containing protein 9	TMED9_HUMAN	Q9BVK6	TMED9	34	152	6	27.3	102.54±35.34	93.8±26.21	1.09322	0.175159	0.234456	108.7±39.03	99.42±33.19	1.09337	0.424007	0.681574
Transmembrane emp24 domain-containing protein 10	TMEDA_HUMAN	P49755	TMED10	31	442	9	25	98.27±33.67	90.33±22.61	1.08788	0.220922	0.28474	102.11±37.37	96.32±31.75	1.06007	0.544741	0.765681
Transmembrane protein 43	TMM43_HUMAN	Q9BTV4	TMEM43	36	287	11	44.8	99.53±38.08	104.42±31.62	0.953102	0.215275	0.279188	91.83±27.4	103.43±42.15	0.887852	0.404023	0.665315
Tropomodulin-1	TMOD1_HUMAN	P28289	TMOD1	46	242	12	40.5	84.58±36.56	120.6±41.45	0.70133	<0.0001	<0.0001	70.95±24.9	91.5±39.63	0.775349	0.0223271	0.134592
Tropomodulin-2	TMOD2_HUMAN	Q9NZR1	TMOD2	5	90	1	39.6	108.49±87	111.86±114.8	0.969902	0.428873	0.503805	98.65±72.23	113.49±93.73	0.869299	0.272763	0.535231
Tropomodulin-3	TMOD3_HUMAN	Q9NYL9	TMOD3	37	410	9	39.6	94.81±25.84	106.01±21.96	0.894345	0.000342281	0.000958518	93.8±23.27	95.32±27.21	0.984037	0.843027	0.934425
Thioredoxin-related transmembrane protein 1	TMX1_HUMAN	Q9H3N1	TMX1	16	135	4	31.8	98.99±34.09	93.9±24.33	1.05424	0.468843	0.542673	111.01±43.71	92.89±26.32	1.19508	0.0600788	0.23621
Protein disulfide-isomerase TMX3	TMX3_HUMAN	Q96JJ7	TMX3	9	73	3	51.8	91±32.21	102.39±23.79	0.888734	0.002941	0.00653107	97.66±33.57	87.62±31.21	1.11451	0.223279	0.489446
Tumor necrosis factor ligand superfamily member 13	TNF13_HUMAN	O75888	TNFSF13	12	43	3	27.4	117±47	93.89±53.99	1.2462	<0.0001	8.31312e-05	102.03±37.9	124.6±49.54	0.818823	0.0195611	0.121964
Transportin-1	TNPO1_HUMAN	Q92973	TNPO1	1	67	1	102.3	102.31±30.06	85.03±22.77	1.20325	<0.0001	8.40603e-05	107.04±36.81	99.91±25.96	1.07142	0.476744	0.724551
Torsin-1A-interacting protein 1	TOIP1_HUMAN	Q5JTV8	TOR1AIP1	25	561	15	66.2	92.84±26.08	104.16±22.86	0.891306	0.000820828	0.00207915	98.98±27.12	89.73±25.17	1.10313	0.110087	0.328461
Mitochondrial import receptor subunit TOM70	TOM70_HUMAN	O94826	TOMM70	9	61	7	67.4	111.44±44.05	100.95±29.53	1.10386	0.26316	0.331278	110.14±55.41	112.1±37.47	0.982462	0.271802	0.535231
Torsin-3A	TOR3A_HUMAN	Q9H497	TOR3A	4	22	1	46.2	110.5±61.67	95.48±69.32	1.15726	0.00758756	0.0150411	112.26±65.09	109.6±60.34	1.02423	0.925675	0.968501
Tumor protein D54	TPD54_HUMAN	O43399	TPD52L2	50	169	8	22.2	90.86±30.32	101±30.88	0.899599	0.00357472	0.00778434	98.05±24.01	87.21±32.63	1.12428	0.0285868	0.147617
Triosephosphate isomerase	TPIS_HUMAN	P60174	TPI1	74	828	20	30.8	102.01±38.18	100.37±33.34	1.01638	0.699764	0.753473	118.5±36.27	93.65±36.61	1.26538	0.000303735	0.0173321
Tropomyosin alpha-1 chain	TPM1_HUMAN	P09493	TPM1	73	2730	24	32.7	73.53±39.14	136.52±72.93	0.538596	<0.0001	<0.0001	70.38±34.04	75.12±41.64	0.936931	0.927344	0.968501
Tropomyosin beta chain	TPM2_HUMAN	P07951	TPM2	67	2812	19	32.8	69.65±37.45	133.93±69.14	0.520084	<0.0001	<0.0001	66.81±31.65	71.1±40.22	0.939656	0.866641	0.942197
Tropomyosin alpha-3 chain	TPM3_HUMAN	P06753	TPM3	55	1794	6	32.9	99.54±31.62	94.64±25.82	1.05185	0.283712	0.352585	111.8±38.57	93.32±25.58	1.19792	0.0124265	0.102849
Tropomyosin alpha-4 chain	TPM4_HUMAN	P67936	TPM4	89	2819	22	28.5	88.3±25.7	115.17±29.17	0.766714	<0.0001	<0.0001	94.26±24.3	85.28±26.03	1.10535	0.026179	0.142782
Tripeptidyl-peptidase 1	TPP1_HUMAN	O14773	TPP1	9	259	4	61.2	110.23±51.85	85.4±32.98	1.29074	0.000119292	0.000379188	125.68±58.39	102.4±46.72	1.22733	0.044379	0.191
Trafficking protein particle complex subunit 3	TPPC3_HUMAN	O43617	TRAPPC3	11	59	2	20.3	98.8±27.49	104±22.34	0.949937	0.0434885	0.0695128	108.6±30.97	93.82±24.31	1.15749	0.0254069	0.142203
Tapasin	TPSN_HUMAN	O15533	TAPBP	9	248	4	47.6	100.66±83.48	75.78±34.04	1.32829	0.00128943	0.00311153	105.71±51.63	98.1±95.95	1.07754	0.245216	0.515281
Tumor necrosis factor receptor superfamily member 11B	TR11B_HUMAN	O00300	TNFRSF11B	26	269	12	46	101.42±44.51	102.68±52.98	0.987727	0.74011	0.786601	100.57±38.85	101.86±47.4	0.987373	0.952688	0.980234
Transformer-2 protein homolog beta	TRA2B_HUMAN	P62995	TRA2B	9	58	2	33.6	95.45±39.38	102.74±35.94	0.929009	0.0236156	0.040872	97.96±43.94	94.18±37.14	1.04019	0.552196	0.768383
Serotransferrin	TRFE_HUMAN	P02787	TF	70	3466	68	77	118.35±66.04	86.88±51.48	1.36219	<0.0001	<0.0001	122.53±48.53	116.22±73.6	1.05433	0.137886	0.365775
Lactotransferrin	TRFL_HUMAN	P02788	LTF	59	1177	44	78.1	139.43±207.84	54.29±73.6	2.56842	<0.0001	<0.0001	124.89±132.53	146.81±237.71	0.850671	0.990388	0.996535
Tryptase beta-2	TRYB2_HUMAN	P20231	TPSB2	23	112	6	30.5	91.65±102.05	75.6±75.12	1.21238	0.0242814	0.0417274	115.07±129.01	79.77±83.85	1.44259	0.0462807	0.19572
Thrombospondin-1	TSP1_HUMAN	P07996	THBS1	40	2051	49	129.3	101.2±84.93	86.82±78.37	1.16572	0.0558699	0.0868096	98.25±68.4	102.71±92.64	0.956578	0.634047	0.821558
Thrombospondin-2	TSP2_HUMAN	P35442	THBS2	31	1430	36	129.9	96.93±85.39	100.15±69.75	0.967765	0.220312	0.284204	86.33±48.85	102.3±98.83	0.843833	0.870788	0.944595
Transthyretin	TTHY_HUMAN	P02766	TTR	73	657	11	15.9	139.18±76.65	87.19±67.24	1.59628	<0.0001	<0.0001	123.12±69.33	147.32±79.36	0.835719	0.0745261	0.269142
Thioredoxin domain-containing protein 12	TXD12_HUMAN	O95881	TXNDC12	14	67	2	19.2	106.04±41.37	105.84±35.61	1.00195	0.809947	0.846499	119.11±40.48	99.41±40.51	1.19815	0.0106868	0.0949463
Thioredoxin domain-containing protein 5	TXND5_HUMAN	Q8NBS9	TXNDC5	48	665	20	47.6	90.8±42.43	98.99±31.06	0.917274	0.0089868	0.0174823	96.59±47.48	87.87±39.67	1.09917	0.340054	0.609982
Thymosin beta-4	TYB4_HUMAN	P62328	TMSB4X	55	183	5	5.1	98.3±45.29	104.24±46.39	0.943017	0.317771	0.38895	103.87±31.36	95.48±50.92	1.08795	0.145	0.373752
Thymidine phosphorylase	TYPH_HUMAN	P19971	TYMP	29	419	13	49.9	113.07±47.36	84.36±45	1.34042	<0.0001	<0.0001	136.73±45.38	101.07±43.99	1.35283	0.000178642	0.013032
116 kDa U5 small nuclear ribonucleoprotein component	U5S1_HUMAN	Q15029	EFTUD2	11	140	10	109.4	114.9±57.74	102.87±24.61	1.11701	0.0919808	0.134874	110.01±28.44	117.39±68.03	0.937143	0.74475	0.883357
Ubiquitin-like modifier-activating enzyme 1	UBA1_HUMAN	P22314	UBA1	24	598	24	117.8	102.2±24.33	93.34±18.71	1.09484	0.00515027	0.0106624	115.92±24.51	95.24±21.23	1.21715	<0.0001	0.00530678
Ubiquitin carboxyl-terminal hydrolase 5	UBP5_HUMAN	P45974	USP5	6	52	6	95.7	97.29±23.46	94.06±20.21	1.03426	0.432994	0.507828	105.66±29.66	93.03±18.43	1.13575	0.0171042	0.117908
Ubiquitin carboxyl-terminal hydrolase isozyme L1	UCHL1_HUMAN	P09936	UCHL1	9	44	2	24.8	99.66±31.76	104.62±40.66	0.952577	0.459346	0.533587	103.66±25.53	97.62±34.5	1.06183	0.167527	0.408731
Cytochrome b-c1 complex subunit Rieske, mitochondrial	UCRI_HUMAN	P47985	UQCRFS1	30	116	6	29.6	100.24±36.38	90.07±24.34	1.11291	0.0979418	0.142328	99.76±36.7	100.49±36.49	0.992794	0.903037	0.958902
Putative ubiquitin-conjugating enzyme E2 N-like	UE2NL_HUMAN	Q5JXB2	UBE2NL	20	95	2	17.4	104.95±33.68	103.68±35.14	1.01226	0.624423	0.685498	112.01±38.34	101.37±30.75	1.10496	0.131262	0.359307
E3 UFM1-protein ligase 1	UFL1_HUMAN	O94874	UFL1	2	32	2	89.5	108.27±35.34	102.31±30.74	1.0583	0.210882	0.27467	112.76±26.61	106±39.02	1.06381	0.172454	0.418652
UDP-glucose:glycoprotein glucosyltransferase 1	UGGG1_HUMAN	Q9NYU2	UGGT1	15	237	20	177.1	107.39±35.32	107.03±25.06	1.0033	0.498574	0.57232	118.19±40.3	101.91±31.43	1.15982	0.0667527	0.251
UTP--glucose-1-phosphate uridylyltransferase	UGPA_HUMAN	Q16851	UGP2	24	303	12	56.9	100.86±27.08	96.01±20.61	1.05048	0.242299	0.309829	108.62±27.87	96.92±25.99	1.1208	0.0324744	0.160516
Fermitin family homolog 3	URP2_HUMAN	Q86UX7	FERMT3	21	252	10	75.9	117.25±68.24	95.87±71.33	1.22302	0.000129588	0.0004066	119.99±50.71	115.86±75.92	1.03562	0.580084	0.786398
Urea transporter 1	UT1_HUMAN	Q13336	SLC14A1	7	119	4	42.5	99.28±59.04	105.82±50.11	0.93822	0.0433297	0.0694405	77.19±56.25	110.5±57.62	0.698574	0.00302759	0.0445629
V-type proton ATPase subunit d 1	VA0D1_HUMAN	P61421	ATP6V0D1	10	159	5	40.3	112.14±66.85	83±48.13	1.35097	7.27527e-05	0.000244576	138.65±89.14	98.68±47.45	1.40497	0.0450264	0.192086
Vesicle-associated membrane protein 3	VAMP3_HUMAN	Q15836	VAMP3	53	102	5	11.3	97.75±29.65	112.45±35.47	0.869294	0.00371955	0.00803974	93.75±30.95	99.78±29	0.939572	0.278168	0.540769
Vesicle-associated membrane protein 8	VAMP8_HUMAN	Q9BV40	VAMP8	27	61	3	11.4	110.88±43.83	83.47±35.18	1.32838	<0.0001	<0.0001	115.06±49.56	108.75±40.86	1.05805	0.780512	0.9097
Vesicle-associated membrane protein-associated protein A	VAPA_HUMAN	Q9P0L0	VAPA	31	234	7	27.9	99.28±27.29	102.93±23.27	0.964573	0.143925	0.198475	106.36±32.98	95.69±23.37	1.11154	0.112883	0.334019
Vesicle-associated membrane protein-associated protein B/C	VAPB_HUMAN	O95292	VAPB	28	118	6	27.2	99.15±43.47	113±28.41	0.877484	6.51594e-05	0.000224216	96.12±38.37	100.69±46.04	0.954551	0.997536	0.999629
V-type proton ATPase subunit S1	VAS1_HUMAN	Q15904	ATP6AP1	4	51	2	52	106.88±35.98	87.84±30.67	1.21686	<0.0001	5.8716e-05	110.79±38.97	104.9±34.51	1.05606	0.48397	0.72782
Vasodilator-stimulated phosphoprotein	VASP_HUMAN	P50552	VASP	47	260	15	39.8	92.57±21.92	107.76±25.31	0.859046	<0.0001	6.72492e-05	92.99±21	92.36±22.53	1.00685	0.733848	0.876891
Synaptic vesicle membrane protein VAT-1 homolog	VAT1_HUMAN	Q99536	VAT1	17	253	5	41.9	109.12±63.87	86.9±32.77	1.25573	0.0104434	0.0198915	131.95±76.56	97.53±53.35	1.35286	0.00544848	0.0641075
V-type proton ATPase catalytic subunit A	VATA_HUMAN	P38606	ATP6V1A	29	269	14	68.3	107.66±50.23	85.14±38.05	1.26459	0.000349404	0.000971011	133.11±58.89	94.75±39.82	1.40491	0.000618309	0.0196112
V-type proton ATPase subunit B, brain isoform	VATB2_HUMAN	P21281	ATP6V1B2	28	359	13	56.5	101.47±39.64	90.77±29.58	1.11789	0.0518413	0.0810679	119.28±45.13	92.44±33.41	1.29045	0.00159555	0.0310388
V-type proton ATPase subunit D	VATD_HUMAN	Q9Y5K8	ATP6V1D	8	32	2	28.2	106.59±54.04	83.76±26.93	1.2726	<0.0001	<0.0001	127.06±79.83	96.2±30.21	1.32075	0.0125766	0.103086
V-type proton ATPase subunit E 1	VATE1_HUMAN	P36543	ATP6V1E1	34	208	9	26.1	106.57±42.69	86.76±33.53	1.22827	0.000227275	0.000660546	125.14±47.97	97.14±36.64	1.2882	0.00344812	0.0479124
V-type proton ATPase subunit G 1	VATG1_HUMAN	O75348	ATP6V1G1	37	86	4	13.7	99.28±56.79	82.03±39.52	1.21024	0.0395758	0.0638023	117.83±67.35	89.87±48.49	1.31116	0.0333503	0.162194
Vascular cell adhesion protein 1	VCAM1_HUMAN	P19320	VCAM1	12	138	9	81.2	99.15±36.37	93.47±35.41	1.06078	0.278165	0.346577	95.28±23.57	101.11±41.4	0.942361	0.933557	0.970128
Voltage-dependent anion-selective channel protein 1	VDAC1_HUMAN	P21796	VDAC1	77	797	18	30.8	114.68±36.78	89.22±33.44	1.28538	<0.0001	<0.0001	111.79±35.43	116.15±37.62	0.962422	0.558015	0.76999
Voltage-dependent anion-selective channel protein 2	VDAC2_HUMAN	P45880	VDAC2	56	486	14	31.5	111.39±40.39	88.67±29.4	1.25618	<0.0001	6.68663e-05	98.72±32.5	117.82±42.66	0.837878	0.0342036	0.164021
Voltage-dependent anion-selective channel protein 3	VDAC3_HUMAN	Q9Y277	VDAC3	25	159	5	30.6	118.78±51.65	90.07±25.7	1.31879	<0.0001	<0.0001	102.19±28.18	127.2±58.57	0.803395	0.00567945	0.0647369
Vigilin	VIGLN_HUMAN	Q00341	HDLBP	4	31	4	141.4	100.29±33.59	91.48±29.96	1.09636	0.0511434	0.0800624	112.22±41.03	94.24±27.52	1.19069	0.00707122	0.0753059
Vimentin	VIME_HUMAN	P08670	VIM	97	7628	74	53.6	92.53±30.64	111.81±36.7	0.827624	7.09192e-05	0.000238969	98.53±33.61	89.49±28.8	1.10103	0.0755343	0.269665
Vinculin	VINC_HUMAN	P18206	VCL	76	5078	104	123.7	75.22±36.05	133.71±64.86	0.562566	<0.0001	<0.0001	74.62±36.78	75.52±35.95	0.988069	0.698852	0.863089
Vinexin	VINEX_HUMAN	O60504	SORBS3	34	239	16	75.3	79.98±38.62	123.34±51.64	0.648437	<0.0001	<0.0001	72.23±32.42	83.91±41.08	0.860863	0.542154	0.764254
Vitamin K epoxide reductase complex subunit 1	VKOR1_HUMAN	Q9BQB6	VKORC1	8	50	1	18.2	102.96±34.67	95.28±23.3	1.08051	0.0633836	0.0972416	104.66±49.74	102.09±24.11	1.02514	0.715798	0.871744
V-type proton ATPase 116 kDa subunit a3	VPP3_HUMAN	Q13488	TCIRG1	9	80	6	92.9	115.12±53.66	79.08±36.38	1.45575	<0.0001	<0.0001	124.07±63.37	110.57±47.88	1.12209	0.549233	0.766823
Vacuolar protein sorting-associated protein 29	VPS29_HUMAN	Q9UBQ0	VPS29	16	45	3	20.5	100.87±25.61	100.1±26.64	1.0077	0.620434	0.683695	108.87±26.76	96.81±24.21	1.1246	0.0240118	0.139989
Vacuolar protein sorting-associated protein 35	VPS35_HUMAN	Q96QK1	VPS35	4	30	3	91.6	104.91±33.92	89.61±26.65	1.17077	0.000381276	0.00104761	123.33±37.62	95.57±27.78	1.29048	0.000362466	0.0173321
Vacuolar protein sorting-associated protein 45	VPS45_HUMAN	Q9NRW7	VPS45	2	34	1	65	97.61±29.68	112.36±31.3	0.868731	0.000462734	0.00125024	102.44±27.58	95.16±30.6	1.07652	0.149751	0.379977
Vitamin D-binding protein	VTDB_HUMAN	P02774	GC	63	1382	30	52.9	114.25±52.18	90.12±45.65	1.26777	<0.0001	9.99516e-05	122.95±53.48	109.84±51.35	1.11931	0.123781	0.344692
Vitronectin	VTNC_HUMAN	P04004	VTN	43	2424	23	54.3	127.32±72.65	87.72±57.55	1.45134	<0.0001	<0.0001	108.47±62.51	136.88±75.95	0.792501	0.0633211	0.243738
von Willebrand factor	VWF_HUMAN	P04275	VWF	11	635	25	309.1	107.72±70.85	78.49±45.19	1.3725	<0.0001	5.16408e-05	103.94±57.58	109.64±77.05	0.947927	0.818731	0.93105
Wiskott-Aldrich syndrome protein family member 2	WASF2_HUMAN	Q9Y6W5	WASF2	8	103	3	54.3	95.22±39.88	93.38±26.29	1.01962	0.709405	0.761045	104.82±42.6	90.34±37.83	1.16024	0.0643385	0.245091
WD repeat-containing protein 1	WDR1_HUMAN	O75083	WDR1	47	726	22	66.2	99.32±33.53	107.09±30.27	0.927458	0.0711451	0.107454	116.69±46.61	90.51±19.57	1.28918	<0.0001	0.00282968
Wolframin	WFS1_HUMAN	O76024	WFS1	3	80	2	100.2	81.52±51.13	117.56±61.42	0.693418	<0.0001	0.000124753	68.11±27.98	88.32±58.56	0.771119	0.687921	0.85695
WNT1-inducible-signaling pathway protein 2	WISP2_HUMAN	O76076	WISP2	35	215	8	26.8	98.87±47.45	104.33±54.25	0.947667	0.994267	0.995632	95.58±59.34	100.54±40.53	0.950645	0.132719	0.361938
X-ray repair cross-complementing protein 5	XRCC5_HUMAN	P13010	XRCC5	16	107	11	82.7	104.09±52.76	88.21±34.34	1.18008	0.0319864	0.0530923	125.37±69.04	93.29±38.49	1.34379	0.00615104	0.0684917
X-ray repair cross-complementing protein 6	XRCC6_HUMAN	P12956	XRCC6	26	234	17	69.8	100.07±27.81	94.68±30.8	1.05689	0.158341	0.215302	109.2±35.49	95.44±21.84	1.14416	0.0136668	0.10663
Y-box-binding protein 1	YBOX1_HUMAN	P67809	YBX1	39	205	9	35.9	107.35±30.64	98.52±37.15	1.0896	0.0347196	0.0567891	97.73±25.1	112.23±32.18	0.870869	0.0405124	0.179634
Zinc-alpha-2-glycoprotein	ZA2G_HUMAN	P25311	AZGP1	47	186	12	34.2	106.25±54.32	81.73±40.68	1.3	<0.0001	8.01165e-05	101.31±35.76	108.75±61.75	0.931556	0.971554	0.988937
Zinc finger protein 648	ZN648_HUMAN	Q5T619	ZNF648	2	137	1	62.3	154.01±286.09	57.4±134.68	2.68299	<0.0001	0.000149428	168.35±243.82	146.74±306.8	1.14724	0.962089	0.983371
Zinc finger protein 800	ZN800_HUMAN	Q2TB10	ZNF800	1	40	1	75.2	98.1±53.65	108.8±45.93	0.901705	0.0158951	0.0284552	129.41±61.81	82.22±41.11	1.57402	0.000123351	0.0105864
Protein Z-dependent protease inhibitor	ZPI_HUMAN	Q9UK55	SERPINA10	19	202	10	50.7	137.47±116.72	83.53±66.02	1.64568	<0.0001	<0.0001	114.35±109.28	149.2±119.39	0.766425	0.0635877	0.243738
Zyxin	ZYX_HUMAN	Q15942	ZYX	23	287	9	61.2	86.72±32.63	106.23±34.21	0.816326	<0.0001	0.000134027	89.57±38.49	85.27±29.44	1.0504	0.425117	0.681574
