# Supplementary material for: Proteomic Atlas of Atherosclerosis: The Contribution of Proteoglycans to Sex Differences, Plaque Phenotypes, and Outcomes
Source: Circ Res. 2023 Aug 30;133(7):542–58. doi: 10.1161/CIRCRESAHA.123.322590 (PMC10498884; doi:10.1161/CIRCRESAHA.123.322590)
Supplement: Supplementary file 4 [file res-133-542-s004.xlsx]

## Sheet: Sheet 1
Supplementary File II: Summary results and statistics of the TMT Proteomics using the NaCl extract. MW: Molecular Weight, #PSMs: Number of matched spectra, SD: Standard Deviation, FC: Fold Change, BH: Benjamini Hochberg
Protein Information								Plaque Core
								Average Relative Abundance Per Phenotype				Calcified vs Non-Calcified				Symptomatic vs Asymptomatic				Echogenic vs Echolucent
Protein Name	Accession Number	UNIPROT ID	Official Gene Symbol	MW (kDa)	Sequence coverage (%)	# Unique Peptides	# PSMs	Normalized Abundance in Calcified (Mean±SD)	Normalized Abundance in Non-Calcified (Mean±SD)	Normalized Abundance in Symptomatic (Mean±SD)	Normalized Abundance in Asymptomatic (Mean±SD)	Log2FC	FC	Pvalue	BH Adjusted Pvalue	Log2FC	FC	Pvalue	BH Adjusted Pvalue	FC	Pvalue	BH Adjusted Pvalue
Alpha-1-acid glycoprotein 1	A1AG1	P02763	ORM1	23.5	54.2289	8	443	101.8±68.14	343.62±585.44	166.11±134.55	226.84±490.48	-1.75512	0.296249	<0.0001	0.00537338	-0.449541	0.732276	0.160565	0.428677	0.451955	0.131448	0.622698
Alpha-1-acid glycoprotein 2	A1AG2	P19652	ORM2	23.6	30.3483	3	189	117.65±82.69	185.46±364.35	185.71±400.5	125.49±86.51	-0.656587	0.634377	0.107919	0.264629	0.565438	1.47984	0.317172	0.600849	1.28084	0.578335	0.866473
Alpha-1-antitrypsin	A1AT	P01009	SERPINA1	46.7	69.8565	29	1284	129.69±72.56	161.64±91.17	151.95±74.15	138.72±86.43	-0.31766	0.80237	0.0715462	0.220082	0.131453	1.0954	0.378168	0.642609	0.856813	0.412259	0.773209
Alpha-1B-glycoprotein	A1BG	P04217	A1BG	54.2	35.1515	10	354	121.43±45.77	147.36±58.58	134.3±45.45	131.59±56.95	-0.27922	0.824036	0.0382723	0.167147	0.0294901	1.02065	0.460126	0.693067	0.863391	0.25388	0.684267
Alpha-2-antiplasmin	A2AP	P08697	SERPINF2	54.5	18.1263	8	175	118.07±113.64	118.28±71.91	124.51±85.59	114.71±103.91	-0.00246877	0.99829	0.405824	0.592001	0.1183	1.08546	0.595896	0.777136	0.935608	0.16919	0.626524
Alpha-2-macroglobulin	A2MG	P01023	A2M	163.2	59.4301	69	3268	98.6±47.34	133.02±75.78	117.82±64.35	110.92±62.91	-0.43191	0.74128	0.0442845	0.184302	0.0869867	1.06215	0.851564	0.899227	0.892726	0.610155	0.866473
Amyloid-beta precursor protein	A4	P05067	APP	86.9	7.66234	5	90	99.18±57.67	70.53±39.19	69.46±43.86	96.39±54.4	0.491718	1.40612	0.015359	0.106015	-0.472668	0.720631	0.00142621	0.0237423	1.34731	0.0201298	0.505477
Alpha-1-antichymotrypsin	AACT	P01011	SERPINA3	47.6	39.7163	15	529	110.34±64.03	141.79±101.04	143.02±85.62	113.36±80.25	-0.361788	0.7782	0.106371	0.264629	0.335289	1.26163	0.0149895	0.114649	0.743526	0.0942764	0.622698
Adiponectin	ADIPO	Q15848	ADIPOQ	26.4	12.2951	2	70	101.39±35.17	91.96±53.13	88.12±35.32	102.38±47.27	0.140842	1.10255	0.0617492	0.200862	-0.216367	0.86073	0.368258	0.640181	0.971749	0.853405	0.966054
Adipocyte enhancer-binding protein 1	AEBP1	Q8IUX7	AEBP1	130.8	43.8687	41	2638	84.3±35.14	59.95±39.38	59.1±26.51	81.89±42.07	0.491743	1.40614	0.00061589	0.0145247	-0.47051	0.72171	0.0507729	0.231753	1.06935	0.56486	0.866473
Afamin	AFAM	P43652	AFM	69	24.207	11	181	129.87±60	156.24±81.62	136.67±52.88	143.62±79.32	-0.26662	0.831265	0.139307	0.311369	-0.0715494	0.951615	0.681471	0.825926	0.849445	0.201324	0.662496
Serum albumin	ALBU	P02768	ALB	69.3	86.2069	77	11859	130.37±67.94	148.01±70.81	129.64±48.42	142.44±78.48	-0.183072	0.880825	0.38495	0.576406	-0.135879	0.910115	0.621737	0.785498	0.966502	0.842095	0.95708
Protein AMBP	AMBP	P02760	AMBP	39	46.0227	16	797	104.06±34.21	106.8±40.32	104.25±34.77	105.76±38.08	-0.0375053	0.974338	0.677354	0.805425	-0.0206946	0.985758	0.821525	0.88177	0.952644	0.638324	0.868031
Angiogenin	ANGI	P03950	ANG	16.5	58.5034	9	476	92.16±42.97	101.85±63.51	85.65±36.88	102.12±59.02	-0.14416	0.904906	0.640047	0.789614	-0.253755	0.838711	0.187201	0.477278	1.11528	0.2743	0.704796
Antithrombin-III	ANT3	P01008	SERPINC1	52.6	47.1983	26	900	122.74±43.48	110±44.61	107.08±42.07	122.82±44.65	0.158112	1.11583	0.11293	0.268564	-0.197864	0.87184	0.0637036	0.26512	1.2027	0.0674188	0.529986
Annexin A11	ANX11	P50995	ANXA11	54.4	16.6337	6	163	92.2±29.46	91.25±39.76	92.03±38.03	91.66±32.02	0.0148705	1.01036	0.331251	0.526651	0.00578566	1.00402	0.730041	0.843271	1.02729	0.463109	0.817351
Annexin A1	ANXA1	P04083	ANXA1	38.7	71.9653	27	986	101.07±35.02	100.13±35.58	108±39.88	96.68±31.8	0.0134563	1.00937	0.651842	0.790782	0.159729	1.11708	0.315737	0.600849	0.876788	0.253151	0.684267
Annexin A2	ANXA2	P07355	ANXA2	38.6	70.2065	32	2098	112.13±43.61	95.56±36.79	117.1±50.46	98.46±34.3	0.23077	1.17346	0.060326	0.20085	0.250106	1.18929	0.107525	0.343896	0.967966	0.388994	0.770834
Annexin A4	ANXA4	P09525	ANXA4	35.9	57.9937	17	568	117.21±45.97	102.78±47.32	110.19±55.65	111.48±41.79	0.189412	1.1403	0.0549832	0.192958	-0.0167946	0.988426	0.767393	0.856167	0.959063	0.392226	0.770834
Annexin A5	ANXA5	P08758	ANXA5	35.9	68.125	22	769	104.51±42.47	108.11±78.19	114.22±55.21	101.6±62.56	-0.0488605	0.9667	0.509596	0.67077	0.168894	1.1242	0.106271	0.343896	0.932738	0.491367	0.822821
Annexin A6	ANXA6	P08133	ANXA6	75.8	61.8128	42	1543	99.01±33.68	92.31±45.79	93.05±38.28	97.82±39.98	0.101178	1.07265	0.125333	0.289279	-0.0721327	0.951231	0.800073	0.875453	0.946504	0.647642	0.868638
Annexin A7	ANXA7	P20073	ANXA7	52.7	22.541	9	201	94.54±30.8	92.23±46.07	91.9±39.98	94.44±37.01	0.0357155	1.02507	0.205271	0.405146	-0.0393961	0.973062	0.394414	0.649291	1.08033	0.340659	0.734657
Apolipoprotein(a)	APOA	P08519	LPA	501	36.3237	7	160	110.42±111.66	119.54±117.23	111.72±102.89	115.74±119.76	-0.11446	0.923728	0.708181	0.824754	-0.0510654	0.965223	0.726686	0.843271	1.17677	0.250998	0.684267
Apolipoprotein A-I	APOA1	P02647	APOA1	30.8	73.4082	30	1666	140.23±135.1	102.81±62.55	125.55±114.56	123.45±110.12	0.447878	1.36403	0.0343382	0.15905	0.0243163	1.017	0.595251	0.777136	0.881999	0.388978	0.770834
Apolipoprotein A-II	APOA2	P02652	APOA2	11.2	47	6	274	132.43±67.5	127.03±74.51	132.55±63.56	128.79±74.12	0.0601167	1.04255	0.449885	0.630284	0.0414882	1.02917	0.645334	0.797509	0.861443	0.17798	0.637441
Apolipoprotein A-IV	APOA4	P06727	APOA4	45.4	77.0202	32	1281	135±75.25	103.46±52.04	107.75±72.78	128.95±64.34	0.383899	1.30486	0.00894466	0.0792148	-0.259122	0.835596	0.0190219	0.130045	1.06282	0.865156	0.971584
Apolipoprotein B-100	APOB	P04114	APOB	515.3	34.8017	136	3842	106.34±118.72	131.05±119.38	155.98±184.99	95.69±48.15	-0.301353	0.811491	0.103938	0.264629	0.704908	1.63004	0.121218	0.364943	0.868503	0.447893	0.805193
Apolipoprotein C-I	APOC1	P02654	APOC1	9.3	34.9398	5	273	130.62±65.97	97.66±63.72	104.89±67.93	122.81±65.75	0.41947	1.33744	0.00589176	0.0641296	-0.227474	0.854129	0.0982476	0.333445	1.23891	0.624598	0.866473
Apolipoprotein C-II	APOC2	P02655	APOC2	11.3	28.7129	3	83	152.21±186.42	94.29±78.42	126.15±178.07	128.06±137.45	0.690935	1.61433	0.0101482	0.0820551	-0.0216841	0.985082	0.632369	0.791238	1.63209	0.111975	0.622698
Apolipoprotein C-III	APOC3	P02656	APOC3	10.8	58.5859	5	175	153.24±186.16	78.98±68.37	119.97±207.01	122.2±112.6	0.956297	1.94032	0.00101046	0.019064	-0.0265127	0.981791	0.0715646	0.280753	1.72249	0.143526	0.626524
Apolipoprotein D	APOD	P05090	APOD	21.3	43.9153	9	407	97.01±59.09	146.59±117.18	139.52±96.8	106.69±87.27	-0.595667	0.661739	0.0185885	0.111143	0.38708	1.30774	0.142889	0.400374	0.710797	0.326391	0.733798
Apolipoprotein E	APOE	P02649	APOE	36.1	77.918	28	1533	120.67±99.48	91.69±42.43	121.73±122.61	100.91±44.57	0.396283	1.31611	0.0475854	0.187294	0.270566	1.20628	0.899031	0.93884	1.20869	0.599541	0.866473
Beta-2-glycoprotein 1	APOH	P02749	APOH	38.3	84.6377	21	1407	101.08±40.48	128.68±68.63	110.75±38.09	114.08±63.6	-0.348313	0.785502	0.0122908	0.0966196	-0.0428032	0.970767	0.727535	0.843271	1.06241	0.759893	0.929463
Apolipoprotein M	APOM	O95445	APOM	21.2	13.8298	3	63	123.09±103.13	133.92±98.96	151.93±140.39	114.56±68.95	-0.121649	0.919137	0.645029	0.789614	0.407245	1.32615	0.483094	0.697529	0.907547	0.41256	0.773209
Beta-2-microglobulin	B2MG	P61769	B2M	13.7	37.8151	4	135	116.73±74.27	103.81±126.59	95.19±46.99	119.9±118.5	0.169204	1.12444	0.0617175	0.200862	-0.332868	0.793957	0.284048	0.579856	1.15171	0.0597099	0.505477
Basal cell adhesion molecule	BCAM	P50895	BCAM	67.4	18.3121	8	111	92.21±49.81	81.08±63.54	77.76±47.67	92.7±59.86	0.185639	1.13732	0.179387	0.370559	-0.253533	0.83884	0.460574	0.693067	1.09813	0.915672	0.977869
Transforming growth factor-beta-induced protein ig-h3	BGH3	Q15582	TGFBI	74.6	49.4876	24	933	99.09±45.95	113.46±58.11	124.65±55.01	94.69±47	-0.195376	0.873345	0.381794	0.574722	0.396605	1.31641	0.00845915	0.076937	0.928064	0.66096	0.870008
Complement C1q subcomponent subunit A	C1QA	P02745	C1QA	26	53.4694	9	847	97.08±39.72	85.69±48.69	83.81±36.17	96.76±47.25	0.179942	1.13284	0.241888	0.450358	-0.207232	0.866197	0.80217	0.875453	0.9358	0.717099	0.908318
Complement C1q subcomponent subunit B	C1QB	P02746	C1QB	26.7	47.4308	11	898	102.28±50.17	79.96±45.58	88.41±44.7	95.05±51.79	0.355277	1.27923	0.0515378	0.192958	-0.104531	0.930107	0.593115	0.777136	1.07624	0.939868	0.991905
Complement component 1 Q subcomponent-binding protein, mitochondrial	C1QBP	Q07021	C1QBP	31.3	21.6312	3	74	98.29±59.32	85.55±50.36	93.88±49.91	92.26±59.05	0.200324	1.14896	0.290037	0.508397	0.0251244	1.01757	0.41751	0.661989	1.22821	0.712729	0.908318
Complement C1q subcomponent subunit C	C1QC	P02747	C1QC	25.8	39.5918	9	783	103.81±46.54	85.11±45.35	94.17±41.61	96.68±49.6	0.286587	1.21975	0.0560251	0.193355	-0.0378956	0.974075	0.477646	0.696773	1.01142	0.765262	0.929481
Complement C1r subcomponent	C1R	P00736	C1R	80.1	38.2979	19	536	121.94±62.7	124.43±74.98	109.86±71.42	130.15±65.33	-0.0291895	0.979971	0.973527	0.988841	-0.244494	0.844112	0.00809725	0.076937	0.871715	0.343417	0.734657
Complement C1s subcomponent	C1S	P09871	C1S	76.6	33.1395	16	606	112.2±49.67	117.14±67	110.35±62.26	116.47±55.08	-0.0621766	0.957818	0.711109	0.824769	-0.0779685	0.947391	0.400576	0.651511	0.86592	0.325036	0.733798
Cadherin-13	CAD13	P55290	CDH13	78.2	18.6536	10	432	91.12±36.67	82.35±46.79	78.54±31.36	92.17±45.35	0.145941	1.10645	0.0810864	0.234158	-0.230899	0.852104	0.653249	0.802345	1.10816	0.511195	0.840503
Cadherin-1	CADH1	P12830	CDH1	97.4	2.38095	3	92	102.25±43.91	93.19±50.54	89.81±51.49	103.02±43.82	0.133871	1.09723	0.167035	0.358112	-0.198056	0.871724	0.0528149	0.233541	1.10678	0.363833	0.751302
Macrophage-capping protein	CAPG	P40121	CAPG	38.5	38.5057	11	288	109.08±114.75	125.31±131.83	135.6±145.49	105.39±106.82	-0.200175	0.870445	0.807936	0.888758	0.363554	1.28659	0.295037	0.587996	0.52533	0.0339253	0.505477
Cathepsin B	CATB	P07858	CTSB	37.8	29.7935	8	271	118.39±61.61	129.61±64.26	150.91±77.3	108.12±47.3	-0.130572	0.913469	0.472878	0.652802	0.481075	1.39578	0.0325767	0.173947	0.888362	0.180195	0.637441
Cathepsin D	CATD	P07339	CTSD	44.5	44.4175	15	890	134.35±166.54	138.97±111.63	173.44±134.11	116.14±147.57	-0.0488066	0.966736	0.307658	0.523527	0.578616	1.49342	0.000685075	0.0161563	0.590799	0.038054	0.505477
Cathepsin G	CATG	P08311	CTSG	28.8	31.7647	7	205	117.82±99.41	148.43±176.88	123.35±99.15	135.07±155.81	-0.333168	0.793791	0.810246	0.888758	-0.131035	0.913176	0.768847	0.856167	0.890177	0.5997	0.866473
Cathepsin L1	CATL1	P07711	CTSL	37.5	7.20721	1	55	135.15±94.39	112.64±62.59	151.91±115.92	111.14±52.9	0.262812	1.19982	0.112209	0.268564	0.450816	1.36681	0.237523	0.53521	1.08219	0.884298	0.97376
Cathepsin S	CATS	P25774	CTSS	37.5	16.6163	5	70	146.13±140.49	137.23±87.37	168.67±173.87	127.98±74.76	0.0906858	1.06488	0.684007	0.809933	0.398287	1.31794	0.396489	0.649291	1.04292	0.549621	0.862122
Cathepsin Z	CATZ	Q9UBR2	CTSZ	33.8	18.1518	5	129	119.48±74.49	131.2±96.74	146.69±96.59	112.44±75.18	-0.134938	0.910709	0.994365	0.997891	0.383622	1.30461	0.0880834	0.319585	0.923771	0.365549	0.751302
Mast cell carboxypeptidase A	CBPA3	P15088	CPA3	48.6	9.59233	5	116	105.74±85.22	179.13±300.04	116.42±156.05	148.5±232.66	-0.760525	0.590282	0.873506	0.909478	-0.35116	0.783953	0.480924	0.697529	0.888401	0.486063	0.822821
Carboxypeptidase B2	CBPB2	Q96IY4	CPB2	48.4	23.4043	8	105	133.46±77.57	133.29±70.18	145.76±86.92	126.66±65.9	0.00178596	1.00124	0.85789	0.905907	0.202677	1.15083	0.634668	0.791238	1.05438	0.406433	0.773209
C-C motif chemokine 18	CCL18	P55774	CCL18	9.8	51.6854	3	135	104.8±71.8	100.38±61.31	96.28±44.7	106.51±76.84	0.0621349	1.04401	0.965946	0.988841	-0.145689	0.903948	0.721785	0.843271	1.01064	0.803813	0.947836
Monocyte differentiation antigen CD14	CD14	P08571	CD14	40.1	20.5333	5	105	114.81±52.65	114.97±64.97	137.18±75.13	102.74±41.9	-0.00203493	0.99859	0.306328	0.523527	0.416972	1.33512	0.110413	0.347187	0.931074	0.585172	0.866473
CD44 antigen	CD44	P16070	CD44	81.5	10.6469	6	210	113.8±77.02	112.62±52.86	145.1±88.83	95.99±44.24	0.0150798	1.01051	0.80736	0.888758	0.596074	1.5116	0.000830371	0.0180765	0.94258	0.249811	0.684267
CD59 glycoprotein	CD59	P13987	CD59	14.2	25	3	99	113.43±67.63	103.79±59.6	107.03±66.1	110.53±63.59	0.128108	1.09286	0.479481	0.655522	-0.0464633	0.968307	0.4382	0.673971	1.13438	0.193407	0.659448
CD5 antigen-like	CD5L	O43866	CD5L	38.1	49.2795	12	508	104.77±70.73	126.45±86.23	123.3±92.85	109.03±69.02	-0.271329	0.828556	0.174593	0.368731	0.177448	1.13088	0.82131	0.88177	1.01902	0.874679	0.972728
CD9 antigen	CD9	P21926	CD9	25.4	20.1754	3	77	100.71±39.56	87.2±50.42	84.94±31.84	100.35±49.88	0.207695	1.15484	0.0552282	0.192958	-0.240455	0.846478	0.372923	0.642609	1.27499	0.185922	0.641658
Ceruloplasmin	CERU	P00450	CP	122.1	45.3521	37	1325	112.89±48.34	175.43±102.94	149.2±53.66	134.52±94.31	-0.635926	0.643528	0.000396814	0.0112298	0.149405	1.10911	0.0619834	0.261811	0.775698	0.130493	0.622698
Complement factor B	CFAB	P00751	CFB	85.5	44.7644	32	959	111.52±57.42	121.17±63.46	120.68±61.84	112.92±59.23	-0.119717	0.920368	0.509114	0.67077	0.0958399	1.06869	0.26325	0.561738	0.91562	0.569759	0.866473
Complement factor D	CFAD	P00746	CFD	27	55.336	10	300	97.88±68.82	123.59±128.11	100.46±46.48	113.49±118.24	-0.336462	0.791981	0.425602	0.605254	-0.175911	0.885209	0.689176	0.826427	1.24435	0.737238	0.919112
Complement factor H	CFAH	P08603	CFH	139	67.1812	61	3812	103.05±36.23	114.16±65.28	106.2±43.48	108.69±54.62	-0.147708	0.902683	0.491378	0.660882	-0.033373	0.977133	0.975322	0.992863	0.921342	0.554439	0.862122
Complement factor I	CFAI	P05156	CFI	65.7	22.2985	11	390	131.81±65.43	135.99±70.21	123.27±45.83	139.23±76.12	-0.045016	0.969279	0.85141	0.905907	-0.175609	0.885394	0.365785	0.640181	1.08534	0.66918	0.87657
C-type lectin domain family 11 member A	CLC11	Q9Y240	CLEC11A	35.7	14.5511	4	130	107.66±55.33	87.9±44.59	91.31±38.84	103.49±57.34	0.29253	1.22479	0.0428547	0.181013	-0.180652	0.882304	0.620866	0.785498	1.1503	0.332773	0.734657
Clusterin	CLUS	P10909	CLU	52.5	48.1069	23	1219	113.09±48.73	91.46±38.47	98.41±38.62	106.76±49.16	0.306307	1.23654	0.0280483	0.139257	-0.117467	0.921805	0.409559	0.658552	1.18664	0.218828	0.684267
Chymase	CMA1	P23946	CMA1	27.3	31.1741	5	162	111.12±103.78	169.18±295.13	110.6±120.75	149.83±244.12	-0.606416	0.656826	0.853739	0.905907	-0.43792	0.738198	0.393006	0.649291	0.839611	0.49882	0.825533
Collagen alpha-1(I) chain	CO1A1	P02452	COL1A1	138.9	68.9208	81	5783	92.49±73.36	76.33±92.47	93.26±118.73	81.38±53.19	0.276932	1.21162	0.0348449	0.15905	0.19657	1.14597	0.956293	0.983641	1.39718	0.0325098	0.505477
Collagen alpha-2(I) chain	CO1A2	P08123	COL1A2	129.2	51.757	52	2135	93.21±74.21	73.75±81.03	88.52±108.26	82.88±54.75	0.337863	1.26388	0.0323787	0.156171	0.0948953	1.06799	0.565073	0.76406	1.39752	0.0340732	0.505477
Complement C2	CO2	P06681	C2	83.2	21.2766	13	282	112.08±54.04	117.29±57.34	117.6±55.9	112.52±55.25	-0.0656351	0.955525	0.647316	0.789614	0.0637134	1.04515	0.320641	0.600849	0.81637	0.120513	0.622698
Complement C3	CO3	P01024	C3	187	65.1233	103	5270	115.17±44.72	122.87±50.68	114.75±45.25	120.5±48.56	-0.0933808	0.937324	0.478865	0.655522	-0.0705032	0.952306	0.507209	0.721307	0.874774	0.154662	0.626524
Collagen alpha-1(III) chain	CO3A1	P02461	COL3A1	138.5	47.9536	54	2994	88.06±74.49	78.24±130.68	84.81±149.87	83.33±63.78	0.170594	1.12552	0.0789184	0.230247	0.0254019	1.01776	0.222001	0.510935	1.47292	0.0218298	0.505477
Complement C4-A	CO4A	P0C0L4	C4A	192.7	47.2477	3	2895	129.48±74.06	132.89±73.79	137.96±95.97	127.12±58.48	-0.037569	0.974295	0.653862	0.790782	0.117993	1.08522	0.68584	0.825926	0.971053	0.457545	0.814372
Collagen alpha-1(IV) chain	CO4A1	P02462	COL4A1	160.5	6.77052	7	198	92.52±53.4	81.12±53.45	77.72±58.16	93.03±50.36	0.189577	1.14043	0.193362	0.388266	-0.259275	0.835508	0.0722097	0.280753	1.12211	0.447486	0.805193
Collagen alpha-2(IV) chain	CO4A2	P08572	COL4A2	167.4	9.28738	8	151	103.17±67.41	92.6±52.04	84.14±44.36	106.53±67.72	0.155966	1.11417	0.2369	0.44995	-0.340333	0.789859	0.0471039	0.229835	1.1456	0.0522556	0.505477
Complement C4-B	CO4B	P0C0L5	C4B	192.6	47.9931	4	2939	119.42±61.83	139.37±78.38	124.09±66.61	130.09±71.81	-0.222847	0.856873	0.177801	0.369983	-0.0681282	0.953875	0.462861	0.693067	0.861685	0.160917	0.626524
Complement C5	CO5	P01031	C5	188.2	31.2053	45	1189	119.96±48.06	122.18±57.8	125.25±61.88	118.55±46.43	-0.0265272	0.981781	0.966868	0.988841	0.0793126	1.05651	0.614425	0.783253	0.894424	0.29146	0.711062
Collagen alpha-1(V) chain	CO5A1	P20908	COL5A1	183.4	11.8063	14	575	91.4±46.63	81.14±46.47	88.24±52.97	86.33±43.18	0.171794	1.12646	0.183242	0.375779	0.0315699	1.02212	0.955877	0.983641	1.0809	0.47889	0.822821
Collagen alpha-2(V) chain	CO5A2	P05997	COL5A2	144.8	21.7478	17	525	101.01±65.37	81.89±68.99	88.4±83.25	95.22±57.35	0.30268	1.23343	0.0857873	0.239666	-0.107294	0.928328	0.381478	0.642609	1.26515	0.0619518	0.505477
Complement component C6	CO6	P13671	C6	104.7	34.9036	31	721	129.38±50.64	119.63±34.77	125.96±50.06	124.79±41.73	0.113022	1.08149	0.498182	0.665026	0.0134605	1.00937	0.573046	0.768588	0.985253	0.802555	0.947836
Collagen alpha-1(VI) chain	CO6A1	P12109	COL6A1	108.5	26.3619	22	776	91.31±33.42	91.11±60.52	76.66±40.96	99.15±48.03	0.00323372	1.00224	0.398405	0.58419	-0.37117	0.773155	0.0317526	0.172807	1.19597	0.162632	0.626524
Collagen alpha-2(VI) chain	CO6A2	P12110	COL6A2	108.5	24.5339	20	540	94.22±37.51	94.34±68.37	79.05±41.95	102.56±56.26	-0.00175125	0.998787	0.325652	0.524316	-0.375598	0.770786	0.0482436	0.231406	1.17943	0.337742	0.734657
Collagen alpha-3(VI) chain	CO6A3	P12111	COL6A3	343.5	25.7161	69	1708	100.41±39.57	100.46±60.58	85.61±40.88	108.5±52	-0.000829942	0.999425	0.518648	0.678139	-0.341902	0.789001	0.0347565	0.18215	1.17026	0.289651	0.711062
Complement component C7	CO7	P10643	C7	93.5	45.1957	26	707	129.77±62.72	124.52±45.97	129.19±72.69	126.61±44.96	0.0595094	1.04211	0.704594	0.824754	0.0290102	1.02031	0.211364	0.510935	1.01031	0.626368	0.866473
Complement component C8 alpha chain	CO8A	P07357	C8A	65.1	47.6027	21	708	113.68±48.81	137.07±110.83	114.68±54.44	128.61±93.34	-0.269944	0.829352	0.356483	0.545322	-0.165395	0.891684	0.214003	0.510935	1.00574	0.657161	0.869049
Complement component C8 beta chain	CO8B	P07358	C8B	67	42.978	20	459	108.88±48.26	123.33±70.4	122.3±61.92	111.14±57.28	-0.17975	0.882856	0.417941	0.600392	0.138082	1.10044	0.792128	0.875453	0.944802	0.53085	0.848761
Complement component C8 gamma chain	CO8G	P07360	C8G	22.3	58.4158	10	354	97.01±45.58	126.9±87.87	111.08±58.46	109.14±73.52	-0.387387	0.764513	0.0680728	0.211699	0.0254214	1.01778	0.741113	0.852581	1.02699	0.608554	0.866473
Complement component C9	CO9	P02748	C9	63.1	38.1038	22	907	142.06±82.48	127.7±72.88	144.52±87.28	131.21±73.49	0.153775	1.11248	0.244321	0.451914	0.139372	1.10143	0.985774	0.993838	1.05572	0.651511	0.869049
Collagen alpha-1(XII) chain	COCA1	Q99715	COL12A1	332.9	56.35	141	6497	83.93±42.19	66±54.17	65.99±40.45	81.82±51.47	0.346818	1.27175	0.00940304	0.0792148	-0.310201	0.806529	0.215114	0.510935	1.06474	0.701086	0.90597
Collagen alpha-1(XIV) chain	COEA1	Q05707	COL14A1	193.4	58.4076	80	4731	78.16±46.81	63.16±54.22	58.05±32.89	79.18±56.62	0.307582	1.23763	0.0489744	0.187294	-0.447809	0.733155	0.282325	0.579856	1.23602	0.344756	0.734657
Collagen alpha-1(XV) chain	COFA1	P39059	COL15A1	141.6	10.5187	11	254	89.25±52.12	100.1±59.28	97.39±52.3	92±57.14	-0.165496	0.891622	0.435121	0.615696	0.0821617	1.0586	0.441185	0.674893	0.913276	0.553051	0.862122
Collagen alpha-1(XVIII) chain	COIA1	P39060	COL18A1	178.1	18.187	19	753	92.53±35.49	87.25±57.75	73.88±24.29	99.19±52.58	0.0847997	1.06054	0.326077	0.524316	-0.424943	0.744868	0.00924331	0.076937	1.25595	0.0520161	0.505477
Cartilage oligomeric matrix protein	COMP	P49747	COMP	82.8	31.1757	13	248	108.47±54.24	109.17±74.95	92.39±52.92	117.69±67.43	-0.00926604	0.993598	0.66984	0.803037	-0.349259	0.784987	0.0299515	0.166202	1.16936	0.305127	0.731788
Inactive carboxypeptidase-like protein X2	CPXM2	Q8N436	CPXM2	85.8	33.2011	17	523	80.67±36.47	61.4±37.89	64.47±34.23	76.73±39.66	0.393689	1.31375	0.00459966	0.0542377	-0.251168	0.840216	0.416906	0.661989	1.09069	0.275983	0.704796
Cysteine-rich protein 2	CRIP2	P52943	CRIP2	22.5	38.9423	5	279	73.36±50.63	65.81±72.45	66.87±57.89	71.89±62.58	0.156548	1.11462	0.107843	0.264629	-0.104421	0.930178	0.674848	0.823198	0.936279	0.706053	0.908241
Versican core protein	CSPG2	P13611	VCAN	372.6	27.4441	78	2919	80.35±32.34	69.48±48.7	62.81±25.54	82.7±45.08	0.209746	1.15648	0.0582355	0.196198	-0.396761	0.759562	0.108151	0.343896	1.17985	0.172681	0.626524
Collagen triple helix repeat-containing protein 1	CTHR1	Q96CG8	CTHRC1	26.2	25.9259	6	157	101.6±53.31	74.2±38.41	79.02±37.74	95.75±53.79	0.453443	1.3693	0.00240174	0.0308952	-0.277178	0.825204	0.0974235	0.333445	1.37548	0.00849733	0.505477
Platelet basic protein	CXCL7	P02775	PPBP	13.9	30.4688	3	113	107.3±69.42	134.4±135.35	113.05±83.58	122.1±113.02	-0.324835	0.798389	0.467588	0.648663	-0.11105	0.925914	0.56697	0.76406	1.21717	0.0955874	0.622698
Cystatin-B	CYTB	P04080	CSTB	11.1	45.9184	3	189	108.16±99.86	126.91±96.29	163.45±133.06	90.48±59.9	-0.230671	0.852239	0.294733	0.509344	0.853247	1.80656	0.000441212	0.0161563	0.786338	0.12622	0.622698
Cystatin-C	CYTC	P01034	CST3	15.8	36.9863	4	59	96.29±35.99	125.57±92.9	101.6±43.63	112.78±77.91	-0.383082	0.766798	0.149614	0.325698	-0.150655	0.900841	0.380298	0.642609	1.10664	0.144866	0.626524
Dermcidin	DCD	P81605	DCD	11.3	22.7273	2	46	113.39±61.7	106.87±100.54	117.89±105.91	106.63±62.72	0.0855018	1.06106	0.192149	0.388266	0.144791	1.10557	0.960355	0.983641	1.28459	0.109511	0.622698
Neutrophil defensin 1	DEF1	P59665	DEFA1	10.2	20.2128	4	169	176.71±635.95	178.14±283.53	307.61±829.29	106.43±157.91	-0.0116054	0.991988	0.119945	0.280533	1.53118	2.89023	0.149218	0.406044	0.927806	0.810517	0.947836
Dermatopontin	DERM	Q07507	DPT	24	27.3632	5	187	111.29±59.27	89.73±61.04	89.34±56.74	108.97±62.05	0.310586	1.24021	0.256172	0.467176	-0.286557	0.819857	0.11556	0.355471	1.59268	0.00084886	0.240227
Extracellular matrix protein 1	ECM1	Q16610	ECM1	60.6	17.2222	7	119	182.12±163.45	179.66±143.13	179.44±132.78	181.95±165.85	0.019562	1.01365	0.728463	0.836096	-0.0200683	0.986186	0.694449	0.828469	0.991138	0.978198	0.992395
Coagulation factor XIII A chain	F13A	P00488	F13A1	83.2	37.4317	26	778	112.1±66.38	103.88±78.36	126.7±84.64	98.71±61.72	0.109856	1.07912	0.177602	0.369983	0.36007	1.28349	0.258812	0.561738	0.895313	0.979789	0.992395
Coagulation factor XIII B chain	F13B	P05160	F13B	75.5	16.4902	7	108	118.19±129.37	174.09±192.38	152.94±169.06	136.27±157.44	-0.558688	0.678919	0.0484966	0.187294	0.166502	1.12233	0.684445	0.825926	0.744378	0.803272	0.947836
Coagulation factor X	FA10	P00742	F10	54.7	36.8852	14	413	192.34±239.27	79.78±82.29	79.78±84.23	179.1±228.88	1.26953	2.41083	<0.0001	0.00537338	-1.16665	0.445456	0.00115353	0.0217632	1.55722	0.0513827	0.505477
Coagulation factor XII	FA12	P00748	F12	67.7	17.3984	9	235	110.64±48.15	126.09±59.89	112.75±48.63	119.72±56.57	-0.18859	0.877463	0.315137	0.524316	-0.0865425	0.941777	0.496003	0.712533	0.940116	0.391524	0.770834
Coagulation factor IX	FA9	P00740	F9	51.7	28.4165	12	451	141.83±104.2	89.12±57.18	82.84±52.14	139.05±100.91	0.670356	1.59147	0.000769526	0.016752	-0.74721	0.595755	0.000637881	0.0161563	1.29986	0.16434	0.626524
Fibulin-1	FBLN1	P23142	FBLN1	77.2	51.2091	26	1026	106.76±54.23	82.42±43.01	81.7±38.61	104.29±55.21	0.373305	1.29532	0.0166812	0.111143	-0.352237	0.783369	0.0282161	0.159703	0.922962	0.804707	0.947836
Fibulin-2	FBLN2	P98095	FBLN2	126.5	43.2432	33	1111	82.7±38.11	65.8±47.87	59.98±30.55	83.88±46.77	0.329955	1.25697	0.00637413	0.0668103	-0.483694	0.715144	0.0163085	0.121313	0.925167	0.876486	0.972728
EGF-containing fibulin-like extracellular matrix protein 1	FBLN3	Q12805	EFEMP1	54.6	59.0264	29	1966	73.69±35.11	60.7±45.17	56.81±31.92	74.28±42.82	0.279601	1.21386	0.0383907	0.167147	-0.386866	0.764789	0.142058	0.400374	1.04155	0.876277	0.972728
EGF-containing fibulin-like extracellular matrix protein 2	FBLN4	O95967	EFEMP2	49.4	37.4718	10	247	83.58±28.35	80.51±31.98	76.54±30.66	85.38±29.15	0.0539521	1.0381	0.643694	0.789614	-0.157665	0.896475	0.0853693	0.31376	0.961583	0.420203	0.782352
Fibulin-5	FBLN5	Q9UBX5	FBLN5	50.1	35.0446	12	471	67.45±38.57	54.46±38.79	48.07±31.14	69.4±40.98	0.308575	1.23848	0.108456	0.264629	-0.529771	0.692665	0.00826622	0.076937	0.856785	0.488458	0.822821
Fibrillin-1	FBN1	P35555	FBN1	312	23.6155	49	1020	95.94±96.44	87.76±47.4	76.61±34.13	101.05±94.09	0.128446	1.09312	0.785319	0.875506	-0.399509	0.758116	0.0740113	0.283043	1.05649	0.405212	0.773209
Low affinity immunoglobulin gamma Fc region receptor III-A	FCG3A	P08637	FCGR3A	29.1	9.05512	2	53	115±69.9	140.57±68.68	165.05±84.14	104.69±50.44	-0.289669	0.81809	0.0765071	0.230247	0.656783	1.57656	0.000194792	0.0118688	0.931968	0.464995	0.817351
IgGFc-binding protein	FCGBP	Q9Y6R7	FCGBP	571.6	17.8723	34	631	78.97±56.66	103.84±99.77	116.26±103.7	75.14±56.73	-0.394833	0.760578	0.223924	0.433474	0.629763	1.54731	0.00517186	0.0585455	1.02916	0.942836	0.991905
Ficolin-3	FCN3	O75636	FCN3	32.9	17.0569	4	69	112.09±61.83	155.96±121.43	139.33±86.23	126.3±98.65	-0.476515	0.718711	0.0939044	0.250707	0.14167	1.10318	0.715394	0.843271	0.858176	0.276637	0.704796
Alpha-2-HS-glycoprotein	FETUA	P02765	AHSG	39.3	54.2234	19	1537	197.19±214.38	76.23±79.63	119±178.31	159.69±180.48	1.37116	2.58678	<0.0001	0.00310836	-0.424369	0.745165	0.00126874	0.0224408	1.54137	0.0776025	0.577934
Fibroleukin	FGL2	Q14314	FGL2	50.2	24.8292	8	149	126.28±69.85	83.88±45.97	86.52±45.91	119.86±69.6	0.590189	1.50544	0.000157542	0.00586993	-0.470294	0.721818	0.00463026	0.0545985	1.25338	0.0992458	0.622698
Complement factor H-related protein 1	FHR1	Q03591	CFHR1	37.6	61.8182	3	915	121.07±79.85	141.74±111.02	115.02±68.55	138.04±105.64	-0.22749	0.854119	0.483561	0.657784	-0.263129	0.833279	0.320705	0.600849	0.844833	0.984785	0.992395
Complement factor H-related protein 2	FHR2	P36980	CFHR2	30.6	48.1481	3	543	119.08±70.53	135.04±87.5	121.6±65.23	128.27±84.88	-0.181496	0.881788	0.60876	0.769103	-0.0770627	0.947986	0.614262	0.783253	1.05618	0.641196	0.868031
Complement factor H-related protein 3	FHR3	Q02985	CFHR3	37.3	21.8182	2	211	114.95±66.99	136.2±142.66	106.93±67.96	133.38±121.48	-0.244648	0.844022	0.874127	0.909478	-0.318914	0.801673	0.348401	0.616234	0.763677	0.600022	0.866473
Complement factor H-related protein 5	FHR5	Q9BXR6	CFHR5	64.4	30.58	14	465	119.17±111.28	104.35±73.76	86.75±55.16	127.01±111.12	0.191585	1.14202	0.584002	0.744471	-0.549954	0.683042	0.140611	0.400374	1.0131	0.96369	0.992395
Fibrinogen alpha chain	FIBA	P02671	FGA	94.9	44.9192	48	3152	105.33±82.76	115.2±102.28	108.47±103.8	110.15±84.55	-0.129196	0.914341	0.754013	0.85697	-0.0221891	0.984737	0.396917	0.649291	0.960948	0.880029	0.972845
Fibrinogen beta chain	FIBB	P02675	FGB	55.9	77.5967	40	3435	105.45±80.58	138.6±168.94	123.08±177.55	117.79±89.07	-0.394322	0.760847	0.235378	0.44995	0.0633912	1.04492	0.223805	0.510935	0.860606	0.783976	0.947836
Fibrinogen gamma chain	FIBG	P02679	FGG	51.5	68.2119	35	1722	105.52±83.68	135.06±149.99	118.03±153.87	118.26±92.49	-0.356153	0.781245	0.330957	0.526651	-0.00281547	0.99805	0.220852	0.510935	0.922201	0.59001	0.866473
Fibronectin	FINC	P02751	FN1	262.5	62.0704	102	5047	86.08±44.83	97.82±53.73	90.11±42.7	91.65±52.33	-0.18447	0.879973	0.398261	0.58419	-0.024478	0.983176	0.960079	0.983641	0.891464	0.332737	0.734657
Fibromodulin	FMOD	Q06828	FMOD	43.2	40.1596	9	760	73.99±32.34	58.26±36.37	57.02±27.98	72.81±37.07	0.34487	1.27004	0.014842	0.106015	-0.352673	0.783132	0.191805	0.480361	1.1433	0.233401	0.684267
Ferritin heavy chain	FRIH	P02794	FTH1	21.2	64.4809	12	373	97.96±87.54	172.98±150.75	189.69±144.01	97.7±98.3	-0.820267	0.566337	0.0328493	0.156171	0.957313	1.94169	0.000516435	0.0161563	0.841858	0.473283	0.822821
Ferritin light chain	FRIL	P02792	FTL	20	50.8571	9	449	105.44±117.41	235.45±314.88	239.66±260.31	118.45±205.12	-1.15892	0.447847	0.0273666	0.139257	1.01673	2.02332	0.000590007	0.0161563	0.745698	0.326709	0.733798
Follistatin	FST	P19883	FST	38	37.5	9	118	105.18±48.55	84.42±50.82	89.43±43.82	100.01±53.53	0.317326	1.24602	0.00951697	0.0792148	-0.161422	0.894144	0.654917	0.802345	1.24437	0.132021	0.622698
Neutral alpha-glucosidase AB	GANAB	Q14697	GANAB	106.8	13.1356	9	166	107.38±41.74	109.23±54.9	122.1±41.91	100.59±49.05	-0.024667	0.983047	0.492742	0.660882	0.279655	1.2139	0.0193	0.130045	0.904717	0.906113	0.977869
Growth arrest-specific protein 6	GAS6	Q14393	GAS6	79.6	24.6879	14	306	160.23±162.31	81.77±86.08	72.88±74.93	155.84±157.95	0.970535	1.95957	0.000519426	0.0133634	-1.09649	0.467654	0.000209696	0.0118688	1.82045	0.0997982	0.622698
Gelsolin	GELS	P06396	GSN	85.6	58.5678	36	1879	98.21±29.51	96.15±38.83	97.55±33.05	97.21±34.23	0.0305997	1.02144	0.503911	0.669515	0.00501647	1.00348	0.962787	0.983641	1.09181	0.278015	0.704796
Progranulin	GRN	P28799	GRN	63.5	18.0438	8	274	124.55±81.49	126.68±77.17	136.49±83.69	119.46±76.77	-0.0244131	0.98322	0.849979	0.905907	0.192209	1.14251	0.432254	0.672132	1.0359	0.993849	0.993849
Stress-70 protein, mitochondrial	GRP75	P38646	HSPA9	73.6	23.1222	12	224	109.51±44.36	98.95±62.91	104.91±52.95	105.03±53.55	0.146286	1.10672	0.091673	0.247772	-0.00157267	0.998911	0.555371	0.762962	1.09666	0.530787	0.848761
Hepatoma-derived growth factor	HDGF	P51858	HDGF	26.8	52.0833	11	259	105.9±46.97	94.45±46.12	105.71±51.43	98.43±44.16	0.165006	1.12117	0.139731	0.311369	0.102888	1.07392	0.4708	0.696773	1.02127	0.83156	0.955726
Hepatoma-derived growth factor-related protein 2	HDGR2	Q7Z4V5	HDGFL2	74.3	2.83159	1	70	93.5±38.74	77.74±27.64	87.42±35.12	86.38±35.43	0.266256	1.20268	0.0546088	0.192958	0.0172398	1.01202	0.629977	0.791238	1.08894	0.691322	0.897451
Hepatoma-derived growth factor-related protein 3	HDGR3	Q9Y3E1	HDGFL3	22.6	27.5862	5	203	94.15±35.66	76.58±35.23	84.13±36.2	87.97±36.66	0.297875	1.22933	0.00878174	0.0792148	-0.0644297	0.956323	0.798993	0.875453	1.16714	0.199239	0.662496
Hemopexin	HEMO	P02790	HPX	51.6	50.8658	21	873	118.25±66.71	134.91±70.46	123±51.98	126.69±76.35	-0.19021	0.876478	0.261369	0.468149	-0.0426727	0.970855	0.459443	0.693067	0.954627	0.640706	0.868031
Heparin cofactor 2	HEP2	P05546	SERPIND1	57	17.4349	7	134	116.71±49.03	120.48±64.23	123.24±68.89	115.65±47.54	-0.0457917	0.968758	0.87261	0.909478	0.0916617	1.0656	0.885563	0.928201	1.00195	0.538805	0.856639
Hepatocyte growth factor	HGF	P14210	HGF	83.1	9.75275	6	135	99.95±57.14	80.22±51.73	69.95±36.38	103.21±60.62	0.317221	1.24593	0.0867626	0.239666	-0.561148	0.677762	0.00875944	0.076937	1.41893	0.184815	0.641658
Hemicentin-1	HMCN1	Q96RW7	HMCN1	613	7.93256	31	359	93.49±39.3	82.05±47.8	70.14±27.81	98.63±46.96	0.188406	1.1395	0.141499	0.312846	-0.491815	0.71113	0.00284471	0.0422419	1.0477	0.836083	0.955726
Haptoglobin	HPT	P00738	HP	45.2	78.8177	15	2090	99.41±65.43	146±104.82	106.32±75.51	126.48±92.79	-0.554576	0.680857	0.018599	0.111143	-0.250468	0.840624	0.500484	0.715339	0.830365	0.171092	0.626524
Haptoglobin-related protein	HPTR	P00739	HPR	39	61.2069	4	1159	117.31±76.42	138.82±92.42	146.28±103.07	115.78±69.92	-0.242961	0.845009	0.291026	0.508397	0.337263	1.26336	0.301027	0.591602	0.950243	0.581295	0.866473
Histidine-rich glycoprotein	HRG	P04196	HRG	59.5	31.8095	14	439	133.52±62.92	140.83±46.73	151.19±62.12	128.74±51.84	-0.0769462	0.948062	0.308936	0.523527	0.231839	1.17433	0.0975248	0.333445	0.88254	0.263917	0.704609
Serine protease HTRA1	HTRA1	Q92743	HTRA1	51.3	58.3333	20	638	102.4±44.5	89.01±47.03	87±37.97	101.92±49.1	0.202265	1.1505	0.145196	0.318531	-0.228313	0.853632	0.368726	0.640181	1.25862	0.303175	0.731788
Insulin-like growth factor-binding protein 3	IBP3	P17936	IGFBP3	31.7	33.677	11	271	142.83±97.39	98.24±78.33	91.3±75.39	141.36±95.89	0.53995	1.45392	0.0133835	0.102366	-0.630662	0.64588	0.000956992	0.0193449	1.44057	0.0502395	0.505477
Insulin-like growth factor-binding protein 5	IBP5	P24593	IGFBP5	30.6	48.1618	11	521	141.54±114.31	83.99±72.6	77.96±76.09	138.05±108.79	0.752812	1.68507	0.00138804	0.0231068	-0.824445	0.564699	0.000174774	0.0118688	1.6031	0.055515	0.505477
Insulin-like growth factor-binding protein 6	IBP6	P24592	IGFBP6	25.3	27.9167	4	74	117.19±69.76	124.3±75.5	127.74±73.08	116.16±71.63	-0.084986	0.942794	0.974864	0.988841	0.137008	1.09962	0.214223	0.510935	0.872617	0.207102	0.671495
Insulin-like growth factor-binding protein 7	IBP7	Q16270	IGFBP7	29.1	60.9929	16	952	64.4±47.32	60.43±50.74	61.69±47.28	63.25±49.66	0.0917849	1.06569	0.353113	0.543103	-0.0360439	0.975326	0.840081	0.89377	0.908106	0.951243	0.992395
Plasma protease C1 inhibitor	IC1	P05155	SERPING1	55.1	36.8	18	390	107.92±53.23	133.3±65.7	122.84±47.42	116.6±66	-0.304759	0.809577	0.0424475	0.181013	0.0752418	1.05354	0.308864	0.600849	0.893261	0.209069	0.671495
Calpastatin	ICAL	P20810	CAST	76.5	10.1695	5	101	99.81±53.29	93.62±47.29	109.66±53.45	90.35±48.12	0.0923194	1.06608	0.314639	0.524316	0.279351	1.21365	0.0580774	0.249029	0.884086	0.360189	0.751302
Insulin-like growth factor II	IGF2	P01344	IGF2	20.1	13.8889	2	70	159.91±132.69	82.02±88.24	82.83±86.34	150.31±131.57	0.963139	1.94955	0.000113923	0.00537338	-0.859823	0.55102	0.000100786	0.0118688	1.52325	0.0593162	0.505477
Immunoglobulin heavy constant alpha 1	IGHA1	P01876	IGHA1	37.6	63.1728	7	1266	100.35±46.64	150.49±140.4	133.15±102.29	115.69±100.47	-0.584638	0.666817	0.0833887	0.236934	0.202785	1.15092	0.437514	0.673971	0.693274	0.164413	0.626524
Immunoglobulin heavy constant alpha 2	IGHA2	P01877	IGHA2	36.5	63.8235	4	1022	97.06±51.02	152.92±132.24	127.61±106.98	117.4±93.74	-0.655861	0.634697	0.0481807	0.187294	0.120275	1.08694	0.84367	0.894227	0.679027	0.240788	0.684267
Immunoglobulin heavy constant gamma 1	IGHG1	P01857	IGHG1	36.1	70.303	12	3497	108.22±45.79	142.67±93.02	132.41±69.05	117.86±73.12	-0.398704	0.758539	0.0729101	0.221866	0.167979	1.12348	0.238292	0.53521	0.88102	0.345263	0.734657
Immunoglobulin heavy constant gamma 2	IGHG2	P01859	IGHG2	35.9	70.2454	11	2393	118.6±70.61	139.39±88.89	129.04±64.65	126.68±86.59	-0.233078	0.850818	0.295167	0.509344	0.0265651	1.01858	0.762451	0.856167	0.888314	0.435338	0.802766
Immunoglobulin heavy constant gamma 3	IGHG3	P01860	IGHG3	41.3	66.5782	9	2235	106.44±47.54	149.99±145.32	132.87±87.68	120.87±111.38	-0.494838	0.709641	0.0837224	0.236934	0.136532	1.09926	0.263997	0.561738	0.690222	0.129306	0.622698
Immunoglobulin heavy constant gamma 4	IGHG4	P01861	IGHG4	35.9	62.9969	9	1387	101.57±85.31	163.32±188.75	139.44±159.83	121.82±132.03	-0.685231	0.621906	0.0779279	0.230247	0.194885	1.14463	0.602049	0.781559	0.645419	0.056884	0.505477
Immunoglobulin heavy constant mu	IGHM	P01871	IGHM	49.3	59.5133	12	1702	106.25±73.63	119.96±87.75	120.41±87.52	107.62±75.69	-0.175117	0.885695	0.373001	0.567523	0.161978	1.11882	0.992432	0.994875	1.04521	0.894209	0.97707
Immunoglobulin J chain	IGJ	P01591	JCHAIN	18.1	59.1195	7	279	110.14±71.64	144.12±98.49	138.65±102.76	117.11±74.11	-0.387822	0.764283	0.128741	0.29382	0.243539	1.18389	0.985252	0.993838	0.941089	0.985381	0.992395
Immunoglobulin kappa constant	IGKC	P01834	IGKC	11.6	85.8491	8	1918	100.42±38.11	133.51±86.63	121.46±58.14	110.87±69.08	-0.410937	0.752135	0.0452533	0.185604	0.131566	1.09548	0.473933	0.696773	0.844832	0.233011	0.684267
Immunoglobulin lambda constant 7	IGLC7	A0M8Q6	IGLC7	11.3	55.6604	2	670	113.16±170.3	113.29±140.08	92.9±74.53	124.27±187.32	-0.00164229	0.998862	0.671454	0.803037	-0.419717	0.747571	0.421053	0.661989	0.681216	0.0134078	0.505477
Plasma serine protease inhibitor	IPSP	P05154	SERPINA5	45.6	5.91133	2	66	89.94±33.91	113.93±77.47	106.66±64.99	96.71±53.58	-0.341136	0.78942	0.317709	0.524316	0.141207	1.10283	0.218568	0.510935	0.90688	0.835668	0.955726
Integrin alpha-1	ITA1	P56199	ITGA1	130.8	8.56658	10	179	98.75±36.8	95±61.23	82.5±27.06	105.11±55.54	0.0559497	1.03954	0.276943	0.49041	-0.349426	0.784896	0.155108	0.418052	1.18517	0.151522	0.626524
Integrin beta-1	ITB1	P05556	ITGB1	88.4	31.3283	21	523	99.86±32.85	85.42±45.2	81.72±24.9	100.17±43.79	0.225336	1.16905	0.0247273	0.12959	-0.293675	0.815821	0.078371	0.291829	1.21163	0.170436	0.626524
Integrin beta-2	ITB2	P05107	ITGB2	84.7	13.394	8	124	124.02±104.32	142.89±133.08	168.58±157.85	112.26±82.64	-0.204256	0.867986	0.856494	0.905907	0.586581	1.50168	0.28725	0.579856	0.992845	0.862956	0.971584
Integrin beta-3	ITB3	P05106	ITGB3	87	10.533	6	127	111.69±84.13	132.76±103.54	115.13±111.89	123.76±81.79	-0.249388	0.841253	0.260568	0.468149	-0.104339	0.930231	0.0714199	0.280753	1.12194	0.239111	0.684267
Integrin beta-like protein 1	ITGBL	O95965	ITGBL1	53.9	29.5547	8	183	99.28±46.85	91.62±41.41	86±26.15	101.43±51.27	0.115881	1.08364	0.522523	0.678321	-0.238072	0.847878	0.329836	0.600849	1.10556	0.588466	0.866473
Inter-alpha-trypsin inhibitor heavy chain H1	ITIH1	P19827	ITIH1	101.3	23.4907	18	794	105.04±33.46	106.23±35.71	103.53±32.14	106.65±35.57	-0.0163133	0.988756	0.78579	0.875506	-0.0428566	0.970731	0.590359	0.777136	0.94341	0.314507	0.733798
Inter-alpha-trypsin inhibitor heavy chain H2	ITIH2	P19823	ITIH2	106.4	27.8013	23	877	131.69±77.65	128±46.15	141.94±78.9	123.67±57	0.0409905	1.02882	0.864955	0.909478	0.198746	1.1477	0.609087	0.783253	0.933928	0.317465	0.733798
Inter-alpha-trypsin inhibitor heavy chain H4	ITIH4	Q14624	ITIH4	103.3	31.2903	23	692	124.65±62.98	142.92±84.35	138.14±71.24	129.4±74.42	-0.197344	0.872155	0.246265	0.452551	0.0943156	1.06756	0.746679	0.855507	0.848964	0.197409	0.662496
Plasma kallikrein	KLKB1	P03952	KLKB1	71.3	31.5047	18	364	115.63±39.86	131.59±70.79	131.7±66.45	117.44±48.4	-0.18656	0.878698	0.422724	0.604196	0.165317	1.12141	0.408542	0.658552	0.951232	0.727246	0.910667
Kininogen-1	KNG1	P01042	KNG1	71.9	48.1366	31	1121	155.37±104.29	104.12±48.71	111.57±67.13	145.28±96.52	0.577491	1.49225	0.00184675	0.0261315	-0.380942	0.767936	0.0089939	0.076937	1.36241	0.169059	0.626524
Laminin subunit alpha-4	LAMA4	Q16363	LAMA4	202.4	4.38837	7	155	107.08±46.77	105.16±49.67	106.76±53.85	105.98±44.61	0.0261099	1.01826	0.572962	0.733703	0.0106107	1.00738	0.807397	0.875453	0.957988	0.980808	0.992395
Laminin subunit alpha-5	LAMA5	O15230	LAMA5	399.5	4.49256	12	261	85.21±38.35	90.99±94.24	76.89±50.77	93.56±75.21	-0.0946394	0.936506	0.519986	0.678139	-0.283234	0.821747	0.565377	0.76406	0.931906	0.226468	0.684267
Laminin subunit beta-1	LAMB1	P07942	LAMB1	197.9	10.9183	14	260	95.42±39.32	93.49±51.87	96.79±51.47	93.4±41.25	0.0294815	1.02065	0.337873	0.531211	0.0514182	1.03628	0.759322	0.856167	0.915801	0.361189	0.751302
Laminin subunit gamma-1	LAMC1	P11047	LAMC1	177.5	16.4699	18	501	88.51±34.38	84.22±40.8	86.53±44.03	86.75±33.16	0.0717537	1.05099	0.393034	0.582349	-0.00366401	0.997464	0.82257	0.88177	0.979925	0.990684	0.993849
Lipopolysaccharide-binding protein	LBP	P18428	LBP	53.4	17.4636	8	106	107.61±65.88	151.53±130.56	144.17±123.07	116.78±85.73	-0.493829	0.710138	0.239026	0.450358	0.303908	1.23448	0.986815	0.993838	0.823298	0.320713	0.733798
Leukocyte cell-derived chemotaxin-2	LECT2	O14960	LECT2	16.4	27.8146	3	42	92.95±41.4	88.84±38.06	81.92±35.53	96.23±41.42	0.0651329	1.04618	0.839834	0.905907	-0.2323	0.851277	0.0905655	0.324431	1.13914	0.155111	0.626524
Galectin-1	LEG1	P09382	LGALS1	14.7	77.7778	10	823	84.11±44.45	77.5±44.61	91.51±54.72	75.71±36.95	0.11804	1.08526	0.350698	0.543103	0.273311	1.20858	0.0756976	0.285632	0.864324	0.521615	0.848374
Galectin-3	LEG3	P17931	LGALS3	26.1	31.2	7	254	111.46±64.07	103.62±69.87	126.59±81.74	98.03±54.43	0.10518	1.07563	0.174513	0.368731	0.368864	1.29134	0.0931677	0.329581	0.986619	0.637834	0.868031
Galectin-3-binding protein	LG3BP	Q08380	LGALS3BP	65.3	45.2991	20	637	90.73±75.5	111.88±85.32	100.09±60.52	99.63±89.47	-0.302217	0.811005	0.114818	0.27078	0.0065397	1.00454	0.34685	0.616234	0.918068	0.411446	0.773209
Prolow-density lipoprotein receptor-related protein 1	LRP1	Q07954	LRP1	504.3	6.97623	24	304	97.08±35.3	94.45±31.35	98.79±32.03	94.41±34.46	0.0396651	1.02788	0.784911	0.875506	0.065409	1.04638	0.419662	0.661989	1.04354	0.907315	0.977869
Latent-transforming growth factor beta-binding protein 1	LTBP1	Q14766	LTBP1	186.7	21.441	31	862	79.07±32.8	66.95±35.6	67.27±30.41	77.47±36.08	0.240118	1.18109	0.106657	0.264629	-0.203625	0.868366	0.579275	0.773277	1.02461	0.826161	0.955726
Latent-transforming growth factor beta-binding protein 2	LTBP2	Q14767	LTBP2	194.9	36.9028	51	2025	75.59±30.99	64.86±42.17	60.25±33.22	76.84±36.96	0.221061	1.16559	0.053424	0.192958	-0.350988	0.784047	0.139894	0.400374	0.920775	0.613499	0.866473
Latent-transforming growth factor beta-binding protein 4	LTBP4	Q8N2S1	LTBP4	173.3	27.1552	28	673	92.08±37.51	73.94±42.49	73.44±40.67	90.22±39.52	0.316585	1.24538	0.0049336	0.0558484	-0.296957	0.813968	0.0111711	0.0898914	1.08566	0.244788	0.684267
Lumican	LUM	P51884	LUM	38.4	71.8935	26	2002	96.12±44.63	75.76±30.61	84.22±46.86	89.13±36.6	0.34345	1.26879	0.10626	0.264629	-0.0817559	0.944907	0.612794	0.783253	1.22523	0.152236	0.626524
Lysozyme C	LYSC	P61626	LYZ	16.5	62.1622	9	1266	91.49±54.08	150.43±193.65	105.81±80.91	122.7±157.85	-0.71747	0.608163	0.0331105	0.156171	-0.213702	0.862321	0.757988	0.856167	1.32127	0.279822	0.704796
Mesencephalic astrocyte-derived neurotrophic factor	MANF	P55145	MANF	20.7	36.2637	5	56	116.32±68.22	123.85±79.89	134.35±87.52	111.49±63.32	-0.0905414	0.93917	0.637257	0.789614	0.269079	1.20504	0.148614	0.406044	1.01953	0.627657	0.866473
Microfibril-associated glycoprotein 4	MFAP4	P55083	MFAP4	28.6	49.4118	10	662	69.68±54.48	73.98±68.47	65.35±46.26	74.88±67.21	-0.0863562	0.941899	0.970858	0.988841	-0.196497	0.872667	0.87808	0.92378	0.763556	0.569197	0.866473
Lactadherin	MFGM	Q08431	MFGE8	43.1	51.4212	17	601	86.95±39.06	75.71±54.96	70.41±33.96	88.51±51.37	0.199668	1.14843	0.0919297	0.247772	-0.329921	0.79558	0.255693	0.561738	1.34414	0.0253214	0.505477
Matrix Gla protein	MGP	P08493	MGP	12.3	33.0097	4	362	173.74±213.64	68.98±100.49	54.16±74.53	169.48±208.08	1.33274	2.51881	<0.0001	0.00537338	-1.64566	0.319601	<0.0001	0.0104853	1.66747	0.1281	0.622698
Macrophage migration inhibitory factor	MIF	P14174	MIF	12.5	17.3913	2	85	96.61±64.9	125.64±82.25	119.27±79.1	103.49±70.88	-0.379069	0.768933	0.0677012	0.211699	0.2048	1.15253	0.126435	0.37272	0.734691	0.225956	0.684267
Mimecan	MIME	P20774	OGN	33.9	45.6376	13	564	82.17±43.72	62.89±61.47	56.49±39	83.38±56.85	0.385617	1.30642	0.0229191	0.127178	-0.561578	0.67756	0.0184213	0.130045	1.68967	0.00633875	0.505477
Macrophage metalloelastase	MMP12	P39900	MMP12	54	33.617	15	304	107.17±75.08	156.17±208.58	138.56±106.08	122.52±168.28	-0.543202	0.686246	0.764105	0.864967	0.177464	1.13089	0.270554	0.56999	1.08604	0.722161	0.908318
72 kDa type IV collagenase	MMP2	P08253	MMP2	73.8	37.2727	19	477	89.74±30.47	105.48±63.88	88.67±30.87	100.74±55.03	-0.233059	0.850829	0.206152	0.405146	-0.184133	0.880178	0.37759	0.642609	0.832196	0.109505	0.622698
Matrix metalloproteinase-9	MMP9	P14780	MMP9	78.4	22.7723	12	252	127.61±185.8	203.21±226.17	198±197.43	139.34±209.79	-0.671175	0.627995	0.240983	0.450358	0.506848	1.42094	0.0246834	0.151857	0.795848	0.720299	0.908318
Macrophage scavenger receptor types I and II	MSRE	P21757	MSR1	49.7	9.7561	4	83	121.16±64.52	120.51±67.65	126.44±75.45	117.86±59.88	0.00771588	1.00536	0.732455	0.836096	0.10144	1.07284	0.771458	0.856167	1.276	0.0506936	0.505477
Cell surface glycoprotein MUC18	MUC18	P43121	MCAM	71.6	18.5759	10	189	90.47±38.99	77.88±50.7	78.98±38.28	88.39±47.63	0.216107	1.16159	0.024233	0.129395	-0.162373	0.893554	0.700684	0.82968	1.10844	0.619818	0.866473
NPC intracellular cholesterol transporter 2	NPC2	P61916	NPC2	16.6	27.1523	4	90	117.49±65.17	122.48±68.12	125.64±72.25	116.36±62.94	-0.059952	0.959296	0.922487	0.956278	0.110652	1.07972	0.765515	0.856167	0.971819	0.602915	0.866473
Olfactomedin-like protein 1	OLFL1	Q6UWY5	OLFML1	45.9	21.393	7	204	118.73±57.84	92.47±62.43	84.82±39.35	119.81±67.08	0.360685	1.28404	0.0234857	0.127816	-0.498304	0.707938	0.0498268	0.231753	1.32267	0.120433	0.622698
Olfactomedin-like protein 3	OLFL3	Q9NRN5	OLFML3	46	21.1823	7	161	109.99±45.86	102.47±66.27	93.11±57.41	114.2±53.18	0.10208	1.07332	0.194819	0.388266	-0.294505	0.815352	0.0994061	0.333445	1.26312	0.0625149	0.505477
Osteomodulin	OMD	Q99983	OMD	49.5	14.9644	5	147	91.13±55.65	69.55±45.66	69.46±39.53	88.64±57.48	0.389806	1.31022	0.0227813	0.127178	-0.35191	0.783546	0.190707	0.480361	1.30511	0.0934852	0.622698
Osteopontin	OSTP	P10451	SPP1	35.4	55.414	14	784	171.37±215.58	73.67±105.36	96.28±138.75	147.58±201.47	1.21796	2.32617	0.000107021	0.00537338	-0.616179	0.652397	0.00403354	0.051886	2.08352	0.0162321	0.505477
Phospholipase A2, membrane associated	PA2GA	P14555	PLA2G2A	16.1	36.1111	6	397	97.8±85.93	93.39±65.9	83.99±57.45	102.4±86.41	0.0666327	1.04727	0.688639	0.81202	-0.285919	0.820219	0.428119	0.669379	1.00022	0.947382	0.992395
Procollagen C-endopeptidase enhancer 1	PCOC1	Q15113	PCOLCE	47.9	51.0022	16	704	103.05±35.19	93.24±38.45	86.75±31.34	105.42±38.02	0.144219	1.10513	0.325966	0.524316	-0.281304	0.822847	0.0549193	0.23911	1.20262	0.104132	0.622698
Protein disulfide-isomerase	PDIA1	P07237	P4HB	57.1	55.315	27	910	103.23±31.47	106.03±44.23	121.79±41.58	94.98±31.2	-0.0387022	0.97353	0.635287	0.789614	0.358632	1.28221	0.00403075	0.051886	0.875834	0.513805	0.840503
Pigment epithelium-derived factor	PEDF	P36955	SERPINF1	46.3	40.6699	18	941	106.76±56.04	89.91±52.9	103.78±61.04	97.23±51.91	0.247791	1.18739	0.194446	0.388266	0.0940036	1.06733	0.315211	0.600849	1.14766	0.438543	0.802766
Xaa-Pro dipeptidase	PEPD	P12955	PEPD	54.5	8.11359	3	76	100.16±60.09	107.2±61.41	126.48±75.51	90.5±46.35	-0.0979205	0.934379	0.823989	0.89688	0.48301	1.39766	0.00259564	0.0408092	0.844368	0.141634	0.626524
Myeloperoxidase	PERM	P05164	MPO	83.8	37.3154	22	725	105.93±119.43	241.33±311.33	164.56±166.8	163.63±261.34	-1.18793	0.438934	0.0178315	0.111143	0.00823722	1.00573	0.532014	0.741674	0.742976	0.923425	0.982441
Basement membrane-specific heparan sulfate proteoglycan core protein	PGBM	P98160	HSPG2	468.5	39.6037	112	3298	76.62±28.54	68.2±31.31	65±23.43	77.37±32.23	0.168059	1.12355	0.13112	0.296855	-0.251286	0.840147	0.178275	0.462862	1.0561	0.748251	0.920674
Aggrecan core protein	PGCA	P16112	ACAN	250	8.73706	18	377	81.91±46.34	79.57±65.5	74.91±59.85	84.17±52.49	0.0418058	1.0294	0.70579	0.824754	-0.168092	0.890019	0.552973	0.762962	1.13394	0.220477	0.684267
Biglycan	PGS1	P21810	BGN	41.6	57.8804	20	1327	96.87±49.23	74.97±52.73	72.93±42.25	95.41±54.81	0.369832	1.2922	0.0574712	0.195956	-0.387593	0.764404	0.118728	0.36129	1.40764	0.0223931	0.505477
Decorin	PGS2	P07585	DCN	39.7	29.5265	9	267	96.66±74.39	104.04±80.52	99.7±65.74	99.89±82.65	-0.106011	0.929153	0.780687	0.875506	-0.00282409	0.998044	0.537414	0.74553	1.09081	0.485367	0.822821
Platelet factor 4	PLF4	P02776	PF4	10.8	43.5644	5	227	96.47±73.94	133.84±198.12	93.21±89.74	122.97±162.74	-0.472308	0.72081	0.732692	0.836096	-0.39972	0.758006	0.0724203	0.280753	1.45363	0.116867	0.622698
Plasminogen	PLMN	P00747	PLG	90.5	69.5062	51	2369	133.52±129.75	147.79±132.92	140.52±142.39	139.15±124.94	-0.146442	0.903476	0.789256	0.87592	0.0140777	1.00981	0.476687	0.696773	0.967912	0.804065	0.947836
Phospholipid transfer protein	PLTP	P55058	PLTP	54.7	13.9959	5	98	154.83±167.78	138.3±121.25	166.13±205.33	137.74±107.74	0.16284	1.11949	0.485784	0.657784	0.270284	1.20605	0.326419	0.600849	1.32496	0.954507	0.992395
Serum paraoxonase/arylesterase 1	PON1	P27169	PON1	39.7	29.2958	9	374	131.39±214.3	162.43±170.39	200.46±275.7	114.35±128	-0.305961	0.808903	0.313181	0.524316	0.809865	1.75305	0.104817	0.343896	0.903995	0.528002	0.848761
Periostin	POSTN	Q15063	POSTN	93.3	38.1579	32	1188	90.07±47.22	86.02±52.91	87.8±49.54	88.63±49.9	0.0664279	1.04712	0.349924	0.543103	-0.013609	0.990611	0.994875	0.994875	0.826929	0.318492	0.733798
Peroxiredoxin-1	PRDX1	Q06830	PRDX1	22.1	63.3166	11	581	100.08±40.48	115.34±57.83	123.2±53.77	97.6±44.05	-0.204719	0.867708	0.387763	0.577563	0.335952	1.26221	0.00579954	0.0631257	0.817156	0.317906	0.733798
Peroxiredoxin-2	PRDX2	P32119	PRDX2	21.9	59.596	11	366	129.42±107.84	190.81±178.63	159.95±150.35	153.44±143.11	-0.560047	0.67828	0.0645752	0.207668	0.0599126	1.0424	0.59122	0.777136	1.25487	0.369014	0.751302
Prolargin	PRELP	P51888	PRELP	43.8	30.3665	10	342	91.52±76.27	74.88±51.87	81.62±81.2	85.9±58.71	0.289602	1.2223	0.222322	0.433474	-0.0737051	0.950195	0.223873	0.510935	1.51898	0.0238654	0.505477
Proteoglycan 4	PRG4	Q92954	PRG4	151	19.3732	19	313	117.58±54.72	110.11±44.82	107.46±47.82	118.14±52.04	0.0946213	1.06779	0.724374	0.836096	-0.136647	0.909631	0.288881	0.579856	1.00649	0.982104	0.992395
Vitamin K-dependent protein C	PROC	P04070	PROC	52	26.2473	9	372	248.03±359.91	101.02±121.09	104.3±121.35	228.95±344.28	1.2959	2.45529	0.000977446	0.019064	-1.13423	0.455579	0.000656316	0.0161563	2.11625	0.0446511	0.505477
Properdin	PROP	P27918	CFP	51.2	24.7335	8	303	94.9±45.37	90.46±37.87	89.16±46.36	95.08±39.93	0.0692243	1.04915	0.98891	0.995949	-0.09268	0.937779	0.521981	0.734928	0.978493	0.709475	0.908318
Vitamin K-dependent protein S	PROS	P07225	PROS1	75.1	33.7278	18	529	126.09±91.16	112.5±71.96	102.95±56.68	129.69±93.85	0.164558	1.12082	0.545775	0.702065	-0.33308	0.79384	0.0515917	0.231753	1.14088	0.67214	0.87657
Vitamin K-dependent protein Z	PROZ	P22891	PROZ	44.7	16	6	114	207.82±258.99	98.2±98.88	97.37±94.58	195.38±248.72	1.0815	2.11623	0.00113779	0.0201247	-1.00475	0.498357	0.00446481	0.0545985	1.52761	0.123954	0.622698
Pleiotrophin	PTN	P21246	PTN	18.9	29.1667	4	92	79.41±59.54	69.33±69.86	53.26±42.34	86.97±70.68	0.195859	1.14541	0.152958	0.330435	-0.707352	0.612443	0.0167181	0.121313	1.20379	0.0868009	0.614117
Plexin domain-containing protein 2	PXDC2	Q6UX71	PLXDC2	59.5	5.67108	3	76	91.9±33.1	85.66±37.36	82.47±33.24	92.9±35.55	0.101372	1.07279	0.225161	0.433474	-0.171649	0.887827	0.34279	0.613984	1.09422	0.366603	0.751302
Sulfhydryl oxidase 1	QSOX1	O00391	QSOX1	82.5	7.36278	5	107	96.82±32.03	125.17±53.46	109.27±45.66	108.8±44.37	-0.37062	0.77345	0.00797415	0.0792148	0.00623593	1.00433	0.515533	0.729479	0.963393	0.74822	0.920674
Retinoic acid receptor responder protein 2	RARR2	Q99969	RARRES2	18.6	47.8528	7	253	71.49±44.13	70.05±48.37	62.31±35.92	75.53±49.97	0.0292205	1.02046	0.822374	0.89688	-0.277765	0.824868	0.311238	0.600849	1.04834	0.621827	0.866473
Protein S100-A4	S10A4	P26447	S100A4	11.7	27.7228	4	303	91.48±38.43	81.69±46.74	89.69±50.6	85.97±37.3	0.163304	1.11985	0.098334	0.257672	0.0611038	1.04326	0.642509	0.797501	0.954446	0.914895	0.977869
Protein S100-A6	S10A6	P06703	S100A6	10.2	25.5556	5	164	107.45±48.79	102.21±51.69	112.37±50.33	101.3±49.55	0.0720911	1.05124	0.351543	0.543103	0.149563	1.10923	0.256328	0.561738	1.01521	0.837527	0.955726
Protein S100-A8	S10A8	P05109	S100A8	10.8	67.7419	12	442	75.01±113.81	344.65±750.38	172.48±275.94	200.41±606.55	-2.2	0.217637	0.00197985	0.0266808	-0.216585	0.8606	0.113785	0.353859	0.46942	0.278265	0.704796
Protein S100-A9	S10A9	P06702	S100A9	13.2	82.4561	10	549	71.65±95.23	361.08±745.07	167.01±289.08	211.3±599.25	-2.33334	0.198424	0.0038427	0.0472819	-0.339368	0.790388	0.141824	0.400374	0.502521	0.411705	0.773209
Protein S100-A10	S10AA	P60903	S100A10	11.2	50.5155	5	112	113.03±46.42	97.03±39.83	116.01±53.45	100.82±37.69	0.220229	1.16492	0.0549802	0.192958	0.202427	1.15063	0.261604	0.561738	1.02018	0.966245	0.992395
Protein S100-A11	S10AB	P31949	S100A11	11.7	46.6667	5	191	126.67±86.12	114.04±58.37	149.54±103.72	105.87±48.66	0.15162	1.11082	0.319376	0.524316	0.498189	1.41244	0.00891901	0.076937	0.820822	0.113187	0.622698
Protein S100-A12	S10AC	P80511	S100A12	10.6	52.1739	5	92	106.7±199.96	318.11±671.04	223.1±352.83	183.27±529.73	-1.57592	0.335429	0.0487863	0.187294	0.283712	1.21732	0.176441	0.462341	0.531245	0.449543	0.805193
Protein S100-A13	S10AD	Q99584	S100A13	11.5	40.8163	5	216	108.21±60.84	83.65±44.49	85.82±45.19	104.14±59.79	0.371416	1.29362	0.0667601	0.211699	-0.279153	0.824075	0.067694	0.277644	1.17586	0.251078	0.684267
Serum amyloid A-4 protein	SAA4	P35542	SAA4	14.7	15.3846	2	103	120.07±107.48	116.72±102.2	135.7±110.37	109.34±101.21	0.0408114	1.02869	0.961409	0.988841	0.311593	1.24108	0.475914	0.696773	0.968565	0.623923	0.866473
Serum amyloid P-component	SAMP	P02743	APCS	25.4	30.9417	10	824	128.92±67.56	113.74±61.89	108.78±58.34	129.83±68.09	0.180737	1.13346	0.277264	0.49041	-0.255141	0.837905	0.168699	0.446185	0.985212	0.761962	0.929463
Prosaposin	SAP	P07602	PSAP	58.1	32.0611	19	494	99.14±86.54	108.76±66.86	126.36±104.03	90.69±57.42	-0.133526	0.911601	0.37593	0.56892	0.478561	1.39335	0.0384767	0.194445	0.784005	0.0584893	0.505477
Stromal cell-derived factor 1	SDF1	P48061	CXCL12	10.7	34.4086	4	159	105.61±42.12	86.02±46.81	90.33±44.46	100.96±45.24	0.296017	1.22775	0.0188511	0.111143	-0.160473	0.894732	0.219838	0.510935	1.18282	0.0377993	0.505477
Serpin H1	SERPH	P50454	SERPINH1	46.4	16.5072	5	50	100.6±50.21	121.82±73.27	119.9±66.6	104.14±58.71	-0.276136	0.8258	0.322869	0.524316	0.203288	1.15132	0.271903	0.56999	0.968586	0.824043	0.955726
Secreted frizzled-related protein 2	SFRP2	Q96HF1	SFRP2	33.5	18.6441	4	43	121.65±58.55	94.26±54.09	97.63±49.34	116.59±61.58	0.368105	1.29066	0.00905967	0.0792148	-0.25616	0.837314	0.284636	0.579856	1.26102	0.049509	0.505477
Secreted frizzled-related protein 3	SFRP3	Q92765	FRZB	36.2	41.8462	9	450	78.79±57.49	63.79±58.14	66.25±55.04	75.69±59.64	0.304576	1.23506	0.110081	0.266264	-0.192178	0.875283	0.959477	0.983641	1.02581	0.439677	0.802766
Secreted frizzled-related protein 4	SFRP4	Q6FHJ7	SFRP4	39.8	12.7168	3	70	102.27±57.33	96.66±53.2	98.21±55.91	100.77±55.52	0.081469	1.05809	0.851975	0.905907	-0.03708	0.974626	0.806122	0.875453	0.985028	0.794941	0.947836
Antileukoproteinase	SLPI	P03973	SLPI	14.3	39.3939	9	192	92.21±54.51	90.36±52.05	74.72±40.98	100.5±57.07	0.0291513	1.02041	0.999443	0.999443	-0.427744	0.743423	0.0279379	0.159703	1.18829	0.164794	0.626524
SPARC-related modular calcium-binding protein 2	SMOC2	Q9H3U7	SMOC2	49.6	30.7175	10	179	93.13±42.15	69.97±36.6	75.08±45.47	87.63±38.5	0.412467	1.33096	0.00823207	0.0792148	-0.223094	0.856726	0.183945	0.473241	1.04766	0.621766	0.866473
Extracellular superoxide dismutase [Cu-Zn]	SODE	P08294	SOD3	25.8	69.1667	14	1041	76.72±39.2	62.22±60.26	54.75±40.41	79.08±52.24	0.302245	1.23306	0.0139752	0.104078	-0.530327	0.692398	0.0275115	0.159703	1.43165	0.0349871	0.505477
Sclerostin	SOST	Q9BQB4	SOST	24	21.5962	4	129	82.42±80.5	91.19±133.53	67.5±108.19	96.35±104.21	-0.145871	0.903834	0.622284	0.782695	-0.51347	0.700535	0.0236971	0.149028	1.18221	0.211177	0.671495
Spondin-1	SPON1	Q9HCB6	SPON1	90.9	12.8872	7	110	96.3±43.17	80.71±56.32	69.32±34.53	100.66±53.16	0.254885	1.19324	0.0538997	0.192958	-0.538165	0.688646	0.00764433	0.076937	1.33357	0.039764	0.505477
Secreted phosphoprotein 24	SPP24	Q13103	SPP2	24.3	27.0142	6	370	167.85±201.68	91.7±136.15	60.15±53.21	176.06±209.5	0.872115	1.83034	0.00171147	0.0261315	-1.54936	0.341661	0.000342577	0.0161563	1.76999	0.0569526	0.505477
SPARC-like protein 1	SPRL1	Q14515	SPARCL1	75.2	27.8614	11	258	110.58±79.05	63.31±44.74	71.36±50.29	100.64±77.52	0.804656	1.74673	0.000165935	0.00586993	-0.496168	0.708987	0.0114349	0.0898914	1.42144	0.00552367	0.505477
Signal recognition particle 14 kDa protein	SRP14	P37108	SRP14	14.6	23.5294	4	93	94.18±34.04	85.18±37.74	89.04±34.15	91.02±36.86	0.145039	1.10576	0.0872284	0.239666	-0.0318313	0.978178	0.53075	0.741674	0.946879	0.489155	0.822821
Sushi repeat-containing protein SRPX2	SRPX2	O60687	SRPX2	52.9	13.3333	5	78	96.72±42.51	89.74±42.12	82.24±34.57	99.98±44.95	0.108066	1.07778	0.415773	0.600325	-0.281785	0.822573	0.0500485	0.231753	1.11587	0.28142	0.704796
Extracellular sulfatase Sulf-1	SULF1	Q8IWU6	SULF1	101	8.7256	7	174	100.71±44.5	80.04±38.2	74.95±26.86	101.05±47.27	0.331359	1.2582	0.0279847	0.139257	-0.431116	0.741688	0.0365619	0.188128	1.22463	0.0392012	0.505477
Transgelin-2	TAGL2	P37802	TAGLN2	22.4	76.3819	15	798	80.75±53.86	84.49±88.07	91.2±83.87	77.54±61.71	-0.0654348	0.955657	0.590358	0.749198	0.234126	1.17619	0.125183	0.37272	0.890622	0.387661	0.770834
Target of Nesh-SH3	TARSH	Q7Z7G0	ABI3BP	118.6	18.5116	15	406	94.37±38.78	77.88±49.92	70.8±34.19	96.29±46.96	0.27707	1.21173	0.0175197	0.111143	-0.443555	0.73532	0.0210139	0.135932	1.37249	0.0197807	0.505477
Tenascin	TENA	P24821	TNC	240.7	39.4366	67	2477	111.59±64.44	107.37±53.86	118±62.3	105.32±58.52	0.0556367	1.03932	0.855588	0.905907	0.164007	1.12039	0.328048	0.600849	1.1743	0.498353	0.825533
Tenascin-X	TENX	P22105	TNXB	457.9	38.8967	114	3382	91.69±39.7	71.04±37.07	74.02±39.12	87.65±39.57	0.368166	1.29071	0.0151361	0.106015	-0.243787	0.844525	0.246887	0.55015	1.12576	0.478195	0.822821
Tetranectin	TETN	P05452	CLEC3B	22.5	51.4851	10	401	107.18±61.04	88.04±55.95	97.7±60.3	99.67±59.35	0.283782	1.21738	0.125729	0.289279	-0.0288093	0.980229	0.560433	0.76406	1.19297	0.244212	0.684267
Thioredoxin	THIO	P10599	TXN	11.7	42.8571	5	145	83.25±41.18	92.32±44.61	99.65±48.39	80.32±37.94	-0.14921	0.901744	0.543778	0.702065	0.311185	1.24073	0.0276953	0.159703	0.908265	0.396039	0.772959
Prothrombin	THRB	P00734	F2	70	61.0932	35	2618	185.69±194.06	96.96±84.76	105.65±107.1	170.53±182.3	0.937414	1.91509	0.00182381	0.0261315	-0.690721	0.619544	0.0029853	0.0422419	1.7082	0.149834	0.626524
Metalloproteinase inhibitor 1	TIMP1	P01033	TIMP1	23.2	50.2415	8	343	100.73±73.95	169.15±180.53	146.36±97.99	121.18±150.43	-0.747795	0.595513	0.0955543	0.252728	0.272292	1.20773	0.0425575	0.211294	0.967654	0.655533	0.869049
Metalloproteinase inhibitor 2	TIMP2	P16035	TIMP2	24.4	28.6364	5	122	95.2±33.99	89.94±42.16	87.22±37.39	96.07±37.63	0.0820492	1.05852	0.333666	0.527528	-0.139432	0.907876	0.288903	0.579856	1.14378	0.245277	0.684267
Tubulointerstitial nephritis antigen-like	TINAL	Q9GZM7	TINAGL1	52.4	13.2762	5	123	110±83.36	91.77±63.89	84.54±55.29	111.78±83.78	0.261428	1.19866	0.257525	0.467176	-0.402946	0.756312	0.197344	0.489898	1.48661	0.0853552	0.614117
Serotransferrin	TRFE	P02787	TF	77	72.063	64	3455	128.33±61.27	144.86±70.28	137.11±52.42	134.49±71.94	-0.174804	0.885888	0.412843	0.599152	0.0278435	1.01949	0.387823	0.649291	1.02878	0.940359	0.991905
Lactotransferrin	TRFL	P02788	LTF	78.1	70.4225	49	1828	116.38±172.75	244.9±323.33	184.58±198.78	164.32±282.66	-1.0734	0.475199	0.0171046	0.111143	0.167729	1.12329	0.298532	0.590802	0.696836	0.808385	0.947836
Tryptase beta-2	TRYB2	P20231	TPSB2	30.5	33.0909	9	349	98.79±85.4	108.55±137.4	120.64±129.48	93.36±97.89	-0.135962	0.910063	0.640452	0.789614	0.369801	1.29217	0.327092	0.600849	0.774066	0.644122	0.868031
Thrombospondin-1	TSP1	P07996	THBS1	129.3	54.9573	57	2869	100.81±71.1	80.7±62.97	84.1±64.34	96.6±70.22	0.321125	1.2493	0.0785636	0.230247	-0.199898	0.870612	0.333333	0.600849	1.05304	0.591477	0.866473
Thrombospondin-2	TSP2	P35442	THBS2	129.9	41.3823	36	1681	90.94±58.01	69.76±56.52	66.13±35.48	90.43±65.93	0.382469	1.30357	0.036469	0.163821	-0.451505	0.73128	0.148085	0.406044	1.00632	0.984054	0.992395
Transthyretin	TTHY	P02766	TTR	15.9	69.3878	8	393	130.29±55.18	129.79±64.82	118.99±53.04	136.1±61.84	0.00549787	1.00382	0.441243	0.621253	-0.193802	0.874298	0.100151	0.333445	1.04516	0.914065	0.977869
Vinculin	VINC	P18206	VCL	123.7	67.3721	73	3115	73.22±37.61	64.15±43.08	64.57±36.16	71.92±42.12	0.190863	1.14145	0.10847	0.264629	-0.155564	0.897781	0.729179	0.843271	1.00314	0.748022	0.920674
Vitamin D-binding protein	VTDB	P02774	GC	52.9	60.5485	24	1151	120.81±45.2	129.81±48.87	120.83±38.54	126.76±50.88	-0.103719	0.930631	0.456966	0.637051	-0.0690772	0.953248	0.83413	0.890788	1.00162	0.913217	0.977869
Vitronectin	VTNC	P04004	VTN	54.3	44.3515	18	1061	167.4±125.56	94.68±55.62	103.3±59.36	154.16±122.98	0.822129	1.76801	0.000301544	0.00948189	-0.577591	0.670082	0.0211343	0.135932	1.47679	0.0737425	0.56403
von Willebrand factor	VWF	P04275	VWF	309.1	6.04337	13	120	127.7±87.18	129.33±105.18	114.28±81.16	136.09±101.25	-0.018288	0.987404	0.983101	0.993635	-0.252014	0.839724	0.331795	0.600849	1.02668	0.286864	0.711062
Y-box-binding protein 1	YBOX1	P67809	YBX1	35.9	42.9012	7	202	107.41±46	87.2±39.97	92.41±37.06	102.2±47.93	0.300751	1.23179	0.0197659	0.114158	-0.145304	0.904189	0.696734	0.828469	1.07318	0.552095	0.862122
Zinc-alpha-2-glycoprotein	ZA2G	P25311	AZGP1	34.2	40.9396	9	229	137.13±63.88	147.51±72.32	137.86±59.38	143.6±71.85	-0.105275	0.929628	0.672508	0.803037	-0.0589005	0.959995	0.756708	0.856167	0.984306	0.892247	0.97707
