# Supplementary material for: Proteomic Atlas of Atherosclerosis: The Contribution of Proteoglycans to Sex Differences, Plaque Phenotypes, and Outcomes
Source: Circ Res. 2023 Aug 30;133(7):542–58. doi: 10.1161/CIRCRESAHA.123.322590 (PMC10498884; doi:10.1161/CIRCRESAHA.123.322590)
Supplement: Supplementary file 5 [file res-133-542-s005.xlsx]

## Sheet: Sheet 1
Supplementary File III: Summary results and statistics of the TMT Proteomics using the GuHCl extract. MW: Molecular Weight, #PSMs: Number of matched spectra, SD: Standard Deviation, FC: Fold Change, BH: Benjamini Hochberg
Protein Information								Plaque Core
								Average Relative Abundance Per Phenotype				Calcified vs Non-Calcified				Symptomatic vs Asymptomatic				Echogenic vs Echoluscent
Protein Name	Accession Number	UNIPROT ID	Official Gene Symbol	MW (kDa)	Sequence coverage (%)	# Unique Peptides	# PSMs	Normalized Abundance in Calcified (Mean±SD)	Normalized Abundance in Non-Calcified (Mean±SD)	Normalized Abundance in Symptomatic (Mean±SD)	Normalized Abundance in Asymptomatic (Mean±SD)	LogFc	FC	Pvalue	BH Adjusted Pvalue	LogFc	FC	Pvalue	BH Adjusted Pvalue	FC	Pvalue	BH Adjusted Pvalue
Alpha-1-acid glycoprotein 1	A1AG1	P02763	ORM1	23.5	16.4179	4	51	99.47±92.2	229.41±309.76	152.08±164.41	158.64±251.47	-1.2056	0.433589	0.0358502	0.143995	-0.0609113	0.958658	0.765225	0.948356	0.771781	0.791743	0.919354
Alpha-1-antitrypsin	A1AT	P01009	SERPINA1	46.7	59.5694	26	398	113.23±52.53	140.27±67.97	130.81±64.52	122.09±59.32	-0.308895	0.80726	0.119726	0.310004	0.0995147	1.07141	0.459201	0.791031	0.833841	0.342809	0.796035
Alpha-1B-glycoprotein	A1BG	P04217	A1BG	54.2	15.1515	6	105	105.88±41.61	125.46±45.99	126.35±47.58	108.25±41.74	-0.244808	0.843928	0.087819	0.257248	0.223088	1.16723	0.0515761	0.347839	0.912287	0.470556	0.840286
Alpha-2-antiplasmin	A2AP	P08697	SERPINF2	54.5	17.5153	7	86	175.05±194.95	148.16±146.11	170.49±185.92	159.5±170.25	0.240666	1.18154	0.442466	0.682444	0.0960951	1.06888	0.914291	0.987971	0.96147	0.681196	0.88174
Alpha-2-macroglobulin	A2MG	P01023	A2M	163.2	44.1655	54	771	92.75±51.31	148.27±104.93	121.39±89.3	114.82±81.14	-0.676811	0.625546	0.00428293	0.0428293	0.0801711	1.05714	0.981818	0.999567	0.833875	0.223179	0.74857
Alpha-1-antichymotrypsin	AACT	P01011	SERPINA3	47.6	27.4232	13	171	109.9±40.74	134.34±60.68	123.64±45.43	119.03±54.86	-0.289689	0.818078	0.0387503	0.143995	0.0548872	1.03878	0.41248	0.761906	0.917987	0.548718	0.88174
Adipocyte enhancer-binding protein 1	AEBP1	Q8IUX7	AEBP1	130.8	31.1744	30	581	96.65±44.25	78.06±48.25	85.72±44.62	89.96±48.07	0.308143	1.23811	0.0351327	0.143995	-0.0696983	0.952837	0.783531	0.951459	1.02161	0.96097	0.967659
Agrin	AGRIN	O00468	AGRN	217.1	8.70827	12	45	91.14±28.11	91.04±41.86	90.47±37.74	91.43±33.17	0.00159308	1.0011	0.629812	0.797579	-0.0151538	0.989551	0.749356	0.94484	1.08714	0.192513	0.711739
Serum albumin	ALBU	P02768	ALB	69.3	84.2365	70	1459	121.57±47.15	132.7±90.36	117.7±53.6	131.01±76.2	-0.126384	0.916125	0.853304	0.935171	-0.154516	0.898434	0.411981	0.761906	1.10887	0.596634	0.88174
Insulin-like growth factor-binding protein complex acid labile subunit	ALS	P35858	IGFALS	66	20	10	51	109.9±68.89	132.58±93.5	126.07±67.31	116.58±87.55	-0.270653	0.828944	0.577575	0.757904	0.112866	1.08137	0.165317	0.518199	0.85841	0.533071	0.873394
Protein AMBP	AMBP	P02760	AMBP	39	39.7727	14	290	100.54±52.32	91.69±43.92	92.66±52	98.75±47.29	0.132864	1.09647	0.627875	0.797579	-0.0917841	0.938362	0.575845	0.867419	0.981298	0.720159	0.884941
Aminopeptidase N	AMPN	P15144	ANPEP	109.5	3.61944	3	13	107.09±33.87	109.3±42.53	108.73±32.93	107.71±40.23	-0.0294549	0.97979	0.821004	0.911103	0.0135839	1.00946	0.82456	0.976009	1.10645	0.211923	0.743039
Angiogenin	ANGI	P03950	ANG	16.5	42.8571	4	47	81.57±40.44	96.42±58.16	83.04±50.25	90.7±48.96	-0.241236	0.84602	0.352481	0.597775	-0.127336	0.91552	0.292753	0.643171	1.04448	0.308398	0.796035
Angiopoietin-related protein 4	ANGL4	Q9BY76	ANGPTL4	45.2	11.0837	4	37	106.73±39.93	110.78±60.74	108.51±48.79	108.5±50.82	-0.0538077	0.96339	0.898027	0.953031	8.26276e-05	1.00006	0.831352	0.980049	0.933196	0.382484	0.819958
Antithrombin-III	ANT3	P01008	SERPINC1	52.6	47.4138	20	307	124.02±51.34	117.61±45.11	117.29±56.57	123.26±44.16	0.0766284	1.05455	0.74291	0.873503	-0.0715123	0.95164	0.423256	0.776863	1.06183	0.440001	0.83739
Annexin A11	ANX11	P50995	ANXA11	54.4	6.53465	3	21	100.6±50.46	89.27±44.67	86.47±39.61	100.42±51.63	0.17242	1.12695	0.215089	0.465492	-0.215808	0.861064	0.536728	0.850552	1.34028	0.0398701	0.528384
Annexin A1	ANXA1	P04083	ANXA1	38.7	52.3121	22	267	93.54±25.79	97.38±38.86	96.98±23.71	94.3±35.79	-0.0579475	0.96063	0.896093	0.953031	0.0404347	1.02842	0.433018	0.779969	1.02747	0.951591	0.967659
Annexin A2	ANXA2	P07355	ANXA2	38.6	74.6313	33	470	98.89±53.5	96.56±50.85	111.48±60.56	90.78±46.02	0.0344577	1.02417	0.599732	0.779921	0.296348	1.22803	0.0552642	0.35784	0.876336	0.371703	0.819958
Annexin A4	ANXA4	P09525	ANXA4	35.9	27.8997	7	48	116.17±74.82	110.87±75.67	92.93±59.54	124.76±79.99	0.0673505	1.04779	0.45155	0.6856	-0.424943	0.744868	0.268801	0.61867	0.964073	0.597486	0.88174
Annexin A5	ANXA5	P08758	ANXA5	35.9	47.1875	15	108	97.22±28.9	97.72±28.62	101.12±22.36	95.52±31.4	-0.00741443	0.994874	0.953708	0.976934	0.0821636	1.0586	0.198792	0.538783	1.06182	0.759753	0.910447
Annexin A6	ANXA6	P08133	ANXA6	75.8	31.3522	22	226	94.55±26.01	91.52±30.1	91.32±25.52	94.22±29.01	0.0470276	1.03313	0.647261	0.805319	-0.0451157	0.969212	0.902139	0.987971	1.07102	0.495773	0.840637
Adipocyte plasma membrane-associated protein	APMAP	Q9HDC9	APMAP	46.5	12.9808	5	24	111.29±70.61	122.02±83.84	114.1±50.7	116.98±87.31	-0.132695	0.912126	0.779842	0.89537	-0.0359768	0.975371	0.534567	0.850552	0.925662	0.438306	0.83739
Apolipoprotein(a)	APOA	P08519	LPA	501	26.5831	7	77	94.28±82.99	90.63±91.69	85.31±62.52	96.52±96.88	0.0569942	1.0403	0.731465	0.869364	-0.178258	0.88377	0.501603	0.826505	1.19211	0.162411	0.684027
Apolipoprotein A-I	APOA1	P02647	APOA1	30.8	81.6479	43	1071	117.52±137.85	113.33±140.4	127.03±149.83	109.77±132.67	0.0523614	1.03696	0.686954	0.837045	0.210628	1.15719	0.347976	0.731254	0.70981	0.129204	0.644675
Apolipoprotein A-II	APOA2	P02652	APOA2	11.2	52	6	114	118.15±74.19	127.72±89.49	123.15±62.73	121.91±89.46	-0.112363	0.925072	0.925867	0.962802	0.014547	1.01013	0.291044	0.643171	0.911226	0.408455	0.828335
Apolipoprotein A-IV	APOA4	P06727	APOA4	45.4	78.0303	49	882	103.45±66.87	116.52±88.76	111.24±76.63	108.1±77.89	-0.171553	0.887887	0.933855	0.967207	0.0412754	1.02902	0.571812	0.867419	0.932195	0.958264	0.967659
Apolipoprotein B-100	APOB	P04114	APOB	515.3	38.7903	172	2012	91.83±73.27	117.14±85.62	113.74±66.84	97.27±85.32	-0.351124	0.783973	0.178152	0.397416	0.225566	1.16924	0.0902859	0.444332	0.733119	0.0263737	0.528384
Apolipoprotein C-I	APOC1	P02654	APOC1	9.3	39.759	8	198	118.66±40.94	95.84±57.72	100.53±34.58	112.9±56.24	0.308171	1.23814	0.00422374	0.0428293	-0.16739	0.890452	0.682403	0.914589	1.06505	0.870409	0.950181
Apolipoprotein C-II	APOC2	P02655	APOC2	11.3	28.7129	3	67	172.78±187.49	83.85±56.38	125.68±157.78	138.07±149.08	1.04295	2.06043	0.000149115	0.00767864	-0.135651	0.910259	0.451433	0.78539	1.46184	0.315512	0.796035
Apolipoprotein C-III	APOC3	P02656	APOC3	10.8	58.5859	5	97	155.23±133.99	86.36±55.4	110.46±125.61	132.68±104.18	0.845994	1.7975	0.00016596	0.00767864	-0.264498	0.832489	0.074466	0.385627	1.42576	0.173902	0.684027
Apolipoprotein C-IV	APOC4	P55056	APOC4	14.5	23.622	3	48	144.96±102.6	100.84±62.65	118.51±73.8	129.34±97.33	0.523606	1.43754	0.00308647	0.0358031	-0.126235	0.91622	0.661041	0.914589	1.1309	0.224571	0.74857
Apolipoprotein D	APOD	P05090	APOD	21.3	48.1481	11	124	87.13±47.23	138.69±93.03	124.39±85.52	102.07±68.58	-0.670605	0.628243	0.0131144	0.0838004	0.285334	1.21869	0.167041	0.518199	0.789769	0.323185	0.796035
Apolipoprotein E	APOE	P02649	APOE	36.1	81.388	34	970	102.78±47.56	101.01±54.58	105.35±44.77	100.26±53.49	0.025037	1.01751	0.567495	0.757904	0.0713519	1.0507	0.26727	0.61867	0.951463	0.385687	0.819958
Beta-2-glycoprotein 1	APOH	P02749	APOH	38.3	51.0145	14	252	99.11±55.78	135.76±71.13	137.01±84.12	103.77±49.86	-0.454037	0.729997	0.00156927	0.0206859	0.400871	1.3203	0.00528757	0.191674	0.843215	0.259885	0.796035
Apolipoprotein L1	APOL1	O14791	APOL1	43.9	20.3518	8	62	108.76±93.39	135.81±122.92	109.2±56.76	126.57±126.3	-0.32044	0.800825	0.100217	0.279973	-0.212866	0.862821	0.878429	0.987971	0.96104	0.275302	0.796035
Asporin	ASPN	Q9BXN1	ASPN	43.4	51.3158	26	516	113.71±79.43	86.72±75.93	80.08±45.86	113.27±89.49	0.390953	1.31126	0.065603	0.213763	-0.500231	0.706994	0.243006	0.592199	1.53274	0.05533	0.534856
Beta-2-microglobulin	B2MG	P61769	B2M	13.7	19.3277	3	45	93.64±61.29	93.3±100.34	88.59±42.61	96.05±94.41	0.00531052	1.00369	0.382363	0.630031	-0.116625	0.922343	0.647198	0.914589	0.882446	0.901037	0.964246
Transforming growth factor-beta-induced protein ig-h3	BGH3	Q15582	TGFBI	74.6	50.2196	30	465	97.93±57.05	115.7±54.3	124.33±62.99	96±50.25	-0.240554	0.84642	0.172688	0.391247	0.373118	1.29515	0.0404584	0.331357	0.852396	0.219488	0.74857
Complement C1q subcomponent subunit A	C1QA	P02745	C1QA	26	28.5714	5	84	111.9±79.64	113.77±52.56	105.37±87.29	116.55±57.22	-0.0238495	0.983605	0.350916	0.597775	-0.145557	0.90403	0.254333	0.613955	1.09858	0.687394	0.88174
Complement C1q subcomponent subunit B	C1QB	P02746	C1QB	26.7	17.3913	6	117	114.01±86.78	111.69±59.08	108.41±97.15	115.38±62.14	0.0296375	1.02076	0.625144	0.797579	-0.0898037	0.939651	0.368448	0.74113	1.04887	0.918804	0.967223
Complement C1q subcomponent subunit C	C1QC	P02747	C1QC	25.8	27.7551	7	96	96.82±43.75	102.93±36.96	100.73±47.99	98.86±36.93	-0.0883485	0.940599	0.350777	0.597775	0.0269715	1.01887	0.763143	0.948356	0.958866	0.487619	0.840637
Complement C1r subcomponent	C1R	P00736	C1R	80.1	26.2411	14	123	112.16±51.16	131.21±72.94	117.26±58.3	122.2±64.28	-0.226334	0.854805	0.253476	0.517661	-0.0595367	0.959572	0.692652	0.914589	0.874282	0.713801	0.884625
Complement C1s subcomponent	C1S	P09871	C1S	76.6	9.88372	6	45	118.99±62.38	132.24±94.11	132.13±96.76	120.97±66.21	-0.152305	0.899812	0.622316	0.797579	0.127366	1.0923	0.981284	0.999567	0.934066	0.818047	0.924871
Cadherin-13	CAD13	P55290	CDH13	78.2	13.324	8	79	83.33±42.74	87.5±58.37	84.81±40.22	85.34±54.65	-0.0704024	0.952372	0.888321	0.952715	-0.00890512	0.993846	0.382659	0.74113	0.980377	0.898736	0.964246
Cadherin-1	CADH1	P12830	CDH1	97.4	3.40136	4	42	108.5±64.33	93.97±61.18	86.55±53.36	110.27±66.53	0.207441	1.15464	0.141305	0.344358	-0.349517	0.784847	0.0235652	0.296183	1.05091	0.175353	0.684027
Cathepsin B	CATB	P07858	CTSB	37.8	23.3038	6	127	90.22±35.69	111.22±65.14	117.13±59.93	90.18±44.28	-0.301969	0.811144	0.386094	0.632584	0.377162	1.29878	0.0361963	0.331357	0.822148	0.367048	0.8188
Cathepsin D	CATD	P07339	CTSD	44.5	44.1748	18	279	97.94±73.78	138.67±93.09	134.76±79.37	105.89±86.46	-0.501666	0.706291	0.0432475	0.152948	0.347761	1.27258	0.0245117	0.296183	0.675096	0.0438184	0.529473
Cathepsin F	CATF	Q9UBX1	CTSF	53.3	18.1818	9	90	88.85±39.96	86.58±45.6	80.12±28.45	91.89±47.7	0.0372894	1.02618	0.826276	0.911103	-0.197608	0.871995	0.742395	0.94015	1.16618	0.297285	0.796035
Cathepsin G	CATG	P08311	CTSG	28.8	39.6078	8	143	102.67±65.17	147.48±144.82	116.97±86.94	125.08±119.8	-0.522582	0.696125	0.140923	0.344358	-0.0966643	0.935193	0.618011	0.909952	0.865609	0.808501	0.921105
Cathepsin Z	CATZ	Q9UBR2	CTSZ	33.8	13.8614	4	68	94.39±49.82	117.41±85.92	118.66±62.61	97.08±70.88	-0.314783	0.803972	0.475111	0.69587	0.289603	1.2223	0.0555268	0.35784	0.935806	0.560196	0.88174
Carboxypeptidase B2	CBPB2	Q96IY4	CPB2	48.4	11.1111	5	88	136.56±78.38	122.67±80.46	121.12±79.93	135.35±78.98	0.154768	1.11324	0.156068	0.369544	-0.160237	0.894878	0.525026	0.84265	1.14228	0.337342	0.796035
C-C motif chemokine 18	CCL18	P55774	CCL18	9.8	52.809	4	34	101.91±94.78	124.22±103.33	115.87±86.73	109.5±105.03	-0.285616	0.820391	0.501212	0.712508	0.0816062	1.0582	0.596697	0.887395	0.752465	0.114567	0.626878
CD109 antigen	CD109	Q6YHK3	CD109	161.6	3.391	5	29	98.27±61.23	114.31±75.2	123.63±88.5	95.73±52.31	-0.218051	0.859726	0.477661	0.696089	0.368912	1.29138	0.0928961	0.444332	1.053	0.586343	0.88174
Monocyte differentiation antigen CD14	CD14	P08571	CD14	40.1	12	5	48	94.47±76.4	137.57±157.63	144.23±180.88	97.24±67.23	-0.542195	0.686725	0.252014	0.517661	0.568839	1.48333	0.108754	0.451071	0.769221	0.47191	0.840286
CD44 antigen	CD44	P16070	CD44	81.5	5.25606	4	17	92.99±49.16	109.37±58.57	118.34±48.91	90.68±54.19	-0.234062	0.850238	0.302208	0.547637	0.384039	1.30499	0.00994722	0.219271	0.766342	0.083276	0.575001
CD59 glycoprotein	CD59	P13987	CD59	14.2	16.4062	3	18	103.38±51.78	94.51±43.12	88.93±32.59	105±53.95	0.129366	1.09381	0.416216	0.674316	-0.239665	0.846942	0.169755	0.518199	1.18447	0.472299	0.840286
CD5 antigen-like	CD5L	O43866	CD5L	38.1	51.0086	12	175	89.48±66.48	130.28±109.14	123.61±105.39	98.87±79.72	-0.542013	0.686812	0.119201	0.310004	0.322147	1.25019	0.812294	0.965431	0.859989	0.394913	0.828335
CD97 antigen	CD97	P48960	CD97	91.8	7.54491	4	28	96.19±32.7	97.65±26.31	108.59±26.12	90.69±30.14	-0.0218253	0.984986	0.878841	0.952715	0.259882	1.19738	0.00300461	0.153652	0.931482	0.318262	0.796035
Cell migration-inducing and hyaluronan-binding protein	CEMIP	Q8WUJ3	CEMIP	152.9	16.1646	19	92	84.09±60.29	125.94±101.25	105.49±74.08	100.83±87.85	-0.582831	0.667652	0.0419329	0.15013	0.0651841	1.04622	0.375891	0.74113	0.950632	0.628848	0.88174
Ceruloplasmin	CERU	P00450	CP	122.1	31.3615	27	187	87.75±56.45	193.4±225.7	147.16±164.63	127.19±163.04	-1.14005	0.453745	0.000105637	0.00767864	0.210369	1.15698	0.195396	0.535537	1.05617	0.606446	0.88174
Complement factor B	CFAB	P00751	CFB	85.5	15.5759	10	64	105.71±51.3	135.28±67.58	122.3±62.52	116.77±59.81	-0.355787	0.781443	0.0137149	0.0838004	0.0666972	1.04732	0.448391	0.78539	1.05691	0.437527	0.83739
Complement factor D	CFAD	P00746	CFD	27	31.2253	4	14	97.67±47.06	142.02±109.82	109.42±67.27	121.11±90.78	-0.540097	0.687725	0.00892382	0.0681028	-0.146451	0.90347	0.555004	0.859737	0.893689	0.631516	0.88174
Complement factor H	CFAH	P08603	CFH	139	51.5841	48	738	104.1±40.37	126.7±52.54	122.58±44.7	109.53±48.19	-0.283448	0.821625	0.0392263	0.143995	0.162385	1.11914	0.100175	0.444597	0.798664	0.0364911	0.528384
C-type lectin domain family 11 member A	CLC11	Q9Y240	CLEC11A	35.7	27.5542	9	124	91.65±55.37	89.43±50.99	95.38±54.49	88.22±52.83	0.0352939	1.02477	0.986044	0.99024	0.112537	1.08113	0.262048	0.613955	1.06565	0.607442	0.88174
Clusterin	CLUS	P10909	CLU	52.5	64.3653	37	1514	109.64±40.81	93.32±34.67	95.77±32.39	105.99±41.73	0.232599	1.17495	0.0664345	0.214067	-0.146348	0.903535	0.452276	0.78539	1.09859	0.407472	0.828335
Collagen alpha-1(I) chain	CO1A1	P02452	COL1A1	138.9	70.6284	113	6312	128.26±95.03	81.65±66.25	82±50.39	121.33±97.92	0.65152	1.57082	0.000793235	0.0143274	-0.565243	0.675842	0.0815433	0.414869	1.34604	0.0494478	0.534856
Collagen alpha-2(I) chain	CO1A2	P08123	COL1A2	129.2	69.7657	86	2923	122.88±84.17	77.66±60.44	79.02±49.37	115.62±86.7	0.662006	1.58228	0.000530276	0.0118292	-0.54922	0.68339	0.0647294	0.363326	1.53006	0.015644	0.504032
Collagen alpha-1(II) chain	CO2A1	P02458	COL2A1	141.7	22.9321	14	218	128.55±118.4	72.28±63.24	72.39±57.72	120.34±115.29	0.830657	1.77849	0.000233308	0.00767864	-0.733172	0.60158	0.0332788	0.331357	1.80057	0.015234	0.504032
Complement C3	CO3	P01024	C3	187	48.647	75	1100	137.26±64.65	120.43±43.52	121.85±54.98	134.08±57.6	0.188758	1.13978	0.315334	0.557603	-0.137983	0.908789	0.15959	0.518199	0.979925	0.759463	0.910447
Collagen alpha-1(III) chain	CO3A1	P02461	COL3A1	138.5	53.1378	69	2866	125.58±117.75	71.62±68.76	67.78±48.21	119.76±118.01	0.810284	1.75356	0.000989676	0.0151056	-0.821213	0.565966	0.0350867	0.331357	1.44476	0.0136578	0.504032
Complement C4-A	CO4A	P0C0L4	C4A	192.7	36.8693	2	603	140.38±83.61	113.14±48.41	122.64±81.68	131.48±65.84	0.311215	1.24075	0.0965331	0.274457	-0.100391	0.93278	0.18887	0.535537	1.08693	0.464921	0.840286
Collagen alpha-1(IV) chain	CO4A1	P02462	COL4A1	160.5	15.0389	13	321	99.18±79.47	72.76±45.14	74±53.42	94.71±73.36	0.446863	1.36307	0.0805895	0.245743	-0.356026	0.781314	0.137731	0.499864	1.27959	0.290461	0.796035
Collagen alpha-2(IV) chain	CO4A2	P08572	COL4A2	167.4	25.6425	26	807	96.61±61.44	71.5±38.84	72.49±46.52	92.45±56.61	0.4342	1.35116	0.0372169	0.143995	-0.350746	0.784178	0.110252	0.451071	1.21888	0.176903	0.684027
Complement C4-B	CO4B	P0C0L5	C4B	192.6	36.9266	2	596	142.17±98.74	107.67±60.87	115.72±76.92	132.98±89.84	0.401006	1.32043	0.0821969	0.245743	-0.200559	0.870213	0.106187	0.451071	1.02783	0.960333	0.967659
Complement C5	CO5	P01031	C5	188.2	17.1241	28	247	102.25±49.09	136.87±72.3	121.67±56.6	115.2±65.62	-0.420711	0.747056	0.0240527	0.118225	0.0787899	1.05613	0.291845	0.643171	0.812354	0.272126	0.796035
Collagen alpha-1(V) chain	CO5A1	P20908	COL5A1	183.4	19.1513	19	789	114.18±60.69	76.81±43.4	90.13±45.9	101.82±61.54	0.571966	1.48655	0.000783321	0.0143274	-0.175961	0.885178	0.784223	0.951459	1.31032	0.0889695	0.58639
Collagen alpha-2(V) chain	CO5A2	P05997	COL5A2	144.8	40.8939	39	1221	114.96±59.08	83.01±46.86	93.2±47.13	105.01±60.22	0.469827	1.38494	0.0049562	0.0449155	-0.17219	0.887495	0.644276	0.914589	1.29427	0.106326	0.616691
Collagen alpha-3(V) chain	CO5A3	P25940	COL5A3	172	2.69341	4	61	103.25±61.11	93.83±74.7	93.34±62.42	102.14±69.85	0.138107	1.10046	0.0772017	0.238176	-0.130047	0.913802	0.626181	0.912524	1.08547	0.283387	0.796035
Complement component C6	CO6	P13671	C6	104.7	37.045	34	400	126.66±63.77	117.92±63.05	117.52±59.87	125.61±65.27	0.103155	1.07412	0.370132	0.62406	-0.0959861	0.935633	0.634508	0.914589	1.07312	0.453687	0.840286
Collagen alpha-1(VI) chain	CO6A1	P12109	COL6A1	108.5	44.358	48	1164	98.17±52.87	104.85±72.6	101.52±60.38	100.88±63.35	-0.0949852	0.936282	0.900653	0.953031	0.00908057	1.00631	0.895272	0.987971	0.979605	0.827074	0.929657
Collagen alpha-2(VI) chain	CO6A2	P12110	COL6A2	108.5	39.2542	44	953	103.41±54.41	106.51±75.39	103.85±61.92	105.24±65.7	-0.042723	0.970821	0.574295	0.757904	-0.0192495	0.986746	0.989891	0.999567	0.984256	0.691269	0.88174
Collagen alpha-3(VI) chain	CO6A3	P12111	COL6A3	343.5	46.1756	146	2801	100.16±57.59	111.17±69.49	110.37±63.62	102.18±62.96	-0.150469	0.900958	0.824363	0.911103	0.111237	1.08015	0.561545	0.86163	0.902713	0.38736	0.819958
Complement component C7	CO7	P10643	C7	93.5	35.5872	23	230	118.3±66.83	128.89±74.99	128.38±83.53	120.1±62.91	-0.123722	0.917817	0.615537	0.793359	0.0961768	1.06894	0.737131	0.937579	0.923676	0.92053	0.967223
Complement component C8 alpha chain	CO8A	P07357	C8A	65.1	25.8562	12	112	113.28±56.23	135.95±80.86	130.84±84.99	119.23±58.77	-0.263166	0.833257	0.297117	0.547637	0.134052	1.09737	0.780873	0.951459	0.928501	0.874822	0.950181
Collagen alpha-1(VIII) chain	CO8A1	P27658	COL8A1	73.3	14.6505	11	127	116.25±79.47	79.54±46.44	81.44±44.13	109.94±77.73	0.547444	1.46149	0.0138138	0.0838004	-0.432847	0.740798	0.130813	0.494162	1.38238	0.0400843	0.528384
Collagen alpha-2(VIII) chain	CO8A2	P25067	COL8A2	67.2	16.643	10	134	112.6±68.94	79.58±53.11	87.29±49.43	103.79±70.59	0.500739	1.41494	0.0144483	0.0838004	-0.249663	0.841093	0.656208	0.914589	1.51319	0.0191541	0.504032
Complement component C8 beta chain	CO8B	P07358	C8B	67	13.8748	6	50	115.69±71.36	123.42±76.03	119.71±76.79	118.74±71.8	-0.0932807	0.937389	0.826081	0.911103	0.0117372	1.00817	0.916429	0.987971	0.972375	0.789851	0.919354
Complement component C8 gamma chain	CO8G	P07360	C8G	22.3	48.0198	9	153	102.58±52.58	114.15±58.86	103.57±55.88	109.77±55.5	-0.154206	0.898627	0.539308	0.743294	-0.08386	0.94353	0.471891	0.791031	1.03513	0.328414	0.796035
Complement component C9	CO9	P02748	C9	63.1	32.3792	24	318	112.65±69.47	127.34±89.99	122.99±91.57	117.05±72.32	-0.176774	0.884679	0.809659	0.910081	0.0714771	1.05079	0.94701	0.999567	0.96561	0.702424	0.88174
Collagen alpha-1(XI) chain	COBA1	P12107	COL11A1	181	10.8527	8	257	100.69±88.63	89.52±77.81	97.08±95.08	95.12±78.09	0.169635	1.12477	0.4395	0.682444	0.0294552	1.02063	0.903298	0.987971	1.18917	0.190101	0.711739
Collagen alpha-1(XII) chain	COCA1	Q99715	COL12A1	332.9	37.5449	89	1047	99.92±49.51	86.71±43.65	89.52±40.57	96.53±50.53	0.204553	1.15233	0.110891	0.297763	-0.108803	0.927357	0.684155	0.914589	1.01913	0.806075	0.921105
Collagen alpha-1(XIV) chain	COEA1	Q05707	COL14A1	193.4	35.5791	52	852	87.91±36.45	87.28±50.51	80.99±34.53	91.1±46.61	0.0102999	1.00716	0.784936	0.89537	-0.169723	0.889013	0.638645	0.914589	0.887247	0.62701	0.88174
Collagen alpha-1(XV) chain	COFA1	P39059	COL15A1	141.6	12.7522	14	245	87.78±30.04	84.77±42.17	90.44±36.05	84.39±35.62	0.0503869	1.03554	0.284269	0.543055	0.099918	1.07171	0.259417	0.613955	0.927547	0.860244	0.948558
Collagen alpha-1(XVI) chain	COGA1	Q07092	COL16A1	157.7	11.9701	11	109	104.14±89.88	64.9±39.45	67.15±40.67	97.28±85.66	0.682147	1.60453	0.00657138	0.0544486	-0.534876	0.690218	0.124512	0.481445	1.7135	0.0168517	0.504032
Collagen alpha-1(XVIII) chain	COIA1	P39060	COL18A1	178.1	19.9544	23	499	74.22±35.52	64.25±50.74	62.85±35.86	73.51±46	0.208069	1.15514	0.0509314	0.177953	-0.226066	0.854963	0.385899	0.74113	1.11104	0.620386	0.88174
Collagen alpha-1(XXI) chain	COLA1	Q96P44	COL21A1	99.3	4.49321	4	55	122.3±84.86	71.12±43.66	75.97±44.79	112.35±83.11	0.78219	1.71974	0.000152594	0.00767864	-0.564555	0.676164	0.0103634	0.219271	1.72376	0.00198776	0.422168
Cartilage oligomeric matrix protein	COMP	P49747	COMP	82.8	12.6816	6	30	115.24±86.98	96.95±74.9	106.78±92.42	107.46±76.78	0.249348	1.18867	0.420417	0.676459	-0.00923818	0.993617	0.78794	0.951459	1.238	0.163808	0.684027
Inactive carboxypeptidase-like protein X2	CPXM2	Q8N436	CPXM2	85.8	11.2434	6	56	99.33±68.11	103.69±75.18	94.51±55.22	104.75±78.09	-0.061901	0.958001	0.820322	0.911103	-0.148529	0.90217	0.989207	0.999567	1.28957	0.193888	0.711739
Cartilage acidic protein 1	CRAC1	Q9NQ79	CRTAC1	71.4	25.416	17	196	101.36±79.97	102.59±57.43	112.79±100.78	96.22±48.11	-0.0175085	0.987937	0.549773	0.745019	0.22922	1.1722	0.403875	0.760129	1.02637	0.343119	0.796035
Cysteine-rich protein 2	CRIP2	P52943	CRIP2	22.5	38.9423	5	71	78.15±28.3	98.06±153.46	83.51±65.62	88.62±119.13	-0.327552	0.796888	0.481473	0.697555	-0.0857305	0.942307	0.712429	0.914589	1.30062	0.312483	0.796035
Cytokine receptor-like factor 1	CRLF1	O75462	CRLF1	46.3	8.29384	3	21	100.92±50.6	85.64±48.24	81.68±40.72	100.77±53.22	0.236851	1.17842	0.257402	0.518875	-0.302951	0.810593	0.0667186	0.363326	1.30342	0.0804429	0.568986
Versican core protein	CSPG2	P13611	VCAN	372.6	33.5395	95	2119	78.56±49.25	62.71±61.8	58.95±42.75	78.23±60.18	0.325129	1.25278	0.0116753	0.0825816	-0.40809	0.75362	0.195748	0.535537	1.02865	0.61714	0.88174
Collagen triple helix repeat-containing protein 1	CTHR1	Q96CG8	CTHRC1	26.2	9.87654	3	39	103.75±40.18	101.38±51.39	93.58±40.58	107.47±47.03	0.0333822	1.02341	0.649809	0.805319	-0.199686	0.87074	0.194078	0.535537	1.27596	0.072146	0.554564
Cystatin-B	CYTB	P04080	CSTB	11.1	45.9184	3	22	91.19±61.93	125.69±81.28	128.58±77.92	94.68±67.61	-0.462944	0.725504	0.0679676	0.2166	0.441536	1.35805	0.0341993	0.331357	0.815141	0.340123	0.796035
Cystatin-C	CYTC	P01034	CST3	15.8	25.3425	3	34	103.35±41.54	118.04±75.54	106.19±47.72	111.66±64.41	-0.191715	0.875564	0.308589	0.552413	-0.0724531	0.95102	0.859264	0.987367	1.16333	0.355441	0.805297
Neutrophil defensin 1	DEF1	P59665	DEFA1	10.2	20.2128	4	99	102.77±104.88	183.35±197.4	162.76±168.47	125.19±150.12	-0.835253	0.560485	0.00704405	0.0565935	0.378696	1.30017	0.1091	0.451071	0.792233	0.505795	0.847864
Dermatopontin	DERM	Q07507	DPT	24	56.2189	11	355	108.08±55.82	95.52±65.33	88.93±43.76	109.7±66.38	0.178237	1.1315	0.10426	0.285241	-0.3028	0.810677	0.166421	0.518199	1.45625	0.0204666	0.504032
Extracellular matrix protein 1	ECM1	Q16610	ECM1	60.6	11.8519	5	35	130.77±75.42	112.52±46.08	124.26±76.49	122±58.05	0.216872	1.16221	0.257954	0.518875	0.0265193	1.01855	0.977581	0.999567	1.05603	0.582649	0.88174
Extracellular matrix protein 2	ECM2	O94769	ECM2	79.7	2.28898	2	19	99.14±64.03	91.93±50.82	83.82±53.47	102.33±60.3	0.108939	1.07843	0.926282	0.962802	-0.287841	0.819127	0.121148	0.474769	1.36841	0.0394676	0.528384
EGF-like repeat and discoidin I-like domain-containing protein 3	EDIL3	O43854	EDIL3	53.7	34.375	16	139	85.91±41.06	80.76±39.18	78.97±37.4	86.1±41.55	0.0892682	1.06383	0.854553	0.935171	-0.124719	0.917183	0.908284	0.987971	1.19722	0.295346	0.796035
Neutrophil elastase	ELNE	P08246	ELANE	28.5	9.3633	3	17	105.53±93.82	178.85±251.49	169.52±186.55	121.03±180.76	-0.761116	0.59004	0.227082	0.4772	0.486099	1.40065	0.0904765	0.444332	0.777834	0.757392	0.910447
EMILIN-1	EMIL1	Q9Y6C2	EMILIN1	106.6	33.4646	27	253	89.09±18.9	90.07±22.73	89.08±18.83	89.75±21.55	-0.015724	0.98916	0.96009	0.976934	-0.0109496	0.992439	0.915142	0.987971	0.990526	0.676111	0.88174
EMILIN-2	EMIL2	Q9BXX0	EMILIN2	115.6	17.189	14	108	100.67±43.09	90.97±47.73	109.81±49.89	89.44±41.25	0.146185	1.10664	0.085313	0.252457	0.296129	1.22785	0.0580456	0.358154	0.898442	0.486614	0.840637
Coagulation factor XIII A chain	F13A	P00488	F13A1	83.2	23.7705	13	84	127.86±82.41	117.34±68.01	144.78±92.33	112.02±64.31	0.123934	1.0897	0.460069	0.68936	0.37003	1.29238	0.0432533	0.331357	0.771626	0.331452	0.796035
Coagulation factor X	FA10	P00742	F10	54.7	21.1066	8	132	132.81±66.4	104.07±67.21	106.15±56.46	127.56±72.55	0.351776	1.27613	0.0162285	0.0922795	-0.26506	0.832164	0.299972	0.654074	1.21687	0.164764	0.684027
Coagulation factor IX	FA9	P00740	F9	51.7	21.2581	8	132	115.88±53.57	95.46±45.84	92.11±38.5	114.67±55.29	0.279775	1.21401	0.0750486	0.234103	-0.316159	0.803206	0.0730822	0.385343	1.20745	0.155098	0.684027
Fibulin-1	FBLN1	P23142	FBLN1	77.2	29.0185	14	162	109.99±50.25	98.24±45.54	93.79±48.63	110.61±47.57	0.163032	1.11964	0.15933	0.372626	-0.238019	0.847909	0.0478212	0.341262	1.04591	0.567164	0.88174
Fibulin-2	FBLN2	P98095	FBLN2	126.5	10.0507	9	43	100.1±35.91	87.14±36.14	92.9±31.64	95.22±38.86	0.199946	1.14866	0.0565642	0.195281	-0.0356124	0.975618	0.952089	0.999567	1.08256	0.334852	0.796035
EGF-containing fibulin-like extracellular matrix protein 1	FBLN3	Q12805	EFEMP1	54.6	51.1156	20	251	90.91±47.77	82.75±43.58	87.01±51.69	87.5±43.05	0.135677	1.09861	0.425006	0.676459	-0.00810554	0.994397	0.778925	0.951459	1.0557	0.901072	0.964246
Fibulin-5	FBLN5	Q9UBX5	FBLN5	50.1	16.0714	6	54	92.97±36.62	85.71±37	78.26±26.63	95.81±39.97	0.117352	1.08474	0.294755	0.547637	-0.2918	0.816882	0.0493043	0.341262	0.950344	0.792547	0.919354
Fibrillin-1	FBN1	P35555	FBN1	312	17.6245	40	426	100.83±54.28	88.65±44.74	79.16±26.75	104.01±57.54	0.18581	1.13746	0.292256	0.546801	-0.393971	0.761032	0.0628391	0.363326	1.07791	0.622099	0.88174
IgGFc-binding protein	FCGBP	Q9Y6R7	FCGBP	571.6	4.51434	12	62	87.25±43.02	93.74±77.15	109.52±83.49	79.95±40.52	-0.103505	0.930769	0.729867	0.869364	0.45403	1.36986	0.0383228	0.331357	1.04757	0.338468	0.796035
Ficolin-3	FCN3	O75636	FCN3	32.9	13.0435	3	19	93.42±50.78	129.66±97.33	103.98±51.41	112.07±87.09	-0.47295	0.72049	0.0957566	0.274457	-0.108163	0.927768	0.704831	0.914589	0.964692	0.680582	0.88174
Alpha-2-HS-glycoprotein	FETUA	P02765	AHSG	39.3	47.139	20	493	178.08±195.83	68.36±78.65	121.61±202.09	134.4±142.48	1.38125	2.60494	<0.0001	0.000307471	-0.144277	0.904833	0.0334411	0.331357	1.68362	0.0225947	0.504036
Fibroleukin	FGL2	Q14314	FGL2	50.2	33.2574	11	109	98.36±53.5	81.14±57.38	77.23±38.95	97.9±61.67	0.2776	1.21218	0.0372073	0.143995	-0.342253	0.788808	0.187875	0.535537	1.03103	0.703381	0.88174
Complement factor H-related protein 1	FHR1	Q03591	CFHR1	37.6	43.9394	3	243	107.94±85	149.11±108.95	129.87±116.13	123.95±87.79	-0.466101	0.723918	0.03624	0.143995	0.0673599	1.0478	0.709071	0.914589	0.764276	0.803225	0.921105
Complement factor H-related protein 2	FHR2	P36980	CFHR2	30.6	38.5185	4	119	123.01±73.75	156.17±143.7	143.93±149.73	134.2±84.56	-0.344336	0.787671	0.0815905	0.245743	0.100929	1.07246	0.712749	0.914589	0.971079	0.790834	0.919354
Complement factor H-related protein 3	FHR3	Q02985	CFHR3	37.3	11.5152	1	61	104.03±88.68	130.95±159.63	107.9±109.55	119.95±132.73	-0.332025	0.794421	0.53868	0.743294	-0.152815	0.899494	0.47741	0.791136	0.732692	0.773288	0.919354
Complement factor H-related protein 5	FHR5	Q9BXR6	CFHR5	64.4	37.2583	17	234	120.53±79.09	128.49±94.66	113.51±66.12	129.5±94.61	-0.0922562	0.938055	0.508476	0.719307	-0.190167	0.876504	0.446863	0.78539	0.959572	0.644004	0.88174
Fibrinogen alpha chain	FIBA	P02671	FGA	94.9	46.6513	57	2244	167.09±208.01	154.94±256.41	163.11±244.75	161.07±222.79	0.108911	1.07841	0.223372	0.476308	0.0181206	1.01264	0.841618	0.987367	0.924775	0.661624	0.88174
Fibrinogen beta chain	FIBB	P02675	FGB	55.9	82.0774	53	2856	163.32±217.48	163.59±277.5	165.56±251.47	162.33±242.39	-0.00242154	0.998323	0.284506	0.543055	0.0284432	1.01991	0.962229	0.999567	0.921509	0.572596	0.88174
Fibrinogen gamma chain	FIBG	P02679	FGG	51.5	75.2759	42	1463	165.11±205.05	164.18±278.25	166.26±259.74	163.89±228.84	0.00816158	1.00567	0.226084	0.4772	0.0207114	1.01446	0.996122	0.999567	0.911988	0.611512	0.88174
Fibronectin	FINC	P02751	FN1	262.5	60.9807	113	2500	97.42±28.01	90.35±33.44	99.55±27.97	91.6±31.68	0.108758	1.0783	0.114278	0.304042	0.120079	1.08679	0.132913	0.494162	0.843212	0.0435279	0.529473
Fibromodulin	FMOD	Q06828	FMOD	43.2	40.1596	9	245	82.76±48.58	64.71±49.02	75.75±51.54	74.38±48.58	0.354855	1.27886	0.0314153	0.138037	0.0263087	1.0184	0.669177	0.914589	1.06741	0.617727	0.88174
Ferritin heavy chain	FRIH	P02794	FTH1	21.2	18.5792	3	50	82.05±40.28	153.03±97.72	138.9±82.7	99.71±74.58	-0.899148	0.536203	0.00152493	0.0206859	0.478263	1.39307	0.0118603	0.223748	0.872877	0.492322	0.840637
Ferritin light chain	FRIL	P02792	FTL	20	46.8571	8	130	83.1±60.33	195.97±165.27	177±142	109.36±118.54	-1.23773	0.424041	0.000415698	0.0106179	0.69471	1.61856	0.00617797	0.199068	0.773878	0.402398	0.828335
Neutral alpha-glucosidase AB	GANAB	Q14697	GANAB	106.8	3.49576	3	12	100.49±28.58	119.39±35.34	118.52±27.12	103.68±34.7	-0.248662	0.841676	0.021896	0.111401	0.192965	1.14311	0.0494242	0.341262	0.896889	0.422801	0.83739
Glia-derived nexin	GDN	P07093	SERPINE2	44	26.8844	12	151	101.82±59.08	116.92±79.56	104.12±64.47	110.69±71.4	-0.19952	0.87084	0.280174	0.543055	-0.0883024	0.940629	0.789793	0.951459	1.08829	0.873178	0.950181
Gelsolin	GELS	P06396	GSN	85.6	57.8005	37	599	78.77±29.34	82.31±34.78	82.73±29.98	79.06±32.74	-0.0635081	0.956934	0.563972	0.757184	0.0655313	1.04647	0.328302	0.700057	0.980917	0.945573	0.967659
Progranulin	GRN	P28799	GRN	63.5	8.09444	4	60	112.75±75.32	125.47±77.34	131.06±89.27	111.68±68.01	-0.154246	0.898602	0.960067	0.976934	0.23091	1.17357	0.463794	0.791031	0.952262	0.94966	0.967659
Stress-70 protein, mitochondrial	GRP75	P38646	HSPA9	73.6	21.5022	12	39	106.29±35.88	110.01±52.18	107.56±32.93	108.11±48.45	-0.0496165	0.966193	0.911623	0.955775	-0.00726697	0.994976	0.921348	0.989596	0.97335	0.908079	0.966778
Hemopexin	HEMO	P02790	HPX	51.6	28.7879	12	90	120.44±97.31	142.89±76.36	114.02±39.1	138.76±105.49	-0.246573	0.842896	0.0294701	0.137044	-0.283276	0.821723	0.345336	0.731004	1.35996	0.0609517	0.554564
Heparin cofactor 2	HEP2	P05546	SERPIND1	57	6.81363	4	27	108.22±59.71	146.82±91.06	126.1±82.07	124.63±75.01	-0.440071	0.737098	0.0125144	0.0826191	0.016994	1.01185	0.999567	0.999567	0.867305	0.52872	0.871187
Hemicentin-1	HMCN1	Q96RW7	HMCN1	613	1.56167	6	16	90.73±38.05	78.26±37.79	74.51±34.9	90.88±38.97	0.213389	1.15941	0.156738	0.369544	-0.286448	0.819918	0.0672561	0.363326	1.06363	0.603337	0.88174
Hornerin	HORN	Q86YZ3	HRNR	282.2	4.5614	4	39	122.26±189.97	85.07±37.43	89.07±39.43	114.78±176.64	0.523332	1.43727	0.0385564	0.143995	-0.365966	0.775949	0.216182	0.567255	1.57479	0.126206	0.644675
Hyaluronan and proteoglycan link protein 1	HPLN1	P10915	HAPLN1	40.1	64.1243	19	337	61.11±50.55	54.92±34	58.72±56.82	58.23±36.01	0.154052	1.11269	0.632565	0.797583	0.012205	1.0085	0.557347	0.859737	1.39364	0.0755919	0.554564
Hyaluronan and proteoglycan link protein 3	HPLN3	Q96S86	HAPLN3	40.9	41.3889	9	117	68.06±43.32	64.15±53.34	63.79±43.83	67.68±49.96	0.085428	1.061	0.615339	0.793359	-0.0853364	0.942565	0.7577	0.948356	0.879729	0.664608	0.88174
Haptoglobin	HPT	P00738	HP	45.2	70.936	13	456	100.9±76.11	157.89±130.02	122±99.68	127.88±110.61	-0.64601	0.639045	0.00722055	0.0565935	-0.0679389	0.954	0.849124	0.987367	0.925494	0.28379	0.796035
Haptoglobin-related protein	HPTR	P00739	HPR	39	49.7126	5	296	87.71±74.36	138.6±116.8	111.49±77.83	109.23±107.75	-0.660172	0.632803	0.0303091	0.137338	0.0295465	1.02069	0.697709	0.914589	0.734462	0.0346307	0.528384
Histidine-rich glycoprotein	HRG	P04196	HRG	59.5	16.7619	7	109	121.26±86.6	159.4±105.26	161.21±119.35	125.84±80.72	-0.394576	0.760713	0.0232428	0.116214	0.357321	1.28104	0.16911	0.518199	0.739424	0.137763	0.654941
Serine protease HTRA1	HTRA1	Q92743	HTRA1	51.3	63.9583	30	703	82.72±36.52	82.61±49.38	83.2±41.44	82.4±43.21	0.00194004	1.00135	0.91293	0.955775	0.0139646	1.00973	0.469537	0.791031	1.05019	0.960986	0.967659
Insulin-like growth factor-binding protein 3	IBP3	P17936	IGFBP3	31.7	12.3711	4	43	144.43±104.15	90.16±89.68	86.01±65.33	138.72±111.94	0.679786	1.6019	0.000749304	0.0143274	-0.689567	0.62004	0.00141977	0.137245	1.64765	0.0170836	0.504032
Insulin-like growth factor-binding protein 5	IBP5	P24593	IGFBP5	30.6	25.7353	7	59	133.22±101.7	88.78±77.72	76.29±46.62	133.3±106.4	0.585501	1.50056	0.00381648	0.0409918	-0.805169	0.572295	0.00287586	0.153652	1.45273	0.06477	0.554564
Insulin-like growth factor-binding protein 7	IBP7	Q16270	IGFBP7	29.1	49.2908	12	192	72.61±44.8	71.82±46.04	72.52±47.6	72.13±44.14	0.0157074	1.01095	0.797424	0.899817	0.00778603	1.00541	0.861393	0.987367	0.858977	0.337205	0.796035
Plasma protease C1 inhibitor	IC1	P05155	SERPING1	55.1	13	6	45	97.64±44.63	137.64±76.73	118.5±59.29	113.42±66.21	-0.495311	0.709409	0.00364396	0.0406442	0.0632053	1.04478	0.622754	0.912114	0.893036	0.323599	0.796035
Intercellular adhesion molecule 1	ICAM1	P05362	ICAM1	57.8	7.89474	3	22	97.24±35.84	107.73±45.71	117.67±43.18	93.57±36.85	-0.147768	0.902646	0.759	0.883976	0.330589	1.25753	0.0131163	0.223748	0.884308	0.379002	0.819958
Immunoglobulin heavy constant alpha 1	IGHA1	P01876	IGHA1	37.6	64.5892	7	387	88.99±46.02	161.1±147.15	138.56±142.92	111.2±85.65	-0.85615	0.552425	0.00590318	0.0503506	0.317318	1.24601	0.476129	0.791136	0.79365	0.358478	0.805881
Immunoglobulin heavy constant gamma 1	IGHG1	P01857	IGHG1	36.1	63.3333	13	473	113.1±48.67	164.85±101.89	151.01±99.6	127.82±67.93	-0.543474	0.686117	0.00487457	0.0449155	0.240538	1.18143	0.206975	0.550668	0.938767	0.664934	0.88174
Immunoglobulin heavy constant gamma 2	IGHG2	P01859	IGHG2	35.9	46.319	7	399	111.97±55.05	145.32±75.06	124.86±60.25	127.48±69.75	-0.376058	0.77054	0.0363041	0.143995	-0.029927	0.97947	0.790695	0.951459	0.94373	0.659805	0.88174
Immunoglobulin heavy constant gamma 3	IGHG3	P01860	IGHG3	41.3	50.9284	6	470	98.43±49.39	144.03±130.03	135.56±108.95	109.46±87.83	-0.549249	0.683376	0.0329156	0.142471	0.308545	1.23846	0.101184	0.444597	0.720223	0.267884	0.796035
Immunoglobulin heavy constant gamma 4	IGHG4	P01861	IGHG4	35.9	55.9633	9	235	90.56±55.32	129.3±84.63	109.27±79.92	106.62±68.05	-0.513733	0.700408	0.00944829	0.0685001	0.0354225	1.02486	0.651833	0.914589	0.873849	0.71786	0.884941
Immunoglobulin J chain	IGJ	P01591	JCHAIN	18.1	49.0566	7	80	74.31±67.21	137.7±144.65	115.6±135.05	95.03±98.45	-0.889953	0.539632	0.0141866	0.0838004	0.282667	1.21644	0.977506	0.999567	0.947459	0.468718	0.840286
Immunoglobulin kappa constant	IGKC	P01834	IGKC	11.6	85.8491	8	248	95.53±36.59	148.32±77.43	131.21±73.99	112.11±56.78	-0.634671	0.644088	0.000379931	0.0106179	0.226924	1.17034	0.240734	0.591633	0.926349	0.421378	0.83739
Integrin alpha-1	ITA1	P56199	ITGA1	130.8	5.59796	7	21	87.21±26.07	90.35±48.81	74.38±26.03	95.99±40.61	-0.0510231	0.965252	0.741973	0.873503	-0.367929	0.774894	0.00760121	0.219271	1.10235	0.378026	0.819958
Integrin alpha-8	ITA8	P53708	ITGA8	117.4	8.4666	7	71	72.34±32.71	76.48±50.61	69.29±36.6	76.69±43.65	-0.0802165	0.945916	0.985929	0.99024	-0.146535	0.903418	0.543997	0.857387	1.1244	0.176604	0.684027
Integrin alpha-M	ITAM	P11215	ITGAM	127.1	10.3299	9	53	103.46±44.15	125.23±70.04	113.23±43.61	112.87±64.11	-0.275468	0.826182	0.163176	0.378569	0.00455402	1.00316	0.682535	0.914589	0.88168	0.334881	0.796035
Integrin alpha-V	ITAV	P06756	ITGAV	116	16.126	14	119	88.54±25.09	92.09±28.54	97.66±24	86.15±27.18	-0.0566012	0.961527	0.642782	0.803477	0.180946	1.13363	0.0375057	0.331357	0.886563	0.0640339	0.554564
Integrin beta-1	ITB1	P05556	ITGB1	88.4	20.3008	12	112	87.4±33.31	85.18±42.49	80.05±30.82	89.76±40.27	0.0370832	1.02604	0.54081	0.743294	-0.165142	0.891841	0.468127	0.791031	1.08767	0.456591	0.840286
Integrin beta-2	ITB2	P05107	ITGB2	84.7	9.36281	6	40	90.33±44.7	121.3±68.44	120.17±73.63	95.41±46.53	-0.425352	0.744657	0.0375665	0.143995	0.332778	1.25944	0.228144	0.580367	0.827282	0.270878	0.796035
Inter-alpha-trypsin inhibitor heavy chain H1	ITIH1	P19827	ITIH1	101.3	28.2108	23	360	94.81±32.97	90.35±34.71	88.69±34.4	95.02±33.31	0.0694656	1.04933	0.750186	0.877234	-0.0994579	0.933384	0.697445	0.914589	1.01946	0.929501	0.967659
Inter-alpha-trypsin inhibitor heavy chain H2	ITIH2	P19823	ITIH2	106.4	33.1924	37	728	102.09±79.18	140.54±111.04	125.61±85.87	115.45±101.18	-0.461203	0.72638	0.100404	0.279973	0.121755	1.08806	0.171873	0.5192	0.778539	0.12095	0.644675
Inter-alpha-trypsin inhibitor heavy chain H3	ITIH3	Q06033	ITIH3	99.8	15.7303	12	62	108.95±39.25	100.52±42.11	93.98±27.97	111.14±44.83	0.116177	1.08386	0.284636	0.543055	-0.24187	0.845648	0.0571528	0.358154	1.09372	0.165294	0.684027
Inter-alpha-trypsin inhibitor heavy chain H4	ITIH4	Q14624	ITIH4	103.3	25.8065	24	291	111.37±49.5	131.72±68.68	118.32±45.28	121.32±65.66	-0.242141	0.84549	0.106102	0.287566	-0.0361158	0.975277	0.552853	0.859737	0.903985	0.316342	0.796035
Inter-alpha-trypsin inhibitor heavy chain H5	ITIH5	Q86UX2	ITIH5	104.5	11.7834	10	65	97.79±59.03	79.78±41.05	91.37±52.45	89.14±52.85	0.29363	1.22572	0.0363052	0.143995	0.0356231	1.025	0.913042	0.987971	1.1606	0.160657	0.684027
Plasma kallikrein	KLKB1	P03952	KLKB1	71.3	12.6959	8	81	111.32±107.48	138.82±111.2	130.17±108.58	119.82±110.54	-0.31856	0.80187	0.304033	0.547637	0.11954	1.08639	0.511842	0.838611	0.781494	0.511106	0.851269
Kininogen-1	KNG1	P01042	KNG1	71.9	29.5031	23	341	150.68±103.04	107.18±62.32	113.66±77.08	141±95.01	0.491401	1.40581	0.0195535	0.106739	-0.310942	0.806115	0.0947391	0.444332	1.33561	0.0667755	0.554564
Laminin subunit alpha-4	LAMA4	Q16363	LAMA4	202.4	9.10587	18	171	87.97±33.67	91.22±50.57	90.16±35.7	89±44.8	-0.0523744	0.964348	0.693464	0.839648	0.018658	1.01302	0.519184	0.84265	0.827036	0.25621	0.796035
Laminin subunit alpha-5	LAMA5	O15230	LAMA5	399.5	17.456	52	602	75.95±25.53	76.5±36.23	68.65±20.07	80.12±34.23	-0.0105313	0.992727	0.885769	0.952715	-0.222876	0.856856	0.233249	0.583122	1.03076	0.702876	0.88174
Laminin subunit beta-1	LAMB1	P07942	LAMB1	197.9	13.0459	18	147	95.81±31.72	94.54±51.62	94.78±32.48	95.5±45.6	0.019183	1.01339	0.31994	0.562319	-0.0108877	0.992482	0.674633	0.914589	0.798705	0.153416	0.684027
Laminin subunit beta-2	LAMB2	P55268	LAMB2	195.9	31.5907	48	449	79.56±25.22	78.75±50.57	69.69±23.76	84.17±43.26	0.0147203	1.01026	0.31134	0.553919	-0.272345	0.827973	0.18827	0.535537	1.11776	0.440969	0.83739
Laminin subunit gamma-1	LAMC1	P11047	LAMC1	177.5	34.9907	46	532	82.59±24.95	79.52±42.11	77.23±23.82	83.34±37.45	0.0545852	1.03856	0.154176	0.369512	-0.109899	0.926653	0.877559	0.987971	0.889108	0.346457	0.797401
Galectin-1	LEG1	P09382	LGALS1	14.7	82.2222	12	222	80.62±44.28	87.18±54.86	95.35±51.42	77.31±46.97	-0.112993	0.924668	0.963812	0.977292	0.302602	1.23337	0.0434191	0.331357	0.773843	0.221871	0.74857
Galectin-3	LEG3	P17931	LGALS3	26.1	32.4	9	138	95.82±81.87	106.59±78.79	121.57±96.98	89.57±68.36	-0.153686	0.898951	0.791842	0.897009	0.440691	1.35725	0.0394478	0.331357	0.71151	0.108647	0.617547
Galectin-3-binding protein	LG3BP	Q08380	LGALS3BP	65.3	53.6752	25	381	72.71±63.36	94.91±70.92	83.83±57.46	81.71±72.38	-0.384417	0.766089	0.0171102	0.095422	0.0369644	1.02595	0.323795	0.69556	0.76287	0.0529801	0.534856
Lysyl oxidase homolog 1	LOXL1	Q08397	LOXL1	63.1	29.9652	12	140	94.98±44.07	91.56±50.21	83.24±37.16	98.83±50.33	0.0529304	1.03737	0.531104	0.740481	-0.24758	0.842308	0.231569	0.583122	1.06829	0.594996	0.88174
Prolow-density lipoprotein receptor-related protein 1	LRP1	Q07954	LRP1	504.3	5.65581	21	105	94.9±40.42	100.93±48.52	99.6±36.51	96.47±47.7	-0.0888297	0.940285	0.445726	0.682444	0.0459883	1.03239	0.193448	0.535537	0.934661	0.229742	0.757105
Latent-transforming growth factor beta-binding protein 1	LTBP1	Q14766	LTBP1	186.7	12.7833	18	172	93.1±44.15	84.05±44.59	89.54±48.8	88.92±42.23	0.147444	1.10761	0.338653	0.587532	0.00988647	1.00688	0.977112	0.999567	1.04933	0.513697	0.851269
Latent-transforming growth factor beta-binding protein 2	LTBP2	Q14767	LTBP2	194.9	18.0121	30	378	88.6±31.39	77.78±36.79	79.94±34.3	85.91±34.1	0.187804	1.13903	0.0750746	0.234103	-0.103908	0.930509	0.631077	0.914589	1.00298	0.733509	0.893772
Latent-transforming growth factor beta-binding protein 4	LTBP4	Q8N2S1	LTBP4	173.3	18.0419	19	135	94.02±34.49	82.85±43.94	75.39±31.56	96.29±40.93	0.182371	1.13475	0.0382511	0.143995	-0.353099	0.7829	0.00849642	0.219271	1.16593	0.122608	0.644675
Lumican	LUM	P51884	LUM	38.4	73.3728	33	1236	101±49.89	84.63±52.61	97.58±53.41	91.86±50.76	0.255133	1.19345	0.13	0.333628	0.0871388	1.06226	0.447751	0.78539	1.20515	0.269249	0.796035
Protein-lysine 6-oxidase	LYOX	P28300	LOX	46.9	8.39329	3	31	95.33±57.67	91.02±54.85	89.71±40.67	95.39±63.02	0.0667435	1.04735	0.447118	0.682444	-0.0886292	0.940416	0.46228	0.791031	0.950588	0.913445	0.966785
Lysozyme C	LYSC	P61626	LYZ	16.5	62.8378	10	183	83.51±53.56	179.88±298.13	138.45±210.19	119.1±204.76	-1.10702	0.464252	0.0122181	0.0826191	0.217273	1.16253	0.997655	0.999567	1.75225	0.0764916	0.554564
Macrophage receptor MARCO	MARCO	Q9UEW3	MARCO	52.6	11.5385	5	43	97.16±45.48	109.41±80.33	117.85±61.26	94.54±63.01	-0.171309	0.888037	0.779311	0.89537	0.318067	1.24666	0.0417749	0.331357	0.828038	0.494539	0.840637
Multiple epidermal growth factor-like domains protein 6	MEGF6	O75095	MEGF6	161.1	3.95847	5	43	81.24±54.8	82.9±72.42	59.17±35.32	93.86±70.52	-0.0291419	0.980003	0.63636	0.798894	-0.665746	0.630363	0.0229237	0.296183	1.07619	0.430938	0.83739
Microfibril-associated glycoprotein 4	MFAP4	P55083	MFAP4	28.6	52.549	11	308	82.56±37.51	75.51±41.45	72.77±31.14	82.97±42.67	0.128759	1.09335	0.434562	0.681206	-0.189174	0.877108	0.910706	0.987971	1.06071	0.678032	0.88174
Microfibrillar-associated protein 5	MFAP5	Q13361	MFAP5	19.6	18.4971	3	33	70.75±42.39	74.53±41.53	73.72±41.31	71.72±42.42	-0.0751514	0.949243	0.573617	0.757904	0.0397765	1.02795	0.576997	0.867419	0.906117	0.557513	0.88174
Lactadherin	MFGM	Q08431	MFGE8	43.1	78.8114	29	555	74.71±33.5	72.19±44.3	75.35±37.65	72.7±39.07	0.0493707	1.03481	0.698055	0.839983	0.0517384	1.03651	0.432545	0.779969	1.05657	0.569185	0.88174
Matrix Gla protein	MGP	P08493	MGP	12.3	43.6893	6	135	150.26±186.1	74.73±121.17	57.31±79.08	148.4±187.93	1.00761	2.01058	0.000839879	0.0143274	-1.3726	0.386193	0.0043124	0.178657	1.86641	0.0347246	0.528384
Mimecan	MIME	P20774	OGN	33.9	58.3893	30	1025	95.23±50.22	73.19±64.68	80.94±56.64	88±58.61	0.379683	1.30106	0.0141576	0.0838004	-0.120649	0.919774	0.934933	0.999567	1.35326	0.103488	0.612482
Macrophage metalloelastase	MMP12	P39900	MMP12	54	34.4681	18	265	98.08±70.79	135.34±148.18	118.17±84.1	112.43±125.23	-0.46458	0.724682	0.27414	0.540821	0.0717872	1.05102	0.37557	0.74113	1.14233	0.83379	0.929997
72 kDa type IV collagenase	MMP2	P08253	MMP2	73.8	5.30303	3	29	95.03±43.78	103.12±51.33	102.23±39	96.67±51.09	-0.117864	0.921551	0.426869	0.676459	0.0806964	1.05753	0.174685	0.522253	0.949115	0.804728	0.921105
Matrilysin	MMP7	P09237	MMP7	29.7	5.99251	2	23	78.87±93.8	165.21±280.11	125.06±103.64	112.33±238.07	-1.06678	0.477382	0.0630914	0.210305	0.154874	1.11332	0.0671241	0.363326	0.632893	0.355028	0.805297
Macrophage scavenger receptor types I and II	MSRE	P21757	MSR1	49.7	9.09091	4	26	102.84±47.67	113.68±71.74	111.79±67.23	105.39±55.21	-0.144565	0.904652	0.987021	0.99024	0.0850415	1.06072	0.807071	0.963171	1.07475	0.423526	0.83739
Cell surface glycoprotein MUC18	MUC18	P43121	MCAM	71.6	4.95356	3	14	91.15±35.24	91.03±50.77	88.63±38.36	92.39±44.75	0.0019817	1.00137	0.585578	0.764944	-0.059946	0.9593	0.911436	0.987971	1.0586	0.855562	0.946996
Matrix-remodeling-associated protein 5	MXRA5	Q9NR99	MXRA5	312	4.1372	10	36	105.09±45.24	111.26±57.75	110.4±51.19	106.43±51.12	-0.082402	0.944484	0.958029	0.976934	0.0527727	1.03726	0.954719	0.999567	0.998767	0.625657	0.88174
Nidogen-1	NID1	P14543	NID1	136.3	31.9166	32	465	80.72±30.71	72.55±40.54	69.52±31.93	81.12±36.69	0.154104	1.11273	0.0639947	0.210892	-0.222595	0.857023	0.193507	0.535537	0.99255	0.679799	0.88174
Nidogen-2	NID2	Q14112	NID2	151.2	22.1091	26	337	86.26±36.77	90.41±60.54	86.49±40.89	88.91±52.17	-0.0676961	0.954161	0.560088	0.755468	-0.0397634	0.972814	0.663973	0.914589	0.808216	0.444114	0.83739
Olfactomedin-like protein 3	OLFL3	Q9NRN5	OLFML3	46	15.7635	6	36	96.73±38.8	101.28±40.61	92.84±38.93	101.79±39.69	-0.0663098	0.955078	0.544677	0.745019	-0.132867	0.912017	0.283368	0.643171	1.1993	0.126909	0.644675
Osteomodulin	OMD	Q99983	OMD	49.5	15.677	6	35	111.47±69.61	94.39±47.63	95.14±44.14	108.6±68.4	0.239847	1.18087	0.290827	0.546801	-0.190875	0.876074	0.653455	0.914589	1.15258	0.668008	0.88174
Osteopontin	OSTP	P10451	SPP1	35.4	25.1592	6	73	134.06±112.73	76.75±104.12	72.02±68.64	128.22±125.45	0.804556	1.74661	<0.0001	0.00402678	-0.832166	0.561685	0.00317901	0.153652	1.83071	0.0208565	0.504032
Phospholipase A2, membrane associated	PA2GA	P14555	PLA2G2A	16.1	41.6667	8	133	77.69±70.27	87.74±78.58	87.36±86.74	79.34±66.64	-0.17549	0.885466	0.288727	0.546801	0.138788	1.10098	0.52593	0.84265	1.01786	0.783848	0.919354
Procollagen C-endopeptidase enhancer 1	PCOC1	Q15113	PCOLCE	47.9	22.7171	8	100	114.49±60.88	113.11±57.16	116.56±73.94	112.5±50.05	0.0175182	1.01222	0.781335	0.89537	0.0511643	1.0361	0.992994	0.999567	0.936557	0.809937	0.921105
Prenylcysteine oxidase 1	PCYOX	Q9UHG3	PCYOX1	56.6	14.6535	6	27	108.29±40.97	103.57±41.82	100.76±29.4	109.07±46.14	0.0643029	1.04558	0.576238	0.757904	-0.114367	0.923788	0.687789	0.914589	1.09672	0.475752	0.840637
Protein disulfide-isomerase	PDIA1	P07237	P4HB	57.1	36.811	18	149	103.51±43.21	123.48±57.47	131.08±51.5	102.43±47.74	-0.254506	0.838274	0.207596	0.452653	0.355717	1.27962	0.0105855	0.219271	0.782627	0.0748274	0.554564
Pigment epithelium-derived factor	PEDF	P36955	SERPINF1	46.3	33.9713	14	190	99.69±93.71	166.88±151.23	142.25±154.95	122.28±108.83	-0.743223	0.597403	0.0201711	0.106739	0.218209	1.16329	0.397117	0.752706	0.802495	0.952336	0.967659
Myeloperoxidase	PERM	P05164	MPO	83.8	15.4362	11	47	105.53±99.87	210.85±226.72	138.06±108.36	158.77±201.36	-0.998567	0.500497	0.00188455	0.0237618	-0.201593	0.86959	0.903591	0.987971	1.04246	0.959205	0.967659
Basement membrane-specific heparan sulfate proteoglycan core protein	PGBM	P98160	HSPG2	468.5	52.972	172	3700	79.7±30.46	69.83±42.22	67.21±27.64	79.63±39.51	0.190617	1.14125	0.0297717	0.137044	-0.244699	0.843992	0.381164	0.74113	1.02084	0.745538	0.904627
Aggrecan core protein	PGCA	P16112	ACAN	250	15.2381	33	527	68.76±63.73	55.34±64.62	56.78±61.51	66.07±65.71	0.313213	1.24247	0.17462	0.392557	-0.218557	0.859424	0.522851	0.84265	1.23917	0.209549	0.743039
Biglycan	PGS1	P21810	BGN	41.6	74.4565	35	2523	101.74±49.73	74.02±49.08	87.49±52.27	90.7±50.85	0.458881	1.37448	0.00544843	0.0478801	-0.0519569	0.964627	0.90888	0.987971	1.26564	0.141331	0.661063
Decorin	PGS2	P07585	DCN	39.7	66.2953	31	677	98.33±79.02	98.22±125.24	98.51±67.38	98.17±115.62	0.00165353	1.00115	0.519259	0.730996	0.00503385	1.0035	0.285229	0.643171	1.28023	0.399678	0.828335
Perilipin-2	PLIN2	Q99541	PLIN2	48	15.103	6	40	103.06±60.77	119.75±67.75	120.27±71.44	105.21±59.89	-0.216538	0.860628	0.199725	0.438789	0.192966	1.14311	0.377986	0.74113	0.882829	0.587965	0.88174
Plasminogen	PLMN	P00747	PLG	90.5	45.5556	38	512	134.12±91.49	168.55±156.47	160.01±109.12	143.57±132.55	-0.329649	0.79573	0.474529	0.69587	0.156447	1.11454	0.25931	0.613955	1.00891	0.910105	0.966778
Procollagen-lysine,2-oxoglutarate 5-dioxygenase 1	PLOD1	Q02809	PLOD1	83.5	11.8294	8	34	101.24±51.14	112.39±69.78	107.31±51.91	105.5±64.12	-0.15079	0.900757	0.433112	0.681206	0.0245542	1.01717	0.262519	0.613955	0.97398	0.694586	0.88174
Phospholipid transfer protein	PLTP	P55058	PLTP	54.7	25.5578	14	96	91.87±131.06	120.59±127.11	122.03±171.66	95.28±101.2	-0.392521	0.761797	0.262303	0.521012	0.356969	1.28073	0.427671	0.779969	0.713186	0.893396	0.964246
Podocan	PODN	Q7Z5L7	PODN	68.9	11.5824	7	55	98.34±31.63	92.43±39.48	89.41±36.21	99.06±34.51	0.0893706	1.06391	0.486086	0.697847	-0.14793	0.902545	0.287572	0.643171	1.27473	0.00515914	0.422168
Serum paraoxonase/arylesterase 1	PON1	P27169	PON1	39.7	33.2394	13	221	85.69±92.8	136.95±141.73	109.61±89.43	107.39±132.36	-0.676471	0.625694	0.137099	0.342746	0.0295192	1.02067	0.201505	0.541078	0.778002	0.176331	0.684027
Periostin	POSTN	Q15063	POSTN	93.3	61.8421	60	1120	100.85±80.06	99.62±73.84	122.28±88.41	88.85±68.3	0.0176665	1.01232	0.890296	0.952715	0.46065	1.37616	0.0256613	0.297671	0.765098	0.087132	0.58639
Palmitoyl-protein thioesterase 1	PPT1	P50897	PPT1	34.2	17.9739	5	11	96.46±40.95	100.42±44.65	101.2±41.55	96.63±43.12	-0.0579986	0.960596	0.951622	0.976934	0.0667645	1.04737	0.385188	0.74113	0.927541	0.470222	0.840286
Peroxiredoxin-1	PRDX1	Q06830	PRDX1	22.1	64.3216	12	239	83.25±38.32	96.86±44.1	98.89±37.7	84.16±42.46	-0.218325	0.859563	0.229593	0.479007	0.23265	1.17499	0.0215155	0.296183	0.94231	0.498585	0.840637
Peroxiredoxin-2	PRDX2	P32119	PRDX2	21.9	38.3838	9	90	84.57±50.84	145.01±120.41	110.82±84.07	111.17±97.73	-0.777981	0.583182	0.000904674	0.0145753	-0.00456819	0.996839	0.971224	0.999567	1.11494	0.212663	0.743039
Prolargin	PRELP	P51888	PRELP	43.8	62.8272	23	1067	95.56±44.5	73.84±47.49	86.93±52.21	85.58±44.24	0.37213	1.29426	0.0125353	0.0826191	0.0225918	1.01578	0.943726	0.999567	1.13229	0.305428	0.796035
Proteoglycan 4	PRG4	Q92954	PRG4	151	13.6752	16	87	155.67±95.95	96.37±44.24	113.28±57.4	138.25±92.59	0.69187	1.61538	0.000190771	0.00767864	-0.287392	0.819382	0.220484	0.570896	1.08478	0.444683	0.83739
Vitamin K-dependent protein C	PROC	P04070	PROC	52	10.846	5	61	171.77±201.77	86.49±122.34	73.34±78.27	166.26±203.06	0.989922	1.98608	0.000439362	0.0106179	-1.18071	0.441134	0.000368517	0.053435	1.78109	0.0057616	0.422168
Properdin	PROP	P27918	CFP	51.2	22.1748	7	73	92.64±44.81	107.02±47.31	94.27±43.86	101.38±47.59	-0.208213	0.865609	0.135707	0.342216	-0.104929	0.929851	0.382799	0.74113	0.99461	0.831664	0.929997
Vitamin K-dependent protein S	PROS	P07225	PROS1	75.1	19.3787	11	68	137.93±83.34	112.49±60.03	114.2±66.36	133.35±78.49	0.294065	1.22609	0.1409	0.344358	-0.223714	0.856358	0.139435	0.499864	0.990945	0.864964	0.95015
Plexin domain-containing protein 2	PXDC2	Q6UX71	PLXDC2	59.5	7.56144	4	36	90.21±60.44	101.03±64.18	98.14±75.43	93.29±54.31	-0.163401	0.892918	0.327252	0.571705	0.0730639	1.05195	0.61814	0.909952	0.911843	0.688355	0.88174
Sulfhydryl oxidase 1	QSOX1	O00391	QSOX1	82.5	11.6466	9	59	102.41±56.83	116.63±72.48	101.02±54.88	112.62±68.64	-0.187639	0.878041	0.463535	0.68936	-0.156699	0.897075	0.686824	0.914589	0.952216	0.980826	0.98422
Protein S100-A4	S10A4	P26447	S100A4	11.7	39.604	6	101	89±28.04	87.88±48.01	85.31±31.24	90.18±41.06	0.018137	1.01265	0.524214	0.734406	-0.0801162	0.945981	0.855409	0.987367	1.12504	0.407583	0.828335
Protein S100-A6	S10A6	P06703	S100A6	10.2	25.5556	4	54	92.74±37.19	89.33±37.85	82.15±29.51	96±40.22	0.0541383	1.03824	0.483478	0.697555	-0.224757	0.855739	0.167619	0.518199	1.22905	0.0689283	0.554564
Protein S100-A8	S10A8	P05109	S100A8	10.8	50.5376	7	100	73.91±87.68	233.19±420.61	146.12±246.78	142.42±319.26	-1.65775	0.316933	0.0311099	0.138037	0.0370209	1.02599	0.445091	0.78539	0.596612	0.708212	0.88174
Protein S100-A9	S10A9	P06702	S100A9	13.2	85.9649	9	124	70.25±83.4	231.26±405.62	165.29±355.13	128±243.45	-1.71904	0.303751	0.00216115	0.0261139	0.368789	1.29127	0.168437	0.518199	0.902174	0.788418	0.919354
Protein S100-A10	S10AA	P60903	S100A10	11.2	27.8351	2	13	108.33±50.52	105.91±57.79	121.83±62.85	99.67±46.75	0.0326239	1.02287	0.243861	0.505142	0.289557	1.22226	0.0977537	0.444332	0.850036	0.707962	0.88174
Protein S100-A11	S10AB	P31949	S100A11	11.7	46.6667	5	84	100.62±33.91	99.59±42.62	109±37.16	95.56±37.55	0.0149176	1.01039	0.405738	0.661033	0.189836	1.14063	0.0676538	0.363326	0.934802	0.611079	0.88174
Protein S100-A12	S10AC	P80511	S100A12	10.6	42.3913	3	13	93.95±130.5	209±377.65	156.84±292.37	137.84±264.23	-1.15361	0.449499	0.301295	0.547637	0.186352	1.13788	0.794425	0.951997	1.07117	0.660816	0.88174
Serum amyloid A-1 protein	SAA1	P0DJI8	SAA1	13.5	50.8197	6	42	110.54±244.03	102.66±305.38	135.62±307.96	92.2±251.12	0.106711	1.07677	0.787308	0.89537	0.556743	1.47094	0.893364	0.987971	0.770855	0.691718	0.88174
Serum amyloid A-4 protein	SAA4	P35542	SAA4	14.7	50	7	160	99.54±80.76	112.18±108.69	105.49±60.45	104.86±107.52	-0.172512	0.887296	0.37462	0.624367	0.00873049	1.00607	0.312588	0.676497	1.02311	0.440575	0.83739
Serum amyloid P-component	SAMP	P02743	APCS	25.4	34.9776	13	703	96.28±53.3	96.23±68.99	81.53±42.69	103.94±66.79	0.000737815	1.00051	0.771465	0.8949	-0.350436	0.784347	0.152507	0.517834	1.3019	0.0502189	0.534856
Prosaposin	SAP	P07602	PSAP	58.1	7.25191	3	21	93.58±64.8	134.8±121.24	125.62±115.81	104.34±83.03	-0.526606	0.694186	0.280085	0.543055	0.267812	1.20398	0.395844	0.752706	0.608391	0.0913472	0.588682
Somatomedin-B and thrombospondin type-1 domain-containing protein	SBSPO	Q8IVN8	SBSPON	29.6	35.9848	7	69	90.36±59.1	107.36±165.31	83.08±92.21	105.49±128.93	-0.248823	0.841583	0.491198	0.701712	-0.344584	0.787535	0.0980594	0.444332	0.939893	0.728591	0.891525
Signal peptide, CUB and EGF-like domain-containing protein 3	SCUB3	Q8IX30	SCUBE3	109.2	3.52467	3	27	91.92±65.84	70.1±46.1	69.18±46.52	89.24±63.49	0.391023	1.31132	0.143778	0.347464	-0.367333	0.775214	0.169406	0.518199	1.37794	0.0340487	0.528384
Stromal cell-derived factor 1	SDF1	P48061	CXCL12	10.7	34.4086	4	73	96.55±43.36	82.54±43.27	86.1±41.06	92.66±45.11	0.226249	1.16979	0.102069	0.281904	-0.105878	0.929239	0.556367	0.859737	1.27088	0.030343	0.528384
Serpin H1	SERPH	P50454	SERPINH1	46.4	47.6077	16	190	86.91±38.08	89.81±44.76	103.11±46.12	80.39±35.93	-0.0473932	0.967683	0.888575	0.952715	0.359179	1.2827	0.0131037	0.223748	0.763463	0.0511252	0.534856
Secreted frizzled-related protein 2	SFRP2	Q96HF1	SFRP2	33.5	10.8475	3	6	100.62±40.53	159.93±186.62	117.53±98.34	131.33±144.02	-0.668533	0.629146	0.0287709	0.137044	-0.160245	0.894873	0.577282	0.867419	1.01627	0.684202	0.88174
Secreted frizzled-related protein 3	SFRP3	Q92765	FRZB	36.2	18.7692	6	37	109.66±93.11	96.2±50.6	119.23±115.26	95.7±46.12	0.188884	1.13988	0.443381	0.682444	0.317201	1.24591	0.238343	0.590764	0.922139	0.791113	0.919354
Antileukoproteinase	SLPI	P03973	SLPI	14.3	24.2424	4	44	96.59±72.99	92.45±69.78	82.89±59.96	100.98±76.21	0.0632061	1.04478	0.743983	0.873503	-0.28476	0.820878	0.370257	0.74113	1.25086	0.327347	0.796035
SPARC-related modular calcium-binding protein 2	SMOC2	Q9H3U7	SMOC2	49.6	6.27803	3	20	92.2±42.27	84.47±40.45	84.29±45.65	91.18±39.25	0.126318	1.0915	0.548052	0.745019	-0.113334	0.924449	0.217122	0.567255	1.21967	0.0671612	0.554564
Extracellular superoxide dismutase [Cu-Zn]	SODE	P08294	SOD3	25.8	52.0833	10	196	93.62±55.11	77.35±57.39	69.33±43.47	95.45±60.5	0.275313	1.21026	0.133846	0.340485	-0.461301	0.726331	0.116384	0.468768	1.41136	0.100896	0.609581
Sclerostin	SOST	Q9BQB4	SOST	24	21.5962	4	56	80.19±116.59	71.46±100.95	51.27±65.51	89.46±125.1	0.166191	1.12209	0.99024	0.99024	-0.803134	0.573103	0.0212559	0.296183	1.33692	0.0962717	0.594017
Secreted phosphoprotein 24	SPP24	Q13103	SPP2	24.3	27.0142	6	94	150.19±148.64	95.52±121.94	65.95±41.85	157.7±161.22	0.652935	1.57236	0.0202435	0.106739	-1.25781	0.418178	0.000125174	0.0363005	1.89451	0.00582301	0.422168
Extracellular sulfatase Sulf-1	SULF1	Q8IWU6	SULF1	101	12.744	11	91	103±41.18	98.38±51.25	92.8±36.45	105.24±49.55	0.0661773	1.04694	0.381412	0.630031	-0.181431	0.881828	0.3791	0.74113	1.27413	0.131158	0.644675
Transgelin-2	TAGL2	P37802	TAGLN2	22.4	51.2563	8	59	87.8±34.07	112.39±88.45	102.78±43.3	96.38±73.61	-0.35621	0.781214	0.0907251	0.263103	0.0927226	1.06638	0.153565	0.517834	0.941427	0.261592	0.796035
Target of Nesh-SH3	TARSH	Q7Z7G0	ABI3BP	118.6	30.6977	28	350	83.91±42.86	81.2±85.37	67.73±44.07	90.55±72.19	0.047347	1.03336	0.172448	0.391247	-0.418919	0.747985	0.110435	0.451071	1.20098	0.207998	0.743039
Tenascin	TENA	P24821	TNC	240.7	58.4734	106	1650	107.55±61.46	97.32±60.48	125.61±71.69	91.31±51.25	0.144304	1.1052	0.182466	0.403932	0.460186	1.37572	0.0314862	0.331357	0.908581	0.654374	0.88174
Tenascin-X	TENX	P22105	TNXB	457.9	30.8345	80	943	93.39±35.56	77.88±38.87	86.68±43.7	86.55±34.46	0.262071	1.1992	0.00940802	0.0685001	0.0021625	1.0015	0.941915	0.999567	1.07488	0.322008	0.796035
Tetranectin	TETN	P05452	CLEC3B	22.5	31.1881	4	53	97.97±42.66	115.21±72.54	106.99±46.51	104.76±63.5	-0.233804	0.85039	0.460224	0.68936	0.0303688	1.02127	0.59091	0.883318	1.21432	0.147987	0.681212
Thioredoxin	THIO	P10599	TXN	11.7	20	2	13	93.94±35.82	91.18±29.91	83.56±25.19	97.51±35.98	0.0430954	1.03032	0.686926	0.837045	-0.222868	0.85686	0.131879	0.494162	1.01913	0.708433	0.88174
Prothrombin	THRB	P00734	F2	70	57.074	33	603	158.29±149.33	97.32±81.88	102.4±100.35	146.81±137.85	0.701813	1.62655	0.00135981	0.0197172	-0.519761	0.697487	0.0158477	0.255324	1.49179	0.110733	0.617547
Thrombospondin type-1 domain-containing protein 4	THSD4	Q6ZMP0	THSD4	112.4	9.43026	9	64	90.79±46.05	81±69.32	67.73±44.21	96.3±61.12	0.164517	1.12079	0.119222	0.310004	-0.507727	0.70333	0.01687	0.25749	1.08104	0.188741	0.711739
Metalloproteinase inhibitor 1	TIMP1	P01033	TIMP1	23.2	55.0725	10	125	98.59±125.39	139.03±109.68	138.1±168.96	104.93±83.17	-0.495985	0.709078	0.0402812	0.14602	0.396249	1.31608	0.141341	0.499864	0.758663	0.646627	0.88174
Metalloproteinase inhibitor 2	TIMP2	P16035	TIMP2	24.4	17.2727	3	22	97.44±39.5	107.4±54.12	95.37±33.05	105.16±52.07	-0.140404	0.907265	0.426809	0.676459	-0.140928	0.906936	0.692072	0.914589	1.12453	0.488831	0.840637
Metalloproteinase inhibitor 3	TIMP3	P35625	TIMP3	24.1	35.545	7	65	97.88±53.95	117.72±110.1	103.97±69.32	107.93±90.42	-0.266249	0.831479	0.694881	0.839648	-0.0538913	0.963334	0.991636	0.999567	1.16991	0.0952396	0.594017
Tubulointerstitial nephritis antigen-like	TINAL	Q9GZM7	TINAGL1	52.4	67.8801	23	863	80.97±50.99	75.3±55.56	61.3±33.83	87.46±58.7	0.104861	1.07539	0.219352	0.4712	-0.512744	0.700888	0.11839	0.470317	1.16322	0.468314	0.840286
Tumor necrosis factor receptor superfamily member 11B	TR11B	O00300	TNFRSF11B	46	22.4439	9	66	93.02±48.88	109.41±67.59	112.95±60.57	93.55±56.07	-0.234085	0.850224	0.374586	0.624367	0.271899	1.2074	0.0467601	0.341262	1.05952	0.58115	0.88174
Serotransferrin	TRFE	P02787	TF	77	48.8539	34	395	112.11±33.26	138.79±115.75	121.96±42.11	124.76±95.73	-0.307956	0.807786	0.340363	0.587532	-0.0327604	0.977548	0.701689	0.914589	1.17928	0.294654	0.796035
Lactotransferrin	TRFL	P02788	LTF	78.1	33.0986	20	157	80.2±84.52	221.29±312.04	162.87±236.18	131.13±221.43	-1.46427	0.36242	0.000238302	0.00767864	0.312722	1.24205	0.0965335	0.444332	0.889672	0.603039	0.88174
Tryptase beta-2	TRYB2	P20231	TPSB2	30.5	9.81818	2	28	89.33±49.12	143.88±206.64	141.22±210.5	98.63±89.49	-0.687698	0.620844	0.300507	0.547637	0.517916	1.43189	0.148933	0.517834	0.593911	0.659785	0.88174
Thrombospondin-1	TSP1	P07996	THBS1	129.3	31.8803	32	392	108.23±60.74	105.08±60.58	101.8±45.88	109.48±66.9	0.0425978	1.02997	0.716263	0.858331	-0.105004	0.929803	0.871115	0.987971	0.953358	0.819627	0.924871
Thrombospondin-2	TSP2	P35442	THBS2	129.9	28.6689	29	338	96.31±59.56	105.34±74.18	86.6±40.76	107.4±75.45	-0.129201	0.914338	0.659056	0.813303	-0.31045	0.80639	0.846459	0.987367	0.81042	0.136637	0.654941
Transthyretin	TTHY	P02766	TTR	15.9	69.3878	8	182	119.48±62.94	131.49±81.19	118.2±69.21	128.16±72.77	-0.138202	0.908651	0.903737	0.953031	-0.116711	0.922288	0.731272	0.934224	1.00226	0.958896	0.967659
Vinculin	VINC	P18206	VCL	123.7	58.7302	58	570	78.19±29.03	79.37±49	76.75±39.77	79.73±38.62	-0.0215341	0.985185	0.463023	0.68936	-0.0548329	0.962706	0.859044	0.987367	0.990179	0.94362	0.967659
Vitamin D-binding protein	VTDB	P02774	GC	52.9	50.4219	16	183	104.49±42.35	131.1±67.07	124.16±48.46	111.97±59.29	-0.327353	0.796997	0.0622219	0.210305	0.149005	1.1088	0.139621	0.499864	0.988807	0.988837	0.988837
Vitronectin	VTNC	P04004	VTN	54.3	46.8619	20	806	117.7±44.87	99.75±49.52	98.99±33.75	115.5±52.73	0.238683	1.17992	0.0293811	0.137044	-0.222437	0.857116	0.406276	0.760129	1.13169	0.304145	0.796035
von Willebrand factor A domain-containing protein 1	VWA1	Q6PCB0	VWA1	46.8	12.1348	4	22	114.4±55.9	90.75±54.06	94.47±43.63	109.03±61.31	0.334208	1.26069	0.00491455	0.0449155	-0.206811	0.86645	0.227875	0.580367	1.07514	0.267176	0.796035
von Willebrand factor	VWF	P04275	VWF	309.1	8.28297	18	136	109.41±64.17	112.15±84.7	100.13±50.31	116.08±82.89	-0.0357331	0.975536	0.872816	0.951566	-0.213157	0.862647	0.382938	0.74113	0.941732	0.628713	0.88174
Y-box-binding protein 1	YBOX1	P67809	YBX1	35.9	42.9012	6	50	98.35±42.44	92.08±45.66	102.12±43.21	92.21±44	0.0950547	1.06811	0.472379	0.69587	0.147361	1.10754	0.184455	0.535537	0.921996	0.483221	0.840637
Protein Z-dependent protease inhibitor	ZPI	Q9UK55	SERPINA10	50.7	12.8378	5	37	132.69±62.95	116.45±59.05	108.93±44.07	134.27±67.56	0.188312	1.13943	0.167992	0.386649	-0.301766	0.811259	0.15084	0.517834	1.32116	0.053918	0.534856
