# Supplementary material for: Proteomic Atlas of Atherosclerosis: The Contribution of Proteoglycans to Sex Differences, Plaque Phenotypes, and Outcomes
Source: Circ Res. 2023 Aug 30;133(7):542–58. doi: 10.1161/CIRCRESAHA.123.322590 (PMC10498884; doi:10.1161/CIRCRESAHA.123.322590)
Supplement: Supplementary file 6 [file res-133-542-s006.csv]

Supplementary File V: Summary details of proteins and peptides quantified using Targeted Proteomics PRM method
Protein Name	Accession Number	UNIPROT ID	Peptide Sequence	Peptide Characterization for Selected Proteins	Precursor Mz	Precursor Charge	Average RT (min)
Alpha-1-acid glycoprotein 1	A1AG1_HUMAN	P02763	YVGGQEHFAHLLILR		584.99	3	142.41
Alpha-1B-glycoprotein	A1BG_HUMAN	P04217	SGLSTGWTQLSK		632.83	2	124.33
			TPGAAANLELIFVGPQHAGNYR		766.07	3	191.59
Alpha-2-antiplasmin	A2AP_HUMAN	P08697	LC[+57]QDLGPGAFR		617.31	2	113.38
Adipocyte enhancer-binding protein 1	AEBP1_HUMAN	Q8IUX7	FTGVITQGR		489.77	2	64.68
			YLSPDATVSTEVR		719.36	2	107.78
Agrin	AGRIN_HUMAN	O00468	FNAVC[+57]LSR	nTerm	483.74	2	83.25
			SIESTLDDLFR	middle	648.33	2	207.05
Annexin A2	ANXA2_HUMAN	P07355	GVDEVTIVNILTNR		771.93	2	205.8
Transforming growth factor-beta-induced protein ig-h3	BGH3_HUMAN	Q15582	EGVYTVFAPTNEAFR		850.92	2	191.68
			SPYQLVLQHSR		443.24	3	89.29
			YHIGDEILVSGGIGALVR		623.68	3	200.92
Cadherin-13	CAD13_HUMAN	P55290	INENTGSVSVTR		638.83	2	47.2
			SIVVSPILIPENQR		782.96	2	187.1
Cadherin-1	CADH1_HUMAN	P12830	VNFEDC[+57]TGR		549.24	2	54.36
Cathepsin B	CATB_HUMAN	P07858	LPASFDAR		438.73	2	70.27
Cathepsin D	CATD_HUMAN	P07339	ISVNNVLPVFDNLMQQK		653.68	3	209
			LLDIAC[+57]WIHHK		469.25	3	155.15
			VSTLPAITLK		521.83	2	140.94
Cathepsin F	CATF_HUMAN	Q9UBX1	LAAWLAK		386.74	2	95.39
			TIYLNTLLR		553.83	2	172.33
Cathepsin G	CATG_HUMAN	P08311	IFGSYDPR		477.74	2	91.65
			VSSFLPWIR		552.81	2	202.56
Cathepsin Z	CATZ_HUMAN	Q9UBR2	NSWGEPWGER		609.27	2	119.98
			NVDGVNYASITR		654.83	2	101.88
Monocyte differentiation antigen CD14	CD14_HUMAN	P08571	VLSIAQAHSPAFSC[+57]EQVR		667.34	3	120.1
Ceruloplasmin	CERU_HUMAN	P00450	DLYSGLIGPLIVC[+57]R		788.43	2	211.74
			EVGPTNADPVC[+57]LAK		735.87	2	109.42
			GAYPLSIEPIGVR		686.39	2	179.9
Collagen alpha-1(I) chain	CO1A1_HUMAN	P02452	GVVGLP[+16]GQR		449.76	2	53.79
			GVVGLP[+16]GQRGER		620.84	2	33.98
			GVVGLPGQR		441.76	2	73.53
Collagen alpha-2(I) chain	CO1A2_HUMAN	P08123	GEIGAVGNAGPAGPAGPR		774.4	2	83.77
Collagen alpha-1(III) chain	CO3A1_HUMAN	P02461	GPP[+16]GLAGAP[+16]GLR		547.8	2	74.2
Collagen alpha-1(IV) chain	CO4A1_HUMAN	P02462	ILYHGYSLLYVQGNER		642.34	3	151.2
Collagen alpha-2(IV) chain	CO4A2_HUMAN	P08572	SVSIGYLLVK		539.83	2	175.91
Collagen alpha-1(V) chain	CO5A1_HUMAN	P20908	ILDEEVFEGDIQQLLFVSDHR		834.76	3	211.8
			†VLDFHNLPDGITK		490.26	3	155.02
Collagen alpha-2(V) chain	CO5A2_HUMAN	P05997	GDP[+16]GTVGPP[+16]GPVGER		712.34	2	53.3
Collagen alpha-1(VI) chain	CO6A1_HUMAN	P12109	LLLFSDGNSQGATPAAIEK		966.51	2	183.88
			TAEYDVAYGESHLFR		879.41	2	143.93
Collagen alpha-2(VI) chain	CO6A2_HUMAN	P12110	LFAVAPNQNLK		607.85	2	115.43
Collagen alpha-3(VI) chain	CO6A3_HUMAN	P12111	ITEGVPQLLIVLTADR		869.51	2	211.22
			LVDYLDVGFDTTR		757.38	2	200.52
Collagen alpha-1(XII) chain	COCA1_HUMAN	Q99715	VVYSPVDGTRPSESIVVPGNTR		777.08	3	136.53
Collagen alpha-1(XIV) chain	COEA1_HUMAN	Q05707	LHIVVSETLVK		619.38	2	117.36
			VSEEWYNR		541.75	2	70.51
Collagen alpha-1(XV) chain	COFA1_HUMAN	P39059	TADTAVTGLASPLSTGK		795.42	2	136
Collagen alpha-1(XVIII) chain	COIA1_HUMAN	P39060	TEAPSATGQASSLLGGR		801.91	2	112.55
Versican	CSPG2_HUMAN	P13611	GQDSTIAASEQQVAAR	GAGb	816.4	2	72.87
			LATVGELQAAWR	G1	657.86	2	165.16
			VSVPTHPEAVGDASLTVVK	G1	636.01	3	132.12
			YEINSLIR	G3	504.28	2	129.26
Collagen triple helix repeat-containing protein 1	CTHR1_HUMAN	Q96CG8	IIIEELPK		477.8	2	133.19
			VLFSGSLR		439.76	2	108.07
Neutrophil defensin 1	DEF1_HUMAN	P59665	RYGTC[+57]IYQGR		425.21	3	39.35
			YGTC[+57]IYQGR		559.26	2	59.91
Dermatopontin	DERM_HUMAN	Q07507	†MTEYDC[+57]EFANV		689.77	2	172.26
			QGFSYQC[+57]PQGQVIVAVR		968.99	2	159.46
Extracellular matrix protein 1	ECM1_HUMAN	Q16610	NLPATDPLQR		562.81	2	95.43
EMILIN-1	EMIL1_HUMAN	Q9Y6C2	APAPASAPPGPSEELLR		830.44	2	126.81
Coagulation factor X	FA10_HUMAN	P00742	ETYDFDIAVLR		671.34	2	200.3
Coagulation factor IX	FA9_HUMAN	P00740	FGSGYVSGWGR		586.78	2	124.19
			†SC[+57]EPAVPFPC[+57]GR		688.81	2	117.24
Fibulin-1	FBLN1_HUMAN	P23142	TGYYFDGISR		589.78	2	127.21
Fibulin-2	FBLN2_HUMAN	P98095	†HC[+57]C[+57]VSYLQEK		662.29	2	38.43
			IGPAPAFTGDTIALNIIK		906.52	2	205.2
Fibulin-3	FBLN3_HUMAN	Q12805	GSFAC[+57]QC[+57]PPGYQK		750.32	2	65.51
Fibulin-5	FBLN5_HUMAN	Q9UBX5	YPGAYYIFQIK		681.86	2	198.53
Fibrillin-1	FBN1_HUMAN	P35555	AGYQSTLTR		498.76	2	40.54
			†TGC[+57]TDINEC[+57]EIGAHNC[+57]GK		679.28	3	53.64
Alpha-2-HS-glycoprotein	FETUA_HUMAN	P02765	FSVVYAK		407.23	2	78.12
			LDGKFSVVYAK		409.56	3	89.98
Fibrinogen alpha chain	FIBA_HUMAN	P02671	AQLVDMK		402.72	2	53.38
Fibrinogen beta chain	FIBB_HUMAN	P02675	HQLYIDETVNSNIPTNLR		1064.05	2	151.66
Fibrinogen beta chain	FIBG_HUMAN	P02679	C[+57]HAGHLNGVYYQGGTYSK		671.31	3	74.97
			YLQEIYNSNNQK		757.37	2	80.73
Fibronectin	FINC_HUMAN	P02751	VPGTSTSATLTGLTR		731.4	2	113.5
			WLPSSSPVTGYR		675.35	2	133.41
Fibromodulin	FMOD_HUMAN	Q06828	SLILLDLSYNHLR		778.94	2	198.69
Fibronectin type III domain-containing protein 1	FNDC1_HUMAN	Q4ZHG4	TGPQSYVEALPTIQGYYR		1022.01	2	199.38
Gelsolin	GELS_HUMAN	P06396	AQPVQVAEGSEPDGFWEALGGK		1136.55	2	202.54
Hemopexin	HEMO_HUMAN	P02790	YYC[+57]FQGNQFLR		748.34	2	158.8
Hemicentin-1	HMCN1_HUMAN	Q96RW7	DGRPLPQTDQVQTLGGGEVLR		746.06	3	142.99
			ETQLISPFSPR		637.84	2	147.15
			ILALTSAQISDTGR		723.4	2	137.77
			LLAAGQVIR		470.8	2	91.87
Hyaluronan and proteoglycan link protein 1	HPLN1_HUMAN	P10915	LTYDEAVQAC[+57]LNDGAQIAK		694.01	3	178.73
Hyaluronan and proteoglycan link protein 3	HPLN3_HUMAN	Q96S86	LYGVYC[+57]YR		547.26	2	104.62
Haptoglobin	HPT_HUMAN	P00738	VGYVSGWGR		490.75	2	95.27
			VTSIQDWVQK		602.32	2	126.73
Serine protease HTRA1	HTRA1_HUMAN	Q92743	GAC[+57]GQGQEDPNSLR		744.83	2	34.97
			IAPAVVHIELFR		455.61	3	170.46
Insulin-like growth factor-binding protein 5	IBP5_HUMAN	P24593	HMEASLQELK		593.3	2	64.09
Insulin-like growth factor-binding protein 7	IBP7_HUMAN	Q16270	DAC[+57]GC[+57]C[+57]PMC[+57]AR		679.23	2	42.58
Internal Retention Time peptides	iRT		ADVTPADFSEWSK		726.84	2	161.34
			DGLDAASYYAPVR		699.34	2	153.02
			GAGSSEPVTGLDAK		644.82	2	57.56
			GTFIIDPAAVIR		636.87	2	202.54
			GTFIIDPGGVIR		622.85	2	190.12
			LFLQFGAQGSPFLK		776.93	2	205.3
			†LGGNEQVTR		487.26	2	23.32
			TPVISGGPYEYR		669.84	2	110.67
			TPVITGAPYEYR		683.85	2	120.95
			VEATFGVDESNAK		683.83	2	80.79
			YILAGVENSK		547.3	2	88.35
Laminin subunit alpha-4	LAMA4_HUMAN	Q16363	AHLPLDINFR		399.22	3	146.6
			TLFPVVLEQLDDYNAK		932.99	2	208.39
Laminin subunit alpha-5	LAMA5_HUMAN	O15230	DLADLAAYTALK		632.84	2	203.28
			FANSPRPDLWVLER		567.3	3	169.7
			VQSQLQAMQENVER		830.41	2	101.32
Laminin subunit beta-1	LAMB1_HUMAN	P07942	VESLSQVEVILQHSAADIAR		722.39	3	203.48
Laminin subunit beta-2	LAMB2_HUMAN	P55268	ALAEGGSILSR		537.3	2	92.16
			SLADVDAILAR		572.32	2	179.74
Laminin subunit gamma-2	LAMC1_HUMAN	P11047	SAGYLDDVTLASAR		719.86	2	150.03
Galectin-3	LEG3_HUMAN	P17931	IQVLVEPDHFK		442.25	3	117.45
Galectin-3-binding protein	LG3BP_HUMAN	Q08380	ASHEEVEGLVEK		663.83	2	50.69
			SDLAVPSELALLK		678.39	2	200.93
Lysyl oxidase homolog 1	LOXL1_HUMAN	Q08397	VLLAGAPQAQQR		626.36	2	73.83
Prolow-density lipoprotein receptor-related protein 1	LRP1_HUMAN	Q07954	EYAGYLLYSER		682.33	2	148.72
			GPVGLAIDFPESK		665.36	2	178.84
Latent-transforming growth factor beta-binding protein 1	LTBP1_HUMAN	Q14766	LC[+57]QIPVHGASVPK		469.26	3	75.25
Latent-transforming growth factor beta-binding protein 2	LTBP2_HUMAN	Q14767	EIC[+57]PAGHGYTYASSDIR		632.96	3	88.61
Latent-transforming growth factor beta-binding protein 4	LTBP4_HUMAN	Q8N2S1	GGYTC[+57]VC[+57]PDGFLLDSSR		952.42	2	186.7
			IQQC[+57]PGTETAEYQSLC[+57]PHGR		778.02	3	89.72
			SSC[+57]ISQHVISEAK		482.57	3	47.04
Lumican	LUM_HUMAN	P51884	ILGPLSYSK		489.29	2	110.43
			SLEYLDLSFNQIAR		834.93	2	204.8
Protein-lysine 6-oxidase	LYOX_HUMAN	P28300	VSVNPSYLVPESDYTNNVVR		1126.56	2	189.5
Microfibril-associated glycoprotein 4	MFAP4_HUMAN	P55083	GFYYSLK	misscleaved	439.23	2	109.36
			GFYYSLKR	misscleaved	517.28	2	73.67
			VAGFEDGGAGDSLSYHSGQK	other	661.3	3	92.49
Lactadherin	MFGM_HUMAN	Q08431	EVTGIITQGAR	cTerm	572.82	2	81.87
			VTFLGLQHWVPELAR	nTerm	883.49	2	203.15
Matrix Gla protein	MGP_HUMAN	P08493	NANTFISPQQR		638.33	2	63.95
			RNANTFISPQQR		477.92	3	38.84
Mimecan	MIME_HUMAN	P20774	ESAYLYAR		486.74	2	63.49
Macrophage metalloelastase (Matrix metalloproteinase-12)	MMP12_HUMAN	P39900	YVDINTFR		514.26	2	117.58
72 kDa type IV collagenase	MMP2_HUMAN	P08253	AFQVWSDVTPLR		709.87	2	194.61
Matrix metalloproteinase-9	MMP9_HUMAN	P14780	AFALWSAVTPLTFTR		840.96	2	210.99
			AVIDDAFAR		489.26	2	106.14
Cell surface glycoprotein MUC18	MUC18_HUMAN	P43121	GATLALTQVTPQDER		800.42	2	124.2
Nidogen-1	NID1_HUMAN	P14543	GIVTDSVR		423.74	2	48.56
			TQFTC[+57]EC[+57]SIGFR		753.33	2	124.9
Nidogen-2	NID2_HUMAN	Q14112	HAFC[+57]TDYATGFC[+57]C[+57]HC[+57]QSK		750.63	3	79.24
			ITQTAEGLDPENYLSIK		946.49	2	195.85
Osteopontin	OSTP_HUMAN	P10451	AIPVAQDLNAPSDWDSR		927.95	2	172.63
Procollagen C-endopeptidase enhancer 1	PCOC1_HUMAN	Q15113	GFLLWYSGR		549.79	2	200.72
Procollagen C-endopeptidase enhancer 2	PCOC2_HUMAN	Q9UKZ9	VVVLNFR		423.76	2	120.63
Myeloperoxidase	PERM_HUMAN	P05164	IANVFTNAFR		576.81	2	158.36
			IIC[+57]DNTGITTVSK		711.37	2	88.39
Perlecan	PGBM_HUMAN	P98160	IAHVELADAGQYR		481.58	3	85.11
			LLSGPYFWSLPSR		761.91	2	205.34
Aggrecan core protein	PGCA_HUMAN	P16112	ARPNC[+57]GGNLLGVR	nTerm	461.91	3	56.86
			GTIGISGAGEISGLPSSELDISGR	middle	1137.08	2	201.05
			GTVAC[+57]GEPPVVEHAR	cTerm	526.93	3	52.12
			YPIVTPRPAC[+57]GGDKPGVR	nTerm	647.34	3	68.15
			YQC[+57]TEGFVQR	cTerm	644.29	2	65.34
Biglycan	PGS1_HUMAN	P21810	†LDLQNNDISELRK		779.42	2	182.39
			NHLVEIPPNLPSSLVELR		676.38	3	199.66
Decorin	PGS2_HUMAN	P07585	DLPPDTTLLDLQNNK	nTerm	848.94	2	193.56
			LGLSFNSISAVDNGSLANTPHLR	cTerm	795.08	3	199.31
			SNPVQYWEIQPSTFR	cTerm	926.45	2	196.09
			SSGIENGAFQGMK	middle	663.31	2	90.2
Plasminogen	PLMN_HUMAN	P00747	HSIFTPETNPR		649.83	2	57.98
Serum paraoxonase/arylesterase 1	PON1_HUMAN	P27169	IFFYDSENPPASEVLR		942.46	2	199.87
			YVYIAELLAHK		440.58	3	170.58
Periostin	POSTN_HUMAN	Q15063	FSTFLSLLEAADLK		777.92	2	213.18
			GFEPGVTNILK		587.83	2	152.97
Prolargin	PRELP_HUMAN	P51888	LSDGVFKPDTFHGLK		830.94	2	116.71
Proteoglycan 4	PRG4_HUMAN	Q92954	GLPNVVTSAISLPNIR		825.98	2	203.68
Vitamin K-dependent protein C	PROC_HUMAN	P04070	DTEDQEDQVDPR		723.8	2	41.43
			ELNQAGQETLVTGWGYHSSR		745.03	3	137.06
Pentraxin-related protein PTX3	PTX3_HUMAN	O75364	†ALAAVLEELR		542.82	2	182.88
			LTSALDELLQATR		715.9	2	203.96
Protein S100-A4	S10A4_HUMAN	P26447	ALDVMVSTFHK		416.55	3	116.25
Protein S100-A8	S10A8_HUMAN	P05109	ALNSIIDVYHK		424.9	3	120.56
			LLETEC[+57]PQYIR		711.36	2	115.93
Protein S100-A9	S10A9_HUMAN	P06702	NIETIINTFHQYSVK		602.98	3	195.84
Serum amyloid P-component	SAMP_HUMAN	P02743	VGEYSLYIGR		578.8	2	133.32
Stromal cell-derived factor 1	SDF1_HUMAN	P48061	ILNTPNC[+57]ALQIVAR		791.94	2	166.99
Serpin H1	SERPH_HUMAN	P50454	LFYADHPFIFLVR		546.63	3	204.01
			LYGPSSVSFADDFVR		830.4	2	199
Secreted frizzled-related protein 3	SFRP3_HUMAN	Q92765	LLLVEGSIAEK		586.35	2	141.72
Extracellular superoxide dismutase	SODE_HUMAN	P08294	VTEIWQEVMQR		709.86	2	186.43
			VTGVVLFR		445.78	2	127.5
Sclerostin	SOST_HUMAN	Q9BQB4	VQLLC[+57]PGGEAPR		648.84	2	101.41
Secreted phosphoprotein 24	SPP24_HUMAN	Q13103	DYYVSTAVC[+57]R		617.28	2	99.48
Target of Nesh-SH3	TARSH_HUMAN	Q7Z7G0	FTEAIVDAEPK		610.31	2	105.86
Tenascin	TENA_HUMAN	P24821	VSIYGVIR		453.77	2	125.57
Tenascin-X	TENX_HUMAN	P22105	AVAVSGLDPAR		528.3	2	82.73
			LGPISADSTTAPLEK		750.4	2	125.18
Tetranectin	TETN_HUMAN	P05452	TFHEASEDC[+57]ISR		484.55	3	38.21
Transforming growth factor beta-1	TGFB1_HUMAN	P01137	†ALDTNYC[+57]FSSTEK		768.34	2	102.47
			VEQLSNMIVR		594.82	2	121.94
Thrombospondin type-1 domain-containing protein 4	THSD4_HUMAN	Q6ZMP0	SWFLTEWSER		670.82	2	202.62
Metalloproteinase inhibitor 1	TIMP1_HUMAN	P01033	FVYTPAMESVC[+57]GYFHR		655.3	3	190.22
			LQDGLLHITTC[+57]SFVAPWNSLSLAQR		943.16	3	207.5
Metalloproteinase inhibitor 3	TIMP3_HUMAN	P35625	EGPFGTLVYTIK		662.86	2	194.9
			WDQLTLSQR		573.8	2	114.92
Tubulointerstitial nephritis antigen-like	TINAL_HUMAN	Q9GZM7	ITGWGEETLPDGR		715.85	2	136.74
			LDGAWWFLR		582.3	2	208.6
Tryptase beta-2	TRYB2_HUMAN	P20231	EQHLYYQDQLLPVSR		630.32	3	145.05
			YHLGAYTGDDVR		456.22	3	74.49
Vitronectin	VTNC_HUMAN	P04004	SIAQYWLGC[+57]PAPGH		519.58	3	182.6
† peptide not used for quantification due to low abundance, lack of correlation, poor chromatography or variable PTM
