# Supplementary material for: Proteomic Atlas of Atherosclerosis: The Contribution of Proteoglycans to Sex Differences, Plaque Phenotypes, and Outcomes
Source: Circ Res. 2023 Aug 30;133(7):542–58. doi: 10.1161/CIRCRESAHA.123.322590 (PMC10498884; doi:10.1161/CIRCRESAHA.123.322590)
Supplement: Supplementary file 7 [file res-133-542-s007.csv]

Supplementary File VI: Summary results and statistics of the PRM Targeted Proteomics analysis using the GuHCl extract. MW: Molecular Weight, #PSMs: Number of matched spectra, SD: Standard Deviation, FC: Fold Change, BH: Benjamini Hochberg
Protein Information				Plaque Core
				Average Relative Abundance Per Phenotype				Calcified vs Non-Calcified			Symptomatic vs Asymptomatic
Protein Name	Accession Number	UNIPROT ID	Official Gene Symbol	Normalized Relative Expression in Calcified (Mean±SD)	Normalized Relative Expression in Non-Calcified (Mean±SD)	Normalized Relative Expression in Symptomatic (Mean±SD)	Normalized Relative Expression in Asymptomatic (Mean±SD)	FC	Pvalue	BH Adjusted Pvalue	FC	Pvalue	BH Adjusted Pvalue
Alpha-1-acid glycoprotein 1	A1AG1_HUMAN	P02763	ORM1	0.00479645623821429±0.00940478996747843	0.0220942463478049±0.0775866312759047	0.00855033209090909±0.0126753222123647	0.013942260790625±0.0626099455026391	0.22	0.9706	0.9778	0.61	0.9595	0.9878
Alpha-1B-glycoprotein	A1BG_HUMAN	P04217	A1BG	0.146574612535714±0.116194168201745	0.163631557±0.119112289709797	0.190414924424242±0.136377940340479	0.134896556765625±0.101939779749731	0.9	0.6803	0.82	1.41	0.063	0.4285
Alpha-2-antiplasmin	A2AP_HUMAN	P08697	SERPINF2	0.0633738519821429±0.0646791586416638	0.0648474018780488±0.0629213622158019	0.0772570765454546±0.0726071170525584	0.05715930721875±0.0578736895191266	0.98	0.8149	0.8966	1.35	0.1149	0.5814
Adipocyte enhancer-binding protein 1	AEBP1_HUMAN	Q8IUX7	AEBP1	0.724969304410715±0.534285430411933	0.612518159170732±0.555627770194819	0.636363397848485±0.452802082006487	0.6986177100625±0.586937419036012	1.18	0.2263	0.474	0.91	0.5881	0.9255
Agrin	AGRIN_HUMAN	O00468	AGRN	0.0338503658571429±0.0305265220021712	0.0322687994±0.0329159729002785	0.0352471964848485±0.0278117792147659	0.032116934053125±0.0332583061691186	1.05	0.066	0.2855	1.1	0.1865	0.5855
Agrin	middle	O00468	AGRN	0.0204390988035714±0.0200000132057893	0.0153939232365854±0.0177057971349758	0.017373415030303±0.0135422460585141	0.0187877764015625±0.0215400033627602	1.33	0.054	0.2821	0.92	0.2641	0.6783
Agrin	nTerm	O00468	AGRN	0.0134112671±0.0165131704151762	0.0168748752365854±0.0211325030464044	0.0178737808848485±0.0193273883152034	0.0133291573921875±0.0181447891741958	0.79	0.114	0.3346	1.34	0.2484	0.6783
Annexin A2	ANXA2_HUMAN	P07355	ANXA2	0.409135034178571±0.464006651267056	0.445307693512195±0.502554874586795	0.50358219830303±0.52872443680208	0.3836088250625±0.449268667046901	0.92	0.5211	0.703	1.31	0.1501	0.5855
Transforming growth factor-beta-induced protein ig-h3	BGH3_HUMAN	Q15582	TGFBI	1.46357820914286±1.28441817342466	1.56081089782927±1.23318344807927	1.90063431078788±1.45632429788064	1.30051084792187±1.09890883456483	0.94	0.8785	0.9221	1.46	0.0452	0.4285
Cadherin-13	CAD13_HUMAN	P55290	CDH13	0.234301579269643±0.212504664269041	0.270946438507317±0.241711637809475	0.257862276181818±0.217195719344861	0.245628707873437±0.230239445828854	0.86	0.6581	0.8004	1.05	0.2936	0.6835
Cadherin-1	CADH1_HUMAN	P12830	CDH1	0.016896479875±0.0151923878210803	0.0185003467878049±0.0197729869028711	0.0168813804242424±0.0158213487086837	0.0179317427703125±0.0179771022184883	0.91	0.3237	0.5987	0.94	0.8811	0.9878
Cathepsin B	CATB_HUMAN	P07858	CTSB	0.202076732696429±0.180436562296828	0.24595074997561±0.250685416892499	0.296855614242424±0.247890572258217	0.18131316421875±0.182264409974342	0.82	0.7541	0.8555	1.64	0.0187	0.3608
Cathepsin D	CATD_HUMAN	P07339	CTSD	0.275598127589286±0.337377985622999	0.355941880658537±0.386623630698111	0.433293032272727±0.426567948164376	0.245756909171875±0.303517359972558	0.77	0.4867	0.6844	1.76	0.0025	0.2209
Cathepsin F	CATF_HUMAN	Q9UBX1	CTSF	0.0925530335535714±0.073267919677791	0.0994519344195122±0.0909139757255752	0.0988852439393939±0.0685984951774476	0.093707595940625±0.0869065495990633	0.93	0.249	0.4943	1.06	0.2849	0.6783
Cathepsin G	CATG_HUMAN	P08311	CTSG	0.345938020357143±0.419239999148533	0.524724955756098±0.539019298338924	0.476895242030303±0.547059849419319	0.392948583421875±0.442126558596641	0.66	0.364	0.6047	1.21	0.4602	0.8526
Cathepsin Z	CATZ_HUMAN	Q9UBR2	CTSZ	0.0702937293214285±0.065470561908964	0.0844500240731707±0.106637927571528	0.0920114636969697±0.087421554730489	0.068164398859375±0.0834207318801114	0.83	0.3495	0.6004	1.35	0.0738	0.4746
Monocyte differentiation antigen CD14	CD14_HUMAN	P08571	CD14	0.00761360158928572±0.0258294255853799	0.0101635731429268±0.0224052529563282	0.0175775768442424±0.0398471909850622	0.004109502375±0.00586692129852559	0.75	0.4147	0.6539	4.28	0.0039	0.2209
Ceruloplasmin	CERU_HUMAN	P00450	CP	0.286577640035714±0.268357920150096	0.752813829609756±1.22378727733716	0.429533202181818±0.350706063724834	0.51154873725±1.01520282599171	0.38	0.0292	0.2544	0.84	0.1788	0.5855
Collagen alpha-1(I) chain	CO1A1_HUMAN	P02452	COL1A1	2.07307315869643±2.2037445899728	1.39283705936585±1.41203550874807	1.28368886718182±1.22867828224612	2.044323182875±2.1709020165441	1.49	0.004	0.0764	0.63	0.2435	0.6783
Collagen alpha-2(I) chain	CO1A2_HUMAN	P08123	COL1A2	0.0222894402910714±0.0377909121080086	0.0130379568707317±0.0226077811947261	0.00737495653939394±0.0114354153573021	0.024052989409375±0.0379594289471874	1.71	0.0015	0.0332	0.31	0.1791	0.5855
Collagen alpha-1(III) chain	CO3A1_HUMAN	P02461	COL3A1	0.811176922428572±1.48354009117244	0.416135273543902±0.49420073992886	0.355198499090909±0.375759620685736	0.793217240645313±1.41318414437498	1.95	0.0094	0.1152	0.45	0.5245	0.9078
Collagen alpha-1(IV) chain	CO4A1_HUMAN	P02462	COL4A1	0.342329338645357±0.253958781828794	0.326038532890244±0.495746471762912	0.264471765719394±0.246486795570254	0.372038352248437±0.421410723267391	1.05	0.2676	0.5161	0.71	0.1726	0.5855
Collagen alpha-2(IV) chain	CO4A2_HUMAN	P08572	COL4A2	0.239913537875±0.274398318720562	0.20959382997561±0.273025967744137	0.213323760272727±0.335949512548176	0.234200329078125±0.236495744529595	1.14	0.0403	0.2821	0.91	0.9002	0.9878
Collagen alpha-1(V) chain	CO5A1_HUMAN	P20908	COL5A1	0.0184075115357143±0.0203971588396432	0.0128076615268293±0.0151964531002083	0.0157199481090909±0.015907604818892	0.016205882515625±0.019824293720385	1.44	0.1018	0.3232	0.97	0.981	0.9883
Collagen alpha-2(V) chain	CO5A2_HUMAN	P05997	COL5A2	0.471041434625±0.427840346841454	0.329576584146341±0.352355261348216	0.364448935606061±0.301965694638145	0.43537727209375±0.445080075354168	1.43	0.0061	0.0994	0.84	0.6665	0.9493
Collagen alpha-1(VI) chain	CO6A1_HUMAN	P12109	COL6A1	0.858128439339286±0.765514858966962	0.949389509804878±0.855426318211285	1.03271572975758±0.913470507768256	0.826570990984375±0.735398033214386	0.9	0.5672	0.7292	1.25	0.3091	0.6913
Collagen alpha-2(VI) chain	CO6A2_HUMAN	P12110	COL6A2	0.323023351125±0.293331351384577	0.360995105±0.310240366502928	0.358178216757576±0.305358445934927	0.329222278359375±0.298525904753782	0.89	0.4243	0.6539	1.09	0.4284	0.8504
Collagen alpha-3(VI) chain	CO6A3_HUMAN	P12111	COL6A3	0.839558842482143±0.800329367883459	1.13623426814634±1.14609435405282	1.19604207436364±0.990113628397546	0.845804870609375±0.941228539102644	0.74	0.8233	0.8966	1.41	0.0878	0.5386
Collagen alpha-1(XII) chain	COCA1_HUMAN	Q99715	COL12A1	0.0171125510739286±0.0330420327016965	0.0147280783765854±0.0197361585436075	0.0109937058757576±0.0107416870100487	0.0187400278075±0.0335147683458839	1.16	0.0301	0.2544	0.59	0.4516	0.8526
Collagen alpha-1(XIV) chain	COEA1_HUMAN	Q05707	COL14A1	0.135572351485714±0.0989681792795775	0.172049247987805±0.202537530461202	0.129627586190909±0.100582331179119	0.1620056329125±0.172032560903646	0.79	0.9939	0.9939	0.8	0.8204	0.9878
Collagen alpha-1(XV) chain	COFA1_HUMAN	P39059	COL15A1	0.154396193107143±0.148670501698961	0.160457184853659±0.162669189135588	0.190432140969697±0.188485489654005	0.139697980328125±0.13105678233267	0.96	0.2089	0.47	1.36	0.2198	0.6745
Collagen alpha-1(XVIII) chain	COIA1_HUMAN	P39060	COL18A1	0.400901734714286±0.31536128821543	0.403679524463415±0.361928233854256	0.370568147030303±0.340887774245773	0.418322012421875±0.331939223785056	0.99	0.2654	0.5161	0.89	0.9516	0.9878
Versican	CSPG2_HUMAN	P13611	VCAN	14.3077005896607±13.062133346327	17.694400742±27.1704380679251	10.9199158802424±11.5669845818677	18.2241318655469±23.1426846213685	0.81	0.1773	0.4198	0.6	0.5976	0.9255
Versican	G1	P13611	VCAN	13.7001980576607±12.742011498695	17.1172027648537±26.6898845419721	10.4144480524545±11.2249917165205	17.5834315446406±22.7299788510382	0.8	0.1866	0.4343	0.59	0.5926	0.9255
Versican	G3	P13611	VCAN	0.383048027892857±0.25412712489495	0.388070396512195±0.387763334658773	0.348240164±0.297197339863992	0.404213287609375±0.325437202050256	0.99	0.0771	0.2855	0.86	0.9527	0.9878
Versican	GAGb	P13611	VCAN	0.224454504160714±0.188439738480696	0.189127580982927±0.225162384185375	0.157227663484849±0.156251244616755	0.236487033723438±0.221554600453405	1.19	0.0422	0.2821	0.66	0.6891	0.9493
Collagen triple helix repeat-containing protein 1	CTHR1_HUMAN	Q96CG8	CTHRC1	0.0731203291107143±0.0496525288540577	0.0809749859512195±0.0715339962414414	0.0771307351515151±0.0557774803258106	0.076084353034375±0.0619985256045626	0.9	0.7209	0.8447	1.01	0.3352	0.7183
Neutrophil defensin 1	DEF1_HUMAN	P59665	DEFA1	1.54229462928571±3.33864389502387	3.03029804480488±3.92849094964465	2.79434028863636±4.24895647437141	1.84996077425±3.29900440124411	0.51	0.0157	0.1772	1.51	0.038	0.4285
Dermatopontin	DERM_HUMAN	Q07507	DPT	0.136245671810714±0.187118404340185	0.151764740614634±0.266023377783533	0.163168877678788±0.208539197225961	0.1323052972375±0.230589107765855	0.9	0.4396	0.6539	1.23	0.2746	0.6783
Extracellular matrix protein 1	ECM1_HUMAN	Q16610	ECM1	0.0309263404285714±0.0204895073002256	0.0235551053658537±0.0145996585305938	0.0266181982121212±0.0203134311670497	0.028425528796875±0.0176503776154898	1.31	0.0495	0.2821	0.94	0.617	0.9255
EMILIN-1	EMIL1_HUMAN	Q9Y6C2	EMILIN1	0.00998190892857143±0.00854281691907467	0.0114456028585366±0.0113407760267021	0.0121985253969697±0.0115369502321662	0.0097766449859375±0.00874885359229578	0.87	0.1428	0.3606	1.25	0.4703	0.8581
Coagulation factor X	FA10_HUMAN	P00742	F10	0.18527522225±0.131231611462927	0.140953511731707±0.107746906350789	0.168863978363636±0.121992676856696	0.165343674078125±0.124821684834147	1.31	0.0239	0.2485	1.02	0.6109	0.9255
Coagulation factor IX	FA9_HUMAN	P00740	F9	0.101844647446429±0.0654683916201976	0.0810358833414634±0.0587571961690629	0.088582407969697±0.0597809431152163	0.095352375171875±0.0653104162325945	1.26	0.033	0.2622	0.93	0.8177	0.9878
Fibulin-1	FBLN1_HUMAN	P23142	FBLN1	0.0713394314642857±0.0473977461073072	0.0665151023658536±0.0557118625775994	0.0550814134545455±0.0421934331941495	0.076631886171875±0.0536275070607742	1.07	0.1264	0.3458	0.72	0.1026	0.5774
Fibulin-2	FBLN2_HUMAN	P98095	FBLN2	0.002133761125±0.00259915434114082	0.00215592894146341±0.00330800073518824	0.00163434308787879±0.00190590578283878	0.0024054748078125±0.00328560594500336	0.99	0.1198	0.3371	0.68	0.7697	0.9878
Fibulin-3	FBLN3_HUMAN	Q12805	EFEMP1	0.0835285955178571±0.0795961880266639	0.0783903978292683±0.0854527044096146	0.0756944544242424±0.0746466063344274	0.084276416625±0.085565868313009	1.07	0.3066	0.5748	0.9	0.7695	0.9878
Fibulin-5	FBLN5_HUMAN	Q9UBX5	FBLN5	0.0327589230714286±0.0247446721018099	0.029783589±0.0272118959061652	0.0248720036969697±0.0195607323583347	0.034919542484375±0.0279067281630705	1.1	0.0715	0.2855	0.71	0.5837	0.9255
Fibrillin-1	FBN1_HUMAN	P35555	FBN1	0.029591419875±0.0253756881485095	0.0241346888048781±0.0242103679688137	0.0216876103939394±0.0186254292683608	0.030171103296875±0.0272840321393071	1.23	0.1125	0.3346	0.72	0.2796	0.6783
Alpha-2-HS-glycoprotein	FETUA_HUMAN	P02765	AHSG	5.21543226505357±8.60738618799974	1.57875618063415±2.39057326428257	3.89007139348485±10.3632942695682	3.569075847875±4.32316681788174	3.3	0.000083	0.0001	1.09	0.0614	0.4285
Fibrinogen alpha chain	FIBA_HUMAN	P02671	FGA	3.72216000267857±5.02152339026852	3.16028260790244±4.08626294251502	3.67106742675758±4.45776951399449	3.38855190610937±4.75529015070133	1.18	0.385	0.6262	1.08	0.6868	0.9493
Fibrinogen beta chain	FIBB_HUMAN	P02675	FGB	0.00497626405642857±0.00817574162514701	0.00489717271439024±0.00907573379543964	0.00426966525242424±0.00870756136238226	0.00528993617375±0.00847245796616785	1.02	0.3372	0.6004	0.81	0.8431	0.9878
Fibrinogen beta chain	FIBG_HUMAN	P02679	FGG	12.676808222375±13.1668500436062	11.3988179269512±13.5285405434885	9.72167639515152±10.4462092414479	13.3818355377813±14.4260604677608	1.11	0.2353	0.474	0.73	0.6882	0.9493
Fibronectin	FINC_HUMAN	P02751	FN1	2.46590435844643±1.55054294309945	2.00264445607317±1.38093348824676	2.44527938984848±1.64540277953922	2.17976323292188±1.41094823415445	1.23	0.0375	0.281	1.12	0.4539	0.8526
Fibromodulin	FMOD_HUMAN	Q06828	FMOD	0.105291467573214±0.115911727404133	0.0890854872463415±0.103159822682183	0.120642623439394±0.127016782367591	0.0869940716828125±0.0999946051234099	1.18	0.3513	0.6004	1.39	0.3124	0.6913
Fibronectin type III domain-containing protein 1	FNDC1_HUMAN	Q4ZHG4	FNDC1	0.00251480602214286±0.00385512050286594	0.00176358722512195±0.00204268315361807	0.0026806471969697±0.00298298623506798	0.00194804462453125±0.00333628193135831	1.43	0.1442	0.3606	1.38	0.1733	0.5855
Gelsolin	GELS_HUMAN	P06396	GSN	0.0791786190178572±0.055574970992849	0.0950882942682927±0.105037040134309	0.0955264253333333±0.0697302263235276	0.08094141709375±0.0851654675116463	0.83	0.5189	0.703	1.18	0.1167	0.5814
Hemopexin	HEMO_HUMAN	P02790	HPX	0.0307405976964286±0.0407822600000295	0.0553270060487805±0.0755499215109368	0.0339503631515151±0.0213500316876966	0.044836230234375±0.0709268646989337	0.56	0.0762	0.2855	0.76	0.6446	0.9493
Hemicentin-1	HMCN1_HUMAN	Q96RW7	HMCN1	0.0203283059357143±0.024931219319427	0.021782579097561±0.024822085287037	0.0175401157454545±0.0150606360123112	0.022697610246875±0.0284644362919407	0.93	0.7707	0.8671	0.77	0.9459	0.9878
Hyaluronan and proteoglycan link protein 1	HPLN1_HUMAN	P10915	HAPLN1	0.0123763185232143±0.0252228164715002	0.013717630497561±0.017832683450686	0.0170868790242424±0.0272705672129622	0.0108067137484375±0.0191471400305199	0.9	0.9697	0.9778	1.58	0.5366	0.917
Hyaluronan and proteoglycan link protein 3	HPLN3_HUMAN	Q96S86	HAPLN3	0.0207420264482143±0.0232544794731593	0.0300707622439024±0.0484393812933296	0.0211987168787879±0.0211723488339707	0.0264827668140625±0.0419191812345248	0.69	0.8812	0.9221	0.8	0.2729	0.6783
Haptoglobin	HPT_HUMAN	P00738	HP	0.741588359160714±0.827680597468077	0.97971661197561±0.886932187726491	0.770711776727273±0.688224076537524	0.8791225089375±0.934976642865168	0.76	0.3431	0.6004	0.88	0.9201	0.9878
Serine protease HTRA1	HTRA1_HUMAN	Q92743	HTRA1	1.31088464276786±0.835670754189956	1.66864122870732±2.0783121736209	1.57886908281818±0.9780056073884	1.40189297873438±1.70398232003438	0.79	0.3383	0.6004	1.13	0.1738	0.5855
Insulin-like growth factor-binding protein 5	IBP5_HUMAN	P24593	IGFBP5	0.00585838048214286±0.00872367277114504	0.00351981275097561±0.00647797111427199	0.00178799015757576±0.00289390760086318	0.00645903054046875±0.00912922915315065	1.66	0.0011	0.0293	0.28	0.1574	0.5855
Insulin-like growth factor-binding protein 7	IBP7_HUMAN	Q16270	IGFBP7	0.0177926225232143±0.021244535884139	0.0202028834439025±0.0268283439124929	0.0190686810030303±0.0207829844158193	0.018678728271875±0.0251742900251056	0.88	0.3588	0.6047	1.02	0.9898	0.9898
Laminin subunit alpha-4	LAMA4_HUMAN	Q16363	LAMA4	0.0272744639821429±0.0224881550135707	0.0319327063878049±0.0458350354756115	0.0328991282515152±0.0261017304784631	0.027358433009375±0.0377737732659746	0.85	0.0687	0.2855	1.2	0.3485	0.7237
Laminin subunit alpha-5	LAMA5_HUMAN	O15230	LAMA5	0.0342519375714286±0.027134123477292	0.0427326927902439±0.0530316576127725	0.0320549109636364±0.0280083076339458	0.040817763228125±0.0450601421319391	0.8	0.0985	0.3232	0.79	0.874	0.9878
Laminin subunit beta-1	LAMB1_HUMAN	P07942	LAMB1	0.0161251795±0.0158084532139874	0.0203621879463415±0.0378489580312137	0.0204040179393939±0.0162011444464	0.016633236965625±0.0315631684283387	0.79	0.0674	0.2855	1.23	0.058	0.4285
Laminin subunit beta-2	LAMB2_HUMAN	P55268	LAMB2	0.19473176225±0.152042254532658	0.232140908443902±0.264021363243553	0.178070848606061±0.161516047262803	0.227287780128125±0.22556115453919	0.84	0.1435	0.3606	0.78	0.5048	0.9014
Laminin subunit gamma-2	LAMC1_HUMAN	P11047	LAMC1	0.00393000094107143±0.003440178915661	0.00436770085317073±0.00539620432942163	0.00382457111090909±0.00345712047941306	0.0042647647034375±0.00477017598417672	0.9	0.0078	0.1055	0.9	0.3777	0.7726
Galectin-3	LEG3_HUMAN	P17931	LGALS3	0.0366531023410714±0.0521814276475664	0.0455330773707317±0.0655550498458426	0.0575004978484848±0.0772414316131993	0.0315923980359375±0.0432765535754349	0.8	0.6526	0.8004	1.82	0.0602	0.4285
Galectin-3-binding protein	LG3BP_HUMAN	Q08380	LGALS3BP	0.0826776588928571±0.116297565582618	0.127513423317073±0.129510308792769	0.116140509969697±0.111429815719979	0.0941462878906249±0.129376853260468	0.65	0.1422	0.3606	1.23	0.0635	0.4285
Lysyl oxidase homolog 1	LOXL1_HUMAN	Q08397	LOXL1	0.0577773202446429±0.0546606238635156	0.0539874616±0.0629739746403533	0.0582591920878788±0.0635877705268225	0.05510097688125±0.0554477909555677	1.07	0.4456	0.6539	1.06	0.4493	0.8526
Prolow-density lipoprotein receptor-related protein 1	LRP1_HUMAN	Q07954	LRP1	0.0252901557607143±0.0271689402032199	0.0318541306560976±0.0358085802335784	0.035257521469697±0.0365207708052981	0.024355779234375±0.0274989490642596	0.79	0.7343	0.8447	1.45	0.1018	0.5774
Latent-transforming growth factor beta-binding protein 1	LTBP1_HUMAN	Q14766	LTBP1	0.0667985535875±0.0522127568587192	0.0748204285682927±0.0824243382463649	0.0735929066333333±0.0557959956819543	0.0684342289578125±0.0716042801650773	0.89	0.636	0.7877	1.08	0.6635	0.9493
Latent-transforming growth factor beta-binding protein 2	LTBP2_HUMAN	Q14767	LTBP2	0.008432578125±0.0110201619972795	0.0101016762±0.0173246757524965	0.00832329303333333±0.00927775760974293	0.0095581942046875±0.015918181363266	0.83	0.0815	0.2895	0.87	0.8615	0.9878
Latent-transforming growth factor beta-binding protein 4	LTBP4_HUMAN	Q8N2S1	LTBP4	0.0297872022285714±0.0346589500004606	0.0325981933707317±0.0454606876915149	0.026404626630303±0.0266465147497929	0.033332133971875±0.0445713755765663	0.91	0.055	0.2821	0.79	0.9658	0.9878
Lumican	LUM_HUMAN	P51884	LUM	16.59180704±10.4734018449668	14.7150026730976±10.7798071800609	17.3673571202424±12.1551629425657	14.9895862323281±9.68846185723923	1.13	0.2224	0.474	1.16	0.3039	0.6913
Protein-lysine 6-oxidase	LYOX_HUMAN	P28300	LOX	0.0740857680821428±0.0909659013104929	0.0598937824268293±0.0672844816999586	0.0637919714060606±0.0514582397190926	0.0703017661828125±0.0938854539191907	1.24	0.8302	0.8966	0.91	0.5708	0.9255
Microfibril-associated glycoprotein 4	MFAP4_HUMAN	P55083	MFAP4	1.39304166308929±1.06638202581516	1.36995641602439±1.27469274332101	1.11853617336364±0.979074534863141	1.51979456982813±1.21740170191447	1.02	0.3673	0.6047	0.74	0.9756	0.9883
Microfibril-associated glycoprotein 4	misscleaved	P55083	MFAP4	1.17765022681964±0.911467151012437	1.11232846092927±1.12552270514687	0.977215333818182±0.902526937356716	1.23915271225±1.04582232045119	1.06	0.5413	0.716	0.79	0.7156	0.9623
Microfibril-associated glycoprotein 4	other	P55083	MFAP4	0.215391436832143±0.32326917608952	0.257627955326829±0.390381248692324	0.141320840393939±0.158134403389823	0.28064185778125±0.411404028609641	0.84	0.4448	0.6539	0.5	0.524	0.9078
Lactadherin	MFGM_HUMAN	Q08431	MFGE8	2.19043822708929±1.77161797265165	2.10573928348781±2.68106305279413	2.0528447530303±1.51444530620844	2.20712460140625±2.47657839980677	1.04	0.5903	0.7448	0.93	0.4611	0.8526
Lactadherin	cTerm	Q08431	MFGE8	1.96557614341071±1.67220165582841	1.8615614362439±2.49507657327804	1.77696680139394±1.34726112448145	1.99619341360937±2.33651672501782	1.06	0.5797	0.7383	0.89	0.5074	0.9014
Lactadherin	nTerm	Q08431	MFGE8	0.224862083607143±0.204946786884222	0.244177847453659±0.223717215010451	0.275877951636364±0.223837957006162	0.21093118786875±0.204156462599581	0.92	0.5248	0.703	1.31	0.168	0.5855
Matrix Gla protein	MGP_HUMAN	P08493	MGP	2.50265494032143±3.3876830728859	1.34489131317073±1.73505992074362	1.02623703824242±1.21683923881982	2.5222405974375±3.30280210446364	1.86	0.0066	0.0994	0.41	0.1544	0.5855
Mimecan	MIME_HUMAN	P20774	OGN	8.82424920294643±5.3081595184344	7.49420601197561±7.07111199313375	7.71756712336364±5.75399674404373	8.54282323101562±6.32117695729711	1.18	0.1281	0.3458	0.9	0.7199	0.9623
Macrophage metalloelastase (Matrix metalloproteinase-12)	MMP12_HUMAN	P39900	MMP12	0.341877745535714±0.345980376332093	0.371046345487805±0.449030041903801	0.388026169515151±0.383585605044986	0.336768598765625±0.396477988310728	0.92	0.9548	0.9765	1.15	0.2615	0.6783
72 kDa type IV collagenase	MMP2_HUMAN	P08253	MMP2	0.0764462662714286±0.0691574072512212	0.108814279073171±0.100198953572541	0.104602298±0.0877240756242602	0.0826640706125±0.0828756597755312	0.7	0.4631	0.665	1.27	0.1556	0.5855
Matrix metalloproteinase-9	MMP9_HUMAN	P14780	MMP9	0.0211008413821429±0.0294774247677033	0.0513360431707317±0.0652889417957777	0.0388505573242424±0.0359096218297428	0.0313180702453125±0.0559812029025887	0.41	0.8879	0.9221	1.24	0.1853	0.5855
Cell surface glycoprotein MUC18	MUC18_HUMAN	P43121	MCAM	0.00386369620714286±0.00413572802901746	0.0057347974±0.00804454129049528	0.0388505573242424±0.0359096218297428	0.005043793450625±0.00679710649493113	0.67	0.0657	0.2855	0.77	0.787	0.9878
Nidogen-1	NID1_HUMAN	P14543	NID1	0.215895615178571±0.130409823550011	0.220843503329268±0.187461936542886	0.190921319121212±0.162465758823142	0.231942727429687±0.152250076152369	0.98	0.0782	0.2855	0.82	0.8884	0.9878
Nidogen-2	NID2_HUMAN	Q14112	NID2	0.0444147685535714±0.0537170494407403	0.0687272560682927±0.113957765288747	0.0609304873333333±0.0838156611970307	0.051474038371875±0.0859494829817743	0.65	0.2144	0.4711	1.18	0.1264	0.5855
Osteopontin	OSTP_HUMAN	P10451	SPP1	0.13051648305±0.250806967031103	0.0418758677017073±0.106124774601992	0.0500807513151515±0.11023912327464	0.115205763018281±0.239542377159254	3.12	0.000000079	<0.0001	0.43	0.2384	0.6783
Procollagen C-endopeptidase enhancer 1	PCOC1_HUMAN	Q15113	PCOLCE	0.0320294880178572±0.0253222295901419	0.0316572042439024±0.034614588140597	0.0303153220606061±0.0305743414394866	0.032674860546875±0.0290490551896573	1.01	0.1085	0.3329	0.93	0.8829	0.9878
Procollagen C-endopeptidase enhancer 2	PCOC2_HUMAN	Q9UKZ9	PCOLCE2	0.0335250946964286±0.0241349197460821	0.0334126558292683±0.0227117066976298	0.0380512695151515±0.0274232712775738	0.03111925465625±0.0209151512959481	1	0.7095	0.8447	1.22	0.1405	0.5855
Myeloperoxidase	PERM_HUMAN	P05164	MPO	0.0232666715821429±0.0780051016334678	0.0807644027585366±0.1439598400794	0.0469205054242424±0.065229397277542	0.0479046475421875±0.132480440816714	0.29	0.0267	0.2544	0.98	0.0069	0.2329
Perlecan	PGBM_HUMAN	P98160	HSPG2	2.107353764375±1.30703662886264	2.12890894790244±1.91837852235681	1.84696501575758±1.32967325273147	2.25542550232812±1.69484454095763	0.99	0.0733	0.2855	0.82	0.9538	0.9878
Aggrecan core protein	PGCA_HUMAN	P16112	ACAN	0.285798520357143±0.342095151143966	0.334245988731707±0.578757405049546	0.264356740818182±0.341153915096996	0.327891097359375±0.505184566212796	0.86	0.4245	0.6539	0.81	0.9096	0.9878
Aggrecan core protein	cTerm	P16112	ACAN	0.0438882716125±0.051603576568681	0.0561891092243903±0.158541415053193	0.0341613613121212±0.0499210104870595	0.05678393383125±0.129991899252193	0.78	0.2022	0.4627	0.6	0.9204	0.9878
Aggrecan core protein	cTer+Mid	P16112	ACAN	0.0458529000892857±0.0533873433693137	0.0592811309219512±0.170829256326087	0.0354556068484849±0.0514126673979054	0.05981646479375±0.139774719999679	0.77	0.0755	0.2855	0.59	0.8303	0.9878
Aggrecan core protein	all excMid	P16112	ACAN	0.283833891767857±0.340518323820303	0.331153966543903±0.567181494324905	0.263062494787879±0.339715003963309	0.324858566239063±0.496368530831025	0.86	0.439	0.6539	0.81	0.9174	0.9878
Aggrecan core protein	mid	P16112	ACAN	0.00196462840410714±0.00257667352383408	0.00309202203243902±0.0126429428111201	0.00129424576666667±0.0022531736977749	0.0030325309946875±0.0102048508256837	0.64	0.0009	0.0293	0.43	0.8002	0.9878
Aggrecan core protein	nTerm	P16112	ACAN	0.239945620232143±0.293853238625078	0.274964858941463±0.418668035242361	0.228901134575758±0.294368227045128	0.268074632946875±0.377613273107516	0.87	0.4765	0.6771	0.85	0.8636	0.9878
Biglycan	PGS1_HUMAN	P21810	BGN	27.3403353185714±20.3157896138472	28.0752539804634±47.3886293801031	25.1762557117273±20.2022166074843	28.926996133625±39.6760376637571	0.97	0.168	0.405	0.87	0.6132	0.9255
Decorin	PGS2_HUMAN	P07585	DCN	0.898663183517857±0.926653684433196	1.10315344470732±1.61676567355679	1.07559648845455±0.930067738510644	0.938433521734375±1.40681091002782	0.81	0.873	0.9221	1.15	0.1169	0.5814
Decorin	cTerm	P07585	DCN	0.648296550696429±0.633624794980827	0.844281769682927±1.27726958764359	0.786288858363636±0.643607562987381	0.70269729796875±1.08992336228426	0.77	0.7283	0.8447	1.12	0.1206	0.5814
Decorin	nTer+Mid	P07585	DCN	0.250366632785714±0.318249399828973	0.25887167502439±0.382114334367468	0.28930763±0.325764232995355	0.23573622378125±0.355329327871357	0.97	0.7383	0.8447	1.23	0.1765	0.5855
Plasminogen	PLMN_HUMAN	P00747	PLG	0.178033362071429±0.173260784140449	0.164711184902439±0.179940490751358	0.160715401090909±0.173876057182921	0.178428415953125±0.177107358102589	1.08	0.3936	0.6326	0.9	0.9645	0.9878
Serum paraoxonase/arylesterase 1	PON1_HUMAN	P27169	PON1	0.0872272126785714±0.13240060561815	0.117061982682927±0.142262011789283	0.126480003090909±0.145572998228015	0.08610039215625±0.130998878585989	0.75	0.9546	0.9765	1.47	0.0503	0.4285
Periostin	POSTN_HUMAN	Q15063	POSTN	0.3295590545±0.527947342527741	0.326210117341463±0.436041730059672	0.406635209727273±0.43566112924542	0.28767124909375±0.512600893148674	1.01	0.4525	0.6569	1.41	0.0408	0.4285
Prolargin	PRELP_HUMAN	P51888	PRELP	0.0315876137589286±0.0289227902788065	0.0287593522331707±0.0315995678199545	0.034738085889697±0.0340491168763709	0.0281512965265625±0.0276302319059106	1.1	0.0479	0.2821	1.23	0.9071	0.9878
Proteoglycan 4	PRG4_HUMAN	Q92954	PRG4	0.0757167508625±0.0812349782557524	0.0341026169756098±0.0320680250642031	0.0593437491212121±0.073603498317499	0.0575000253640625±0.065664271458386	2.22	0.15	0.3681	1.03	0.6553	0.9493
Vitamin K-dependent protein C	PROC_HUMAN	P04070	PROC	0.0359566722517857±0.0931523953775212	0.012694802402439±0.0536826823694865	0.00742767225757576±0.017407988991758	0.0357648025015625±0.0957970568382884	2.83	0.00060	0.0292	0.21	0.0049	0.2209
Pentraxin-related protein PTX3	PTX3_HUMAN	O75364	PTX3	0.0221866892857143±0.0196270461808725	0.029835568195122±0.0409523755654064	0.0261541293939394±0.0212071784463487	0.02504104103125±0.0345577649373909	0.74	0.872	0.9221	1.04	0.3298	0.7181
Protein S100-A4	S10A4_HUMAN	P26447	S100A4	0.0434739832110714±0.0382725485534624	0.0448755846992683±0.0512136811439406	0.0473942389363636±0.0470126068701134	0.0423505023060938±0.0425839344098285	0.97	0.5588	0.7254	1.12	0.344	0.7237
Protein S100-A8	S10A8_HUMAN	P05109	S100A8	0.0939330631071429±0.18796857200894	0.344333553±0.572396168697244	0.249454455969697±0.406389005880298	0.17415515875±0.420214829645133	0.27	0.0564	0.2821	1.43	0.0469	0.4285
Protein S100-A9	S10A9_HUMAN	P06702	S100A9	0.133334218678571±0.268170656411954	0.592209376439024±1.14163795571985	0.455212840939394±0.818724595787655	0.261332452015625±0.784822347662981	0.23	0.0446	0.2821	1.74	0.0519	0.4285
Serum amyloid P-component	SAMP_HUMAN	P02743	APCS	9.00127492125±6.31635884467387	10.3628424254878±10.6962445448018	8.55944511554546±6.9603076193364	10.1013475972187±9.09607912318551	0.87	0.8258	0.8966	0.85	0.7801	0.9878
Stromal cell-derived factor 1	SDF1_HUMAN	P48061	CXCL12	0.134773081928571±0.10067298922531	0.140787029146342±0.124217488786368	0.16768283930303±0.129302016116514	0.12165667321875±0.097129465805245	0.96	0.5259	0.703	1.38	0.2645	0.6783
Serpin H1	SERPH_HUMAN	P50454	SERPINH1	0.100975762196429±0.0988921080415488	0.117195313219512±0.12407769017341	0.143581490424242±0.132146827290323	0.089397833453125±0.0923404912865324	0.86	0.5996	0.7495	1.61	0.0236	0.398
Secreted frizzled-related protein 3	SFRP3_HUMAN	Q92765	FRZB	0.0118323501632143±0.0304717492254815	0.0111915245046341±0.0227306977197059	0.0155466718±0.0409800862235708	0.00950662413171875±0.0165289669278835	1.06	0.3452	0.6004	1.64	0.8063	0.9878
Extracellular superoxide dismutase	SODE_HUMAN	P08294	SOD3	1.55882117775±1.09101954803525	1.2514432684878±1.22292154815722	1.155059824±0.993986046182334	1.57009665265625±1.20947874237665	1.25	0.0513	0.2821	0.74	0.8861	0.9878
Sclerostin	SOST_HUMAN	Q9BQB4	SOST	0.103639023226786±0.175913561509227	0.147023863336585±0.437283621366861	0.0578829707484848±0.0916894857269553	0.15502540098125±0.37629669263305	0.7	0.8159	0.8966	0.37	0.2864	0.6783
Secreted phosphoprotein 24	SPP24_HUMAN	Q13103	SPP2	0.0677028961785714±0.0686760216799849	0.0600628805365854±0.0880972510686529	0.0351713175757576±0.0419098554829348	0.079582606375±0.0865638433255577	1.13	0.091	0.3073	0.44	0.0634	0.4285
Target of Nesh-SH3	TARSH_HUMAN	Q7Z7G0	ABI3BP	0.0211902763357143±0.0147035748286488	0.0314846654536585±0.0496240680680021	0.0157722981090909±0.0140684778736203	0.0305787643875±0.0401967793000049	0.67	0.232	0.474	0.52	0.6134	0.9255
Tenascin	TENA_HUMAN	P24821	TNC	0.575892421517857±0.589600153094427	0.576745571439024±0.60130282590882	0.854364290787879±0.755604061436091	0.43285191309375±0.426199100352994	1	0.7137	0.8447	1.97	0.0088	0.238
Tenascin-X	TENX_HUMAN	P22105	TNXB	0.0844873540035714±0.0813101135333925	0.0814849080853659±0.0978765977253536	0.0823114279181818±0.0845940268352629	0.083685873975±0.0906757701015409	1.04	0.5463	0.716	0.98	0.5467	0.9226
Tetranectin	TETN_HUMAN	P05452	CLEC3B	0.00781658460714286±0.00780020327809681	0.0121717266±0.0192766888901997	0.00986566395151515±0.0163659680575099	0.009550040909375±0.0126527208344902	0.64	0.2331	0.474	1.03	0.6875	0.9493
Transforming growth factor beta-1	TGFB1_HUMAN	P01137	TGFB1	0.0182186835±0.0133024579457118	0.020215850902439±0.0248063131744014	0.0185391097878788±0.016969925194049	0.0193328990625±0.0200047846552544	0.9	0.103	0.3232	0.96	0.6992	0.9535
Thrombospondin type-1 domain-containing protein 4	THSD4_HUMAN	Q6ZMP0	THSD4	0.0221430170375±0.0216902117948526	0.0212149713804878±0.0281613623665978	0.0164429691212121±0.0174819579877655	0.0244875749953125±0.0271473345582373	1.04	0.2735	0.52	0.67	0.835	0.9878
Metalloproteinase inhibitor 1	TIMP1_HUMAN	P01033	TIMP1	0.195291693414286±0.372659939561834	0.274665390121951±0.338252880458194	0.357609943909091±0.5127869251097	0.16244511995625±0.22254428385435	0.71	0.2164	0.4711	2.2	0.0156	0.3508
Metalloproteinase inhibitor 3	TIMP3_HUMAN	P35625	TIMP3	0.317921468125±0.275483037785335	0.332380082536585±0.363436705246767	0.312332352545455±0.274157920340745	0.330065905703125±0.334529953247017	0.96	0.4264	0.6539	0.95	0.5873	0.9255
Tubulointerstitial nephritis antigen-like	TINAL_HUMAN	Q9GZM7	TINAGL1	2.94612720346429±2.0512602172842	2.87056860317073±2.68718710250956	2.14266780148485±1.93057504634776	3.31200622929687±2.42786865603563	1.03	0.0899	0.3073	0.65	0.4139	0.834
Tryptase beta-2	TRYB2_HUMAN	P20231	TPSB2	0.0173944250107143±0.0270467092416405	0.0501844317609756±0.186122434225989	0.0590152781666667±0.206095235840146	0.0169397706765625±0.0291661838814384	0.35	0.5163	0.703	3.48	0.2621	0.6783
Vitronectin	VTNC_HUMAN	P04004	VTN	0.0949342831982143±0.0766537113684851	0.0945144383463414±0.0936807594794574	0.0893473366636364±0.0861448624148351	0.097546089396875±0.0831218757373214	1	0.1199	0.3371	0.92	0.2758	0.6783
